# Supplementary material for: Pan-Nematoda Transcriptomic Elucidation of Essential Intestinal Functions and Therapeutic Targets With Broad Potential
Source: eBioMedicine. 2015 Jul 29;2(9):1079–89. doi: 10.1016/j.ebiom.2015.07.030 (PMC4587998; doi:10.1016/j.ebiom.2015.07.030)
Supplement: Table S2 — Protein counts and IDs per species for every OrtFam (31,014). [file mmc2.xlsx]

## Sheet: Af 2
	Table S2: Protein counts and IDs per species for every OrtFam (31,014).
	OrtFam ID	All Gene Members	All Gene Members with Intestinal Expression Evidence	Number of Orthologs Per Species
				Clade I Nematodes			Clade III Nematodes			Clade V Nematodes				Hosts			Outgroups
				T. suis	T. muris	T. spiralis	A. suum	B. malayi	L. loa	H. contortus	A. ceylanicum	C. elegans	N. americanus	H. sapiens	O. aries	S. scrofa	D. melanogaster	S. cerevisiae
				Tsui	Tmur	Tspi	Asuu	Bmal	Lloa	Hcon	Acey	Cele	Name	Hsap	Oari	Sscr	Dmel	Scer
	OrtFam_1000	Acey|ANCCEY_02299 Acey|ANCCEY_05867 Acey|ANCCEY_05966 Acey|ANCCEY_13081 Acey|ANCCEY_12033 Acey|ANCCEY_02350 Acey|ANCCEY_14190 Acey|ANCCEY_14191 Acey|ANCCEY_11273 Acey|ANCCEY_14065 Acey|ANCCEY_07934 Acey|ANCCEY_03668 Acey|ANCCEY_03666 Acey|ANCCEY_13471 Acey|ANCCEY_04271 Acey|ANCCEY_08687 Acey|ANCCEY_06446 Acey|ANCCEY_04377 Acey|ANCCEY_11599 Acey|ANCCEY_12666 Acey|ANCCEY_10595 Acey|ANCCEY_14117 Ace…	Asuu|GS_21843 Hcon|HCISE01988100 Hcon|HCISE01898000 Hcon|HCISE01771100 Hcon|HCISE00294300 Tsui|TSUIS_06135 Tsui|TSUIS_09831 Tsui|TSUIS_02075 Tsui|TSUIS_07741 Tsui|TSUIS_07748 Tsui|TSUIS_09832	9	18	74	3	473	9	41	26	1	14	0	0	0	0	0
	OrtFam_1001	Bmal|BM22076 Bmal|BM16694 Bmal|BM17861 Hcon|HCISE00528200 Hcon|HCISE00939900 Hsap|gene:ENSG00000062370 Hsap|gene:ENSG00000131115 Hsap|gene:ENSG00000167380 Hsap|gene:ENSG00000159917 Hsap|gene:ENSG00000167383 Hsap|gene:ENSG00000167232 Hsap|gene:ENSG00000213973 Hsap|gene:ENSG00000160321 Hsap|gene:ENSG00000262918 Hsap|gene:ENSG00000196350 Hsap|gene:ENSG00000213799 Hsap|gene:ENSG00000090612 Hsap|gene:…	Tsui|TSUIS_01604	1	1	1	1	4	0	2	1	1	1	236	87	73	1	0
	OrtFam_1002	Tmur|TmuE.g5283 Tmur|TmuE.g989 Tmur|TmuE.g7416 Tmur|TmuE.g981 Tmur|TmuE.g953 Tmur|TmuE.g5859 Tmur|TmuE.g5531 Tmur|TmuE.g6894 Tmur|TmuE.g6965 Tmur|TmuE.g7232 Tmur|TmuE.g7833 Tmur|TmuE.g6892 Tmur|TmuE.g6176 Tmur|TmuE.g2087 Tmur|TmuE.g7778 Tmur|TmuE.g568 Tmur|TmuE.g3478 Tmur|TmuE.g3132 Tmur|TmuE.g6 Tmur|TmuE.g5332 Tmur|TmuE.g8387 Tmur|TmuE.g6915 Tmur|TmuE.g7685 Tmur|TmuE.g5244 Tmur|TmuE.g8341 Tmur|T…	Tsui|TSUIS_02069 Tsui|TSUIS_04585	4	91	244	0	0	0	1	2	0	0	0	0	0	0	0
	OrtFam_1003	Cele|T01G6.3 Cele|ZK285.1 Cele|Y68A4A.3 Cele|Y37H2C.4 Cele|W08G11.5 Cele|Y116A8C.40 Cele|Y9C9A.6 Cele|Y9C9A.4a Cele|W06H8.7 Cele|T13F3.1 Cele|T18H9.4 Cele|Y9C9A.5 Cele|Y9C9A.2 Cele|Y9C9A.7 Cele|Y9C9A.3 Cele|T10H9.6b Cele|T08B6.6 Cele|Y46H3D.3 Cele|Y46H3D.2 Cele|W09D6.3 Cele|Y102A5C.28 Cele|Y9C9A.9 Cele|ZK697.10 Cele|Y9C9A.18 Cele|T08B6.3 Cele|Y17G9A.7a Cele|T08B6.7 Cele|Y17G9A.6 Cele|W09D6.2 Cele…	-	0	0	0	1	0	0	2	5	263	3	0	0	0	0	0
	OrtFam_1004	Acey|ANCCEY_05864 Acey|ANCCEY_15723 Acey|ANCCEY_15695 Acey|ANCCEY_06450 Tmur|TmuE.g2171 Tmur|TmuE.g972 Tmur|TmuE.g7248 Tmur|TmuE.g5497 Tmur|TmuE.g8369 Tmur|TmuE.g5558 Tmur|TmuE.g6833 Tmur|TmuE.g5306 Tmur|TmuE.g7359 Tmur|TmuE.g8637 Tmur|TmuE.g5139 Tmur|TmuE.g8400 Tmur|TmuE.g8620 Tmur|TmuE.g5496 Tmur|TmuE.g4108 Tmur|TmuE.g2268 Tmur|TmuE.g2593 Tmur|TmuE.g3102 Tmur|TmuE.g85 Tmur|TmuE.g238 Tmur|TmuE.g…	Asuu|GS_04853 Tsui|TSUIS_05787	2	225	0	1	1	1	1	4	1	0	0	0	0	0	0
	OrtFam_1005	Cele|ZC47.4 Cele|ZC47.6 Cele|Y54F10BM.11 Cele|Y82E9BL.8 Cele|Y82E9BL.7 Cele|ZC47.5 Cele|ZC47.3 Cele|Y82E9BL.16 Cele|Y82E9BL.11 Cele|Y54F10BM.7 Cele|Y54F10BM.20 Cele|Y82E9BL.15 Cele|Y59E1A.1 Cele|Y82E9BL.10 Cele|Y82E9BL.17 Cele|ZC47.13a Cele|Y54F10BM.10 Cele|Y54F10BM.15 Cele|Y82E9BL.19 Cele|Y82E9BL.4 Cele|Y54F10BM.5 Cele|ZC47.14 Cele|Y54F10BM.4 Cele|Y54F10BL.1 Cele|Y82E9BL.18 Cele|Y22D7AR.9 Cele|Y…	-	0	0	0	0	0	0	0	0	203	0	0	0	0	0	0
	OrtFam_1006	Cele|T06E6.7 Cele|T06E6.8 Cele|T06E6.9 Cele|W02H5.6 Cele|Y59A8A.4 Cele|T22F3.5 Cele|T20B3.5 Cele|T20B3.3 Cele|T22F3.6 Cele|ZK697.11 Cele|T20B3.4 Cele|Y113G7A.1 Cele|Y68A4A.9 Cele|Y113G7B.2 Cele|Y94A7B.3 Cele|Y94A7B.4 Cele|ZC132.7 Cele|Y94A7B.5 Cele|Y94A7B.7 Cele|T09F5.8 Cele|Y60A3A.6 Cele|Y94A7B.1 Cele|Y60A3A.4 Cele|T21D12.5 Cele|Y60A3A.3 Cele|T26H5.3 Cele|ZK228.7 Cele|Y94A7B.9 Cele|Y94A7B.8 Cele…	-	0	0	0	0	0	0	0	1	196	0	0	0	0	0	0
	OrtFam_1007	Hcon|HCISE00003600 Hcon|HCISE00733700 Hcon|HCISE00398500 Hcon|HCISE02149800 Hcon|HCISE01783100 Hcon|HCISE01086300 Hcon|HCISE01086000 Hcon|HCISE01085700 Hcon|HCISE00445100 Hcon|HCISE00138400 Hcon|HCISE01338300 Hcon|HCISE00348300 Hcon|HCISE00211800 Hcon|HCISE00164900 Hcon|HCISE01664300 Hcon|HCISE01157800 Hcon|HCISE00270500 Hcon|HCISE01084000 Hcon|HCISE00369700 Hcon|HCISE01525100 Hcon|HCISE00181600 …	Hcon|HCISE00398500 Hcon|HCISE02175800 Hcon|HCISE00485800 Hcon|HCISE02118400 Hcon|HCISE00369700 Hcon|HCISE00395600 Hcon|HCISE00165800 Hcon|HCISE01086000 Hcon|HCISE01865600 Hcon|HCISE00531000 Hcon|HCISE01554100 Hcon|HCISE01358500 Hcon|HCISE02149800 Hcon|HCISE00598400 Hcon|HCISE01084000 Hcon|HCISE01157800 Hcon|HCISE00664300 Hcon|HCISE00521400 Hcon|HCISE01052600 Hcon|HCISE01852500 Hcon|HCISE00178600 …	2	0	1	0	0	0	165	3	1	0	0	0	0	0	0
	OrtFam_1008	Bmal|BM03024 Bmal|BM07671 Bmal|BM07813 Bmal|BM05780 Bmal|BM16063 Bmal|BM05607 Bmal|BM04567 Bmal|BM14135 Bmal|BM05251 Bmal|BM07393 Bmal|BM04459 Bmal|BM17822 Bmal|BM12963 Bmal|BM04218 Bmal|BM13806 Bmal|BM06784 Bmal|BM04327 Bmal|BM13330 Bmal|BM10849 Bmal|BM13580 Bmal|BM11352 Bmal|BM06044 Bmal|BM20000 Bmal|BM21474 Bmal|BM06960 Bmal|BM09478 Bmal|BM07388 Bmal|BM22265 Bmal|BM15033 Bmal|BM17214 Bmal|BM06…	-	0	0	0	0	108	59	0	0	0	0	0	0	0	0	0
	OrtFam_1009	Bmal|BM11997 Bmal|BM13372 Bmal|BM14002 Bmal|BM22109 Bmal|BM12213 Bmal|BM13563 Bmal|BM13610 Bmal|BM14516 Bmal|BM14255 Bmal|BM14147 Bmal|BM12244 Bmal|BM12474 Bmal|BM12557 Bmal|BM12823 Bmal|BM14871 Bmal|BM15661 Bmal|BM15850 Bmal|BM15601 Bmal|BM12154 Bmal|BM13596 Bmal|BM12869 Bmal|BM15654 Bmal|BM12539 Bmal|BM15191 Bmal|BM12743 Bmal|BM14058 Bmal|BM12710 Bmal|BM13960 Bmal|BM14046 Bmal|BM13689 Bmal|BM15…	-	0	0	0	0	163	0	0	0	0	0	0	0	0	0	0
	OrtFam_1010	Acey|ANCCEY_00099 Acey|ANCCEY_03874 Acey|ANCCEY_00657 Acey|ANCCEY_07634 Acey|ANCCEY_10562 Acey|ANCCEY_01129 Acey|ANCCEY_02260 Acey|ANCCEY_00675 Asuu|GS_12985 Asuu|L4_05431 Asuu|GS_03329 Asuu|GS_09583 Asuu|GS_09064 Asuu|GS_20060 Asuu|GS_23648 Asuu|GS_05915 Asuu|GS_03209 Asuu|GS_20448 Asuu|L4_05444 Asuu|GS_07426 Asuu|GS_17488 Asuu|GS_20712 Asuu|GS_10951 Asuu|GS_13105 Asuu|GS_03085 Bmal|BM21528 Bmal…	Asuu|GS_12985 Asuu|GS_03329 Asuu|GS_03209 Asuu|GS_07426 Asuu|GS_05915 Asuu|GS_10951 Asuu|L4_05444 Asuu|GS_20060 Asuu|GS_09583 Asuu|L4_05431 Asuu|GS_20448 Hcon|HCISE00089000 Hcon|HCISE02171300 Hcon|HCISE01877100 Hcon|HCISE01181900 Hcon|HCISE01588700 Hcon|HCISE01741800 Tsui|TSUIS_03916 Tsui|TSUIS_00057 Tsui|TSUIS_06948	4	5	4	17	8	8	17	10	10	9	13	14	13	3	1
	OrtFam_1011	Bmal|BM14657 Bmal|BM17537 Bmal|BM19429 Bmal|BM15252 Bmal|BM22163 Bmal|BM14865 Bmal|BM16410 Bmal|BM15423 Bmal|BM15268 Bmal|BM17575 Bmal|BM11626 Bmal|BM15204 Bmal|BM12241 Bmal|BM14505 Bmal|BM14625 Bmal|BM13339 Bmal|BM13211 Bmal|BM11864 Bmal|BM13943 Bmal|BM12279 Bmal|BM12550 Bmal|BM14259 Bmal|BM13980 Bmal|BM11920 Bmal|BM12021 Bmal|BM13536 Bmal|BM14364 Bmal|BM09691 Bmal|BM09946 Bmal|BM14404 Bmal|BM10…	-	0	0	0	0	133	3	0	0	0	0	0	0	0	0	0
	OrtFam_1012	Bmal|BM12655 Bmal|BM16895 Bmal|BM14999 Bmal|BM16356 Bmal|BM13881 Bmal|BM20116 Bmal|BM15457 Bmal|BM14095 Bmal|BM14914 Bmal|BM15335 Bmal|BM14817 Bmal|BM14590 Bmal|BM13912 Bmal|BM15143 Bmal|BM15739 Bmal|BM15378 Bmal|BM14921 Bmal|BM13962 Bmal|BM15679 Bmal|BM13439 Bmal|BM12932 Bmal|BM14754 Bmal|BM14203 Bmal|BM15371 Bmal|BM13599 Bmal|BM14034 Bmal|BM12919 Bmal|BM14607 Bmal|BM22132 Bmal|BM14938 Bmal|BM15…	-	0	0	0	0	130	0	0	0	0	0	0	0	0	0	0
	OrtFam_1013	Hsap|gene:ENSG00000081818 Hsap|gene:ENSG00000113209 Hsap|gene:ENSG00000113211 Hsap|gene:ENSG00000113205 Hsap|gene:ENSG00000113248 Hsap|gene:ENSG00000120327 Hsap|gene:ENSG00000112852 Hsap|gene:ENSG00000120328 Hsap|gene:ENSG00000196963 Hsap|gene:ENSG00000113212 Hsap|gene:ENSG00000197479 Hsap|gene:ENSG00000120322 Hsap|gene:ENSG00000187372 Hsap|gene:ENSG00000120324 Hsap|gene:ENSG00000255622 Hsap|gene…	-	0	0	0	0	0	0	0	0	0	0	56	39	35	0	0
	OrtFam_1014	Acey|ANCCEY_01698 Acey|ANCCEY_01701 Acey|ANCCEY_01710 Acey|ANCCEY_01707 Acey|ANCCEY_15703 Acey|ANCCEY_14057 Acey|ANCCEY_13679 Acey|ANCCEY_06764 Acey|ANCCEY_06748 Acey|ANCCEY_06745 Acey|ANCCEY_02857 Acey|ANCCEY_02861 Acey|ANCCEY_14054 Asuu|GS_12983 Asuu|GS_13378 Cele|K06C4.4 Cele|T10C6.11 Cele|ZK131.5 Cele|ZK131.9 Cele|C50F4.5 Cele|F45F2.12 Cele|F07B7.11 Cele|K06C4.12 Cele|F07B7.4 Cele|F17E9.9 Cel…	Asuu|GS_18976 Asuu|GS_05263 Asuu|GS_15533 Hcon|HCISE00118500 Tsui|TSUIS_03610 Tsui|TSUIS_05402 Tsui|TSUIS_03608	3	4	2	5	2	2	3	14	16	4	16	18	14	23	2
	OrtFam_1015	Acey|ANCCEY_03287 Acey|ANCCEY_12122 Acey|ANCCEY_14947 Acey|ANCCEY_11692 Acey|ANCCEY_11448 Acey|ANCCEY_05248 Acey|ANCCEY_05562 Acey|ANCCEY_11456 Acey|ANCCEY_12559 Acey|ANCCEY_11492 Acey|ANCCEY_06916 Acey|ANCCEY_13469 Acey|ANCCEY_08761 Acey|ANCCEY_12988 Acey|ANCCEY_09597 Acey|ANCCEY_10237 Acey|ANCCEY_15769 Acey|ANCCEY_15651 Acey|ANCCEY_15823 Acey|ANCCEY_11394 Acey|ANCCEY_14193 Acey|ANCCEY_15192 Ace…	Asuu|GS_00175 Hcon|HCISE01950800 Hcon|HCISE01162000 Hcon|HCISE00006400 Hcon|HCISE01317200 Hcon|HCISE00898500 Hcon|HCISE00806500 Hcon|HCISE01647800 Hcon|HCISE01723600 Hcon|HCISE00902300 Hcon|HCISE02044200 Hcon|HCISE01575900 Hcon|HCISE01424000 Hcon|HCISE00282300 Hcon|HCISE00806400 Hcon|HCISE01307300 Tsui|TSUIS_01989 Tsui|TSUIS_07471 Tsui|TSUIS_09225 Tsui|TSUIS_01658 Tsui|TSUIS_09226 Tsui|TSUIS_0165…	8	5	8	1	0	0	70	33	0	3	0	0	0	0	0
	OrtFam_1016	Asuu|GS_08473 Asuu|GS_08708 Asuu|GS_20097 Asuu|GS_06310 Cele|F21G4.2 Cele|Y43F8C.12 Cele|F57C12.4 Cele|F57C12.5e Cele|Y75B8A.26 Cele|E03G2.2 Dmel|gene:FBgn0010549 Dmel|gene:FBgn0032026 Dmel|gene:FBgn0038740 Dmel|gene:FBgn0051792 Dmel|gene:FBgn0263316 Dmel|gene:FBgn0051793 Dmel|gene:FBgn0032908 Dmel|gene:FBgn0039644 Dmel|gene:FBgn0034612 Dmel|gene:FBgn0039645 Dmel|gene:FBgn0039207 Dmel|gene:FBgn00…	Asuu|GS_07037 Asuu|GS_20348 Asuu|GS_12380 Asuu|GS_08473 Asuu|GS_08708 Asuu|GS_06310 Hcon|HCISE00544600 Hcon|HCISE01178200 Hcon|HCISE00496000 Hcon|HCISE01178100 Hcon|HCISE01178300 Hcon|HCISE01904100 Tsui|TSUIS_03746 Tsui|TSUIS_03747 Tsui|TSUIS_05037 Tsui|TSUIS_07088 Tsui|TSUIS_05069 Tsui|TSUIS_00886 Tsui|TSUIS_03742 Tsui|TSUIS_05173	8	6	3	7	4	4	11	7	8	5	11	18	15	13	6
	OrtFam_1017	Asuu|GS_02630 Asuu|GS_05128 Asuu|GS_20552 Asuu|GS_13307 Asuu|GS_02911 Asuu|GS_03281 Asuu|GS_08457 Asuu|GS_12623 Cele|ZC455.3 Cele|ZC455.6a Cele|ZC455.5a Cele|ZC455.4 Cele|T19H12.1a Cele|T19H12.9 Cele|F10D2.5 Cele|F10D2.7 Cele|F10D2.6 Cele|F29F11.2 Cele|F31F4.7 Cele|F09G2.6 Cele|F10D2.2a Cele|F10D2.11 Cele|F10D2.12 Cele|T19H12.10 Cele|T19H12.11 Cele|C13D9.9 Cele|H23N18.4 Cele|H23N18.3 Cele|F39G3.1…	Asuu|GS_01586 Asuu|GS_02630 Asuu|GS_12623 Asuu|GS_02911 Asuu|GS_20552 Asuu|GS_05128 Asuu|GS_08457 Asuu|GS_13307 Asuu|GS_03281 Hcon|HCISE01399200 Hcon|HCISE01078900 Hcon|HCISE00244800 Hcon|HCISE00785400 Hcon|HCISE01079000 Hcon|HCISE00785300 Hcon|HCISE00868700 Hcon|HCISE01452100 Tsui|TSUIS_00192	1	1	1	9	0	1	8	3	32	6	12	8	9	33	0
	OrtFam_1018	Bmal|BM12857 Bmal|BM15564 Bmal|BM15210 Bmal|BM15714 Bmal|BM13262 Bmal|BM13639 Bmal|BM15668 Bmal|BM15422 Bmal|BM14447 Bmal|BM15745 Bmal|BM15737 Bmal|BM13395 Bmal|BM13137 Bmal|BM12946 Bmal|BM16481 Bmal|BM14707 Bmal|BM15748 Bmal|BM12911 Bmal|BM13139 Bmal|BM15150 Bmal|BM14318 Bmal|BM13558 Bmal|BM14697 Bmal|BM13510 Bmal|BM15540 Bmal|BM13458 Bmal|BM15152 Bmal|BM15223 Bmal|BM15634 Bmal|BM14144 Bmal|BM14…	-	0	0	0	0	119	1	0	0	0	0	0	0	0	0	1
	OrtFam_1019	Asuu|GS_13808 Asuu|GS_15369 Asuu|GS_07649 Asuu|GS_11620 Bmal|BM16348 Cele|C09D1.1b Cele|F15G9.4d Hcon|HCISE00349400 Hcon|HCISE01504700 Hcon|HCISE01157500 Hcon|HCISE01362800 Hcon|HCISE01489100 Hcon|HCISE00474600 Hcon|HCISE00810200 Hcon|HCISE00810000 Hcon|HCISE00517900 Hcon|HCISE01151600 Hcon|HCISE01372700 Hcon|HCISE01163000 Hcon|HCISE01303800 Hcon|HCISE02039900 Hcon|HCISE01318200 Hcon|HCISE0203970…	Asuu|GS_15369 Asuu|GS_11620 Asuu|GS_13808 Asuu|GS_07649 Hcon|HCISE00517900 Hcon|HCISE01318200 Hcon|HCISE01303800 Tsui|TSUIS_03455 Tsui|TSUIS_08145 Tsui|TSUIS_08060 Tsui|TSUIS_08756 Tsui|TSUIS_08144 Tsui|TSUIS_03974 Tsui|TSUIS_03847	7	4	7	7	9	10	20	15	4	15	5	5	10	2	0
	OrtFam_1020	Cele|ZK697.13 Cele|ZK697.5 Cele|F18E3.5 Cele|Y57G7A.4 Cele|Y38H6C.2 Cele|ZC204.15 Cele|H27D07.4 Cele|K04F1.4 Cele|F57G8.4 Cele|K04F1.3 Cele|K09D9.13 Cele|K04F1.2 Cele|T03E6.6 Cele|K12D9.10 Cele|H25K10.7a Cele|Y46H3C.3 Cele|T08G3.10 Cele|Y37A1B.10 Cele|F40D4.8 Cele|ZK697.12 Cele|T05G11.7 Cele|F37B4.8 Cele|T05B4.7 Cele|Y46H3C.1 Cele|Y46H3C.2 Cele|R11G11.13 Cele|T06G6.7 Cele|H06H21.1 Cele|Y43F8A.4 C…	-	0	0	0	0	0	0	0	0	118	0	0	0	0	0	0
	OrtFam_1021	Acey|ANCCEY_07676 Acey|ANCCEY_10131 Hcon|HCISE01868300 Hcon|HCISE01738600 Hcon|HCISE00149200 Hcon|HCISE02042100 Hcon|HCISE01820100 Hcon|HCISE01389900 Hcon|HCISE01922800 Hcon|HCISE00082300 Hcon|HCISE00033400 Hcon|HCISE01916900 Hcon|HCISE01017400 Hcon|HCISE00061700 Hcon|HCISE00396600 Hcon|HCISE01592200 Hcon|HCISE02187800 Hcon|HCISE02095200 Hcon|HCISE00115300 Hcon|HCISE01159300 Hcon|HCISE00872000 Hc…	Hcon|HCISE00799200 Hcon|HCISE01738600 Hcon|HCISE01922800 Hcon|HCISE01159300 Hcon|HCISE01357800 Hcon|HCISE01357900 Hcon|HCISE00396600 Hcon|HCISE00190500 Hcon|HCISE00033500 Hcon|HCISE01307100 Hcon|HCISE01650600 Hcon|HCISE00115300 Hcon|HCISE00149200 Hcon|HCISE01982800 Hcon|HCISE01820200 Hcon|HCISE01592200 Hcon|HCISE01981400 Hcon|HCISE01868300 Hcon|HCISE00337300 Hcon|HCISE01307000 Hcon|HCISE00033400 …	6	0	0	0	0	0	52	5	0	54	0	0	0	0	0
	OrtFam_1022	Tspi|Tsp_08924 Tspi|Tsp_09051 Tspi|Tsp_11335 Tspi|Tsp_09071 Tspi|Tsp_09050 Tspi|Tsp_09052 Tspi|Tsp_09067 Tspi|Tsp_12537 Tspi|Tsp_09055 Tspi|Tsp_09124 Tspi|Tsp_09066 Tspi|Tsp_09069 Tspi|Tsp_09126 Tspi|Tsp_09049 Tspi|Tsp_11322 Tspi|Tsp_13493 Tspi|Tsp_12248 Tspi|Tsp_08986 Tspi|Tsp_09125 Tspi|Tsp_12244 Tspi|Tsp_08985 Tspi|Tsp_11878 Tspi|Tsp_11852 Tspi|Tsp_12243 Tspi|Tsp_08994 Tspi|Tsp_11851 Tspi|Tsp_…	-	1	0	116	0	0	0	0	0	0	0	0	0	0	0	0
	OrtFam_1023	Bmal|BM13564 Bmal|BM14659 Bmal|BM15649 Bmal|BM15855 Bmal|BM15216 Bmal|BM15141 Bmal|BM13918 Bmal|BM12865 Bmal|BM13853 Bmal|BM13422 Bmal|BM15456 Bmal|BM13332 Bmal|BM13298 Bmal|BM13170 Bmal|BM15253 Bmal|BM11243 Bmal|BM11508 Bmal|BM13021 Bmal|BM15087 Bmal|BM15439 Bmal|BM11796 Bmal|BM14194 Bmal|BM14270 Bmal|BM11871 Bmal|BM13677 Bmal|BM11562 Bmal|BM14923 Bmal|BM12516 Bmal|BM15364 Bmal|BM13786 Bmal|BM15…	Asuu|GS_16117 Hcon|HCISE00294800	0	0	0	2	109	1	1	1	1	1	0	0	0	0	0
	OrtFam_1024	Bmal|BM08280 Bmal|BM12357 Bmal|BM11944 Bmal|BM14553 Bmal|BM11588 Bmal|BM12545 Bmal|BM15796 Bmal|BM13206 Bmal|BM11244 Bmal|BM15338 Bmal|BM12759 Bmal|BM11853 Bmal|BM11723 Bmal|BM09977 Bmal|BM11761 Bmal|BM14830 Bmal|BM14525 Bmal|BM12375 Bmal|BM15049 Bmal|BM15128 Bmal|BM14574 Bmal|BM15199 Bmal|BM13036 Bmal|BM14545 Bmal|BM12425 Bmal|BM08349 Bmal|BM10096 Bmal|BM14864 Bmal|BM22392 Bmal|BM14104 Bmal|BM09…	-	0	0	9	0	101	1	0	0	0	0	0	0	0	0	0
	OrtFam_1025	Acey|ANCCEY_01699 Acey|ANCCEY_13683 Acey|ANCCEY_01702 Acey|ANCCEY_06753 Acey|ANCCEY_06744 Acey|ANCCEY_04747 Acey|ANCCEY_01706 Acey|ANCCEY_06757 Acey|ANCCEY_06750 Acey|ANCCEY_06756 Asuu|GS_03636 Asuu|GS_12637 Asuu|GS_02440 Asuu|GS_06340 Cele|T23D8.5 Cele|ZK131.4 Cele|ZK131.8 Cele|ZK131.1 Cele|F22B3.1 Cele|K06C4.2 Cele|F54E12.3 Cele|K06C4.10 Cele|F55G1.11 Cele|F45F2.3 Cele|K03A1.6 Cele|T10C6.14 Cel…	Asuu|GS_12637 Asuu|GS_03636 Asuu|GS_06340 Hcon|HCISE00903600 Hcon|HCISE00118600 Tsui|TSUIS_01129 Tsui|TSUIS_01126 Tsui|TSUIS_00065	4	3	2	4	2	2	2	12	16	4	13	11	7	23	2
	OrtFam_1026	Bmal|BM12263 Bmal|BM12289 Bmal|BM14091 Bmal|BM12851 Bmal|BM14847 Bmal|BM13829 Bmal|BM13084 Bmal|BM13724 Bmal|BM14755 Bmal|BM14679 Bmal|BM15807 Bmal|BM15159 Bmal|BM15757 Bmal|BM13297 Bmal|BM13215 Bmal|BM12959 Bmal|BM15294 Bmal|BM14503 Bmal|BM14491 Bmal|BM08895 Bmal|BM09259 Bmal|BM11993 Bmal|BM11836 Bmal|BM12245 Bmal|BM13078 Bmal|BM10175 Bmal|BM12138 Bmal|BM10827 Bmal|BM11482 Bmal|BM11552 Bmal|BM11…	Asuu|GS_23141	0	0	0	1	100	1	0	0	0	0	0	0	0	1	0
	OrtFam_1027	Bmal|BM13061 Bmal|BM15765 Bmal|BM15038 Bmal|BM13727 Bmal|BM13303 Bmal|BM14249 Bmal|BM13688 Bmal|BM22348 Bmal|BM15617 Bmal|BM15403 Bmal|BM13595 Bmal|BM13520 Bmal|BM22353 Bmal|BM22352 Bmal|BM22349 Bmal|BM13641 Bmal|BM13998 Bmal|BM13650 Bmal|BM13944 Bmal|BM14016 Bmal|BM14314 Bmal|BM15614 Bmal|BM13111 Bmal|BM15258 Bmal|BM15821 Bmal|BM13090 Bmal|BM15284 Bmal|BM15286 Bmal|BM14037 Bmal|BM22350 Bmal|BM15…	-	0	1	14	0	86	0	0	0	0	0	0	0	0	0	0
	OrtFam_1028	Acey|ANCCEY_09122 Acey|ANCCEY_09865 Asuu|GS_02339 Asuu|GS_17769 Bmal|BM07847 Bmal|BM16579 Cele|F01G12.5b Cele|K04H4.1a Dmel|gene:FBgn0000299 Dmel|gene:FBgn0016075 Hcon|HCISE01538400 Hcon|HCISE01630800 Hsap|gene:ENSG00000060718 Hsap|gene:ENSG00000130635 Hsap|gene:ENSG00000235708 Hsap|gene:ENSG00000230930 Hsap|gene:ENSG00000206290 Hsap|gene:ENSG00000204248 Hsap|gene:ENSG00000223699 Hsap|gene:ENSG00…	Asuu|GS_02339 Asuu|GS_17769 Hcon|HCISE01630800 Hcon|HCISE01538400 Tsui|TSUIS_09105 Tsui|TSUIS_04667	2	2	2	2	2	2	2	2	2	2	28	22	28	2	0
	OrtFam_1029	Hsap|gene:ENSG00000180081 Hsap|gene:ENSG00000214919 Hsap|gene:ENSG00000258000 Hsap|gene:ENSG00000258187 Hsap|gene:ENSG00000257789 Hsap|gene:ENSG00000257484 Hsap|gene:ENSG00000257297 Hsap|gene:ENSG00000258371 Hsap|gene:ENSG00000256219 Hsap|gene:ENSG00000257521 Hsap|gene:ENSG00000257728 Hsap|gene:ENSG00000203286 Hsap|gene:ENSG00000258339 Hsap|gene:ENSG00000257161 Hsap|gene:ENSG00000257118 Hsap|gene…	-	0	0	0	0	0	0	0	0	0	0	99	0	0	0	0
	OrtFam_1030	Bmal|BM09158 Bmal|BM14291 Bmal|BM14916 Bmal|BM09628 Bmal|BM12559 Bmal|BM11881 Bmal|BM11406 Bmal|BM13013 Bmal|BM12485 Bmal|BM15313 Bmal|BM09629 Bmal|BM09168 Bmal|BM16532 Bmal|BM15541 Bmal|BM17227 Bmal|BM10034 Bmal|BM12481 Bmal|BM09599 Bmal|BM09800 Bmal|BM13126 Bmal|BM12822 Bmal|BM12648 Bmal|BM14682 Bmal|BM09823 Bmal|BM12940 Bmal|BM09449 Bmal|BM09846 Bmal|BM10171 Bmal|BM10894 Bmal|BM09352 Bmal|BM11…	-	1	0	2	0	88	4	0	0	0	1	0	0	0	0	1
	OrtFam_1031	Acey|ANCCEY_06212 Acey|ANCCEY_12057 Cele|F18C12.1 Cele|T21E12.4 Dmel|gene:FBgn0001313 Dmel|gene:FBgn0013810 Dmel|gene:FBgn0013811 Dmel|gene:FBgn0013809 Dmel|gene:FBgn0035581 Dmel|gene:FBgn0013812 Dmel|gene:FBgn0013813 Dmel|gene:FBgn0039510 Dmel|gene:FBgn0037726 Dmel|gene:FBgn0001314 Dmel|gene:FBgn0034106 Dmel|gene:FBgn0261797 Dmel|gene:FBgn0023096 Dmel|gene:FBgn0001315 Hsap|gene:ENSG00000007174 H…	Asuu|GS_05494 Asuu|GS_03756 Hcon|HCISE01951800 Tsui|TSUIS_05795 Tsui|TSUIS_07997	2	2	3	4	2	2	3	2	2	4	16	15	23	14	1
	OrtFam_1032	Acey|ANCCEY_02330 Acey|ANCCEY_07876 Acey|ANCCEY_05463 Acey|ANCCEY_11093 Acey|ANCCEY_09078 Acey|ANCCEY_06726 Asuu|GS_08285 Asuu|GS_20427 Asuu|GS_22685 Asuu|GS_01681 Asuu|GS_21361 Asuu|GS_07518 Asuu|GS_00985 Cele|K08E7.9 Cele|ZK455.7 Cele|T21E8.1a Cele|T21E8.2 Cele|T21E8.3 Cele|F22E10.2 Cele|F22E10.3 Cele|F42E11.1a Cele|DH11.3 Cele|F22E10.1 Cele|C05A9.1a Cele|C47A10.1 Cele|C34G6.4 Dmel|gene:FBgn000…	Asuu|GS_08285 Asuu|GS_19586 Asuu|GS_20427 Asuu|GS_10294 Asuu|GS_15393 Asuu|GS_00985 Asuu|GS_22685 Asuu|GS_07518 Asuu|GS_21361 Hcon|HCISE02131500 Hcon|HCISE01671700 Hcon|HCISE00638100 Hcon|HCISE00025600 Hcon|HCISE01574200 Hcon|HCISE00638200 Hcon|HCISE00117000 Hcon|HCISE00233200 Hcon|HCISE01818300 Hcon|HCISE01232600 Hcon|HCISE00146500 Hcon|HCISE01549500 Tsui|TSUIS_01861	1	1	0	11	4	6	17	10	14	9	5	5	6	4	1
	OrtFam_1033	Acey|ANCCEY_03266 Acey|ANCCEY_12809 Acey|ANCCEY_12338 Acey|ANCCEY_15881 Acey|ANCCEY_15608 Acey|ANCCEY_09051 Acey|ANCCEY_06449 Acey|ANCCEY_12100 Acey|ANCCEY_05561 Acey|ANCCEY_12362 Acey|ANCCEY_04666 Acey|ANCCEY_11803 Acey|ANCCEY_07783 Acey|ANCCEY_13747 Acey|ANCCEY_15894 Acey|ANCCEY_07266 Acey|ANCCEY_09198 Acey|ANCCEY_09056 Acey|ANCCEY_10810 Acey|ANCCEY_08746 Acey|ANCCEY_08865 Acey|ANCCEY_13749 Ace…	Hcon|HCISE00100600 Hcon|HCISE01720000 Hcon|HCISE00553100 Hcon|HCISE01652600 Hcon|HCISE00097700 Hcon|HCISE01780500 Hcon|HCISE00177700 Hcon|HCISE00352200 Hcon|HCISE01451600 Hcon|HCISE00352300 Hcon|HCISE01602000 Hcon|HCISE01530600 Hcon|HCISE00017400	0	0	0	0	0	0	65	28	0	0	0	0	0	0	0
	OrtFam_1034	Cele|C48B4.4d Cele|Y53C10A.9 Dmel|gene:FBgn0031170 Dmel|gene:FBgn0036747 Dmel|gene:FBgn0261998 Dmel|gene:FBgn0034493 Hcon|HCISE00045700 Hcon|HCISE00843000 Hcon|HCISE00848500 Hcon|HCISE01872700 Hcon|HCISE00735600 Hcon|HCISE00722800 Hcon|HCISE00947100 Hcon|HCISE00947000 Hcon|HCISE00369200 Hcon|HCISE01996300 Hcon|HCISE01067500 Hcon|HCISE01345900 Hcon|HCISE01087800 Hcon|HCISE00296000 Hcon|HCISE017453…	Asuu|GS_10190 Asuu|GS_05132 Asuu|GS_17771 Asuu|GS_08484 Hcon|HCISE01745100 Hcon|HCISE01745300 Hcon|HCISE00722900 Hcon|HCISE00843000 Hcon|HCISE01798300 Hcon|HCISE00848500 Hcon|HCISE01745200 Hcon|HCISE00722800 Hcon|HCISE00296000 Hcon|HCISE00735600 Hcon|HCISE00947000 Hcon|HCISE00947100 Hcon|HCISE01415100 Hcon|HCISE00369200 Hcon|HCISE01996300 Tsui|TSUIS_03233 Tsui|TSUIS_01072 Tsui|TSUIS_00335 Tsui|TS…	4	4	4	4	2	5	24	5	4	6	7	9	10	5	0
	OrtFam_1035	Hsap|gene:ENSG00000232040 Tmur|TmuE.g2467 Tmur|TmuE.g6034 Tmur|TmuE.g6657 Tmur|TmuE.g736 Tmur|TmuE.g8351 Tmur|TmuE.g9052 Tmur|TmuE.g8871 Tmur|TmuE.g6066 Tmur|TmuE.g2052 Tmur|TmuE.g2431 Tmur|TmuE.g3093 Tmur|TmuE.g3220 Tmur|TmuE.g3106 Tmur|TmuE.g5192 Tmur|TmuE.g8049 Tmur|TmuE.g3111 Tmur|TmuE.g3105 Tmur|TmuE.g1787 Tmur|TmuE.g2078 Tmur|TmuE.g4956 Tmur|TmuE.g6183 Tmur|TmuE.g1292 Tmur|TmuE.g5418 Tmur|T…	Tsui|TSUIS_07466	3	26	60	0	0	0	0	0	0	0	1	1	1	0	0
	OrtFam_1036	Acey|ANCCEY_06751 Acey|ANCCEY_06765 Acey|ANCCEY_06762 Acey|ANCCEY_06755 Acey|ANCCEY_06759 Acey|ANCCEY_13685 Acey|ANCCEY_13680 Acey|ANCCEY_01697 Acey|ANCCEY_06749 Acey|ANCCEY_01711 Acey|ANCCEY_01708 Acey|ANCCEY_01700 Acey|ANCCEY_06746 Acey|ANCCEY_01704 Asuu|GS_13604 Asuu|GS_23637 Asuu|GS_22978 Asuu|GS_23049 Asuu|GS_13585 Bmal|BM15384 Bmal|BM22393 Bmal|BM06798 Cele|F55G1.10 Cele|K06C4.11 Cele|T10C6…	Asuu|GS_13604 Asuu|GS_19480 Asuu|GS_15205 Hcon|HCISE00118400 Tsui|TSUIS_00928 Tsui|TSUIS_00895	2	4	1	7	4	2	2	15	17	3	4	4	3	20	2
	OrtFam_1037	Cele|T22B3.2b Cele|ZK757.3a Hcon|HCISE00422600 Hcon|HCISE00423800 Tmur|TmuE.g2089 Tmur|TmuE.g8654 Tmur|TmuE.g8652 Tmur|TmuE.g8674 Tmur|TmuE.g4422 Tmur|TmuE.g7613 Tmur|TmuE.g7692 Tmur|TmuE.g7779 Tmur|TmuE.g2088 Tmur|TmuE.g9128 Tspi|Tsp_14166 Tspi|Tsp_15928 Tspi|Tsp_15364 Tspi|Tsp_15965 Tspi|Tsp_15604 Tspi|Tsp_15707 Tspi|Tsp_15689 Tspi|Tsp_14778 Tspi|Tsp_15816 Tspi|Tsp_15428 Tspi|Tsp_14458 Tspi|Tsp…	Asuu|GS_16570 Asuu|GS_23180 Hcon|HCISE00423800 Hcon|HCISE00422600 Tsui|TSUIS_04032 Tsui|TSUIS_04197 Tsui|TSUIS_06268 Tsui|TSUIS_07618 Tsui|TSUIS_06309 Tsui|TSUIS_04157 Tsui|TSUIS_00493	9	10	59	2	2	1	3	1	2	1	0	0	0	0	0
	OrtFam_1038	Scer|YOR192C-B Scer|YOR343W-B Scer|YPL257W-B Scer|YPR137C-B Scer|YPR158W-B Scer|YPR158C-D Scer|YOR343W-A Scer|YPL257W-A Scer|YPR158C-C Scer|YPR158W-A Scer|YPR137C-A Scer|YLR256W-A Scer|YML040W Scer|YOL103W-A Scer|YML039W Scer|YMR051C Scer|YOL103W-B Scer|YOR142W-A Scer|YML045W-A Scer|YMR050C Scer|YOR142W-B Scer|YML045W Scer|YNL054W-A Scer|YNL284C-A Scer|YNL284C-B Scer|YMR046C Scer|YMR045C Scer|YLR…	-	1	2	0	0	0	0	0	0	0	0	0	0	0	0	86
	OrtFam_1039	Bmal|BM01273 Bmal|BM01805 Hcon|HCISE00013300 Hcon|HCISE00305500 Hcon|HCISE01534300 Hcon|HCISE02095000 Hcon|HCISE00743800 Hcon|HCISE01292900 Hcon|HCISE00706200 Hcon|HCISE00743900 Hcon|HCISE00301200 Hcon|HCISE02094900 Hcon|HCISE00049600 Hcon|HCISE00013400 Hcon|HCISE01870100 Hcon|HCISE00791700 Hcon|HCISE00791600 Hcon|HCISE01546700 Hcon|HCISE02015000 Hcon|HCISE00246800 Hcon|HCISE01480800 Hcon|HCISE00…	Hcon|HCISE01541400 Hcon|HCISE01545300 Hcon|HCISE01547600 Hcon|HCISE01693100 Hcon|HCISE00687200 Hcon|HCISE00049600 Hcon|HCISE01712700 Hcon|HCISE01548100 Hcon|HCISE00670800 Hcon|HCISE01712600 Hcon|HCISE01318800 Hcon|HCISE01545500 Hcon|HCISE01191600 Hcon|HCISE01025800 Hcon|HCISE01870000 Hcon|HCISE01312300 Hcon|HCISE01870100	1	0	0	0	2	1	75	1	0	1	2	2	3	0	0
	OrtFam_1040	Acey|ANCCEY_10295 Acey|ANCCEY_10928 Acey|ANCCEY_10836 Asuu|GS_16262 Asuu|GS_18054 Asuu|GS_21952 Asuu|GS_20387 Asuu|GS_14905 Bmal|BM01432 Bmal|BM03797 Bmal|BM19326 Bmal|BM17927 Bmal|BM05197 Bmal|BM01419 Cele|F26E4.8b Cele|F44F4.11 Cele|T28D6.2 Cele|F40F4.5 Cele|F32H2.9 Cele|ZK899.4 Cele|C44B11.3 Cele|C47B2.3 Cele|F16D3.1 Dmel|gene:FBgn0003884 Dmel|gene:FBgn0003885 Dmel|gene:FBgn0003886 Dmel|gene:F…	Asuu|GS_16262 Asuu|GS_18054 Hcon|HCISE01780400 Hcon|HCISE00843400 Hcon|HCISE01519100 Tsui|TSUIS_08269 Tsui|TSUIS_09676 Tsui|TSUIS_06123	3	3	4	5	6	6	7	4	9	4	9	9	11	4	2
	OrtFam_1041	Bmal|BM13657 Bmal|BM14898 Bmal|BM14401 Bmal|BM13970 Bmal|BM13917 Bmal|BM14247 Bmal|BM21517 Bmal|BM13726 Bmal|BM14931 Bmal|BM14256 Bmal|BM14643 Bmal|BM22371 Bmal|BM14632 Bmal|BM14342 Bmal|BM13771 Bmal|BM14850 Bmal|BM14453 Bmal|BM14175 Bmal|BM14207 Bmal|BM15591 Bmal|BM15386 Bmal|BM14769 Bmal|BM13838 Bmal|BM14166 Bmal|BM14216 Bmal|BM13751 Bmal|BM14646 Bmal|BM15550 Bmal|BM14705 Bmal|BM14285 Bmal|BM14…	-	0	0	0	1	83	1	0	0	0	0	0	0	0	0	0
	OrtFam_1042	Hcon|HCISE00033300 Hcon|HCISE00986100 Hcon|HCISE00872200 Hcon|HCISE00135300 Hcon|HCISE00071500 Hcon|HCISE01916800 Hcon|HCISE01719300 Hcon|HCISE00925600 Hcon|HCISE00191100 Hcon|HCISE01985000 Hcon|HCISE01585600 Hcon|HCISE00308700 Hcon|HCISE01715600 Hcon|HCISE00930600 Hcon|HCISE00644400 Hcon|HCISE01653400 Hcon|HCISE00100100 Hcon|HCISE00863800 Hcon|HCISE00061800 Hcon|HCISE01936100 Hcon|HCISE02185300 …	Hcon|HCISE00071500 Hcon|HCISE00423500 Hcon|HCISE01982000 Hcon|HCISE00396500 Hcon|HCISE01981300 Hcon|HCISE02004600 Hcon|HCISE00135300 Hcon|HCISE01357700 Hcon|HCISE01225500 Hcon|HCISE00191100 Hcon|HCISE00712900 Hcon|HCISE01653400 Hcon|HCISE01719300 Hcon|HCISE00337200 Hcon|HCISE01533000 Hcon|HCISE01654800 Hcon|HCISE02185300 Hcon|HCISE00033300 Hcon|HCISE00385100 Hcon|HCISE00435900 Hcon|HCISE01982700 …	5	0	0	1	0	0	75	1	0	0	0	0	0	0	0
	OrtFam_1043	Acey|ANCCEY_11518 Acey|ANCCEY_14796 Cele|C36A4.1 Cele|C36A4.2 Cele|C36A4.3 Cele|C36A4.6 Cele|F42A6.4 Cele|K06B9.1 Cele|T10B9.1 Cele|T10B9.2 Cele|T10B9.10 Cele|T10B9.5 Cele|T10B9.7 Cele|T10B9.3 Cele|T10B9.8 Cele|ZK1320.4 Cele|T10B9.4 Cele|F14F7.3 Cele|F14F7.2 Dmel|gene:FBgn0000473 Dmel|gene:FBgn0013772 Dmel|gene:FBgn0039519 Dmel|gene:FBgn0033981 Dmel|gene:FBgn0013771 Dmel|gene:FBgn0033978 Dmel|gen…	Asuu|GS_07692 Asuu|GS_17148 Hcon|HCISE02017000 Tsui|TSUIS_01388 Tsui|TSUIS_01387	2	1	1	3	1	1	3	5	18	3	5	5	5	28	0
	OrtFam_1044	Acey|ANCCEY_00062 Acey|ANCCEY_00142 Acey|ANCCEY_10292 Asuu|GS_03797 Asuu|GS_12405 Asuu|GS_04063 Bmal|BM11047 Bmal|BM20219 Cele|C15H9.6 Cele|F43E2.8 Cele|F26D10.3 Cele|F44E5.5 Cele|F44E5.4 Cele|C12C8.1 Dmel|gene:FBgn0001216 Dmel|gene:FBgn0001219 Dmel|gene:FBgn0051354 Dmel|gene:FBgn0013279 Dmel|gene:FBgn0013278 Dmel|gene:FBgn0013276 Dmel|gene:FBgn0013275 Dmel|gene:FBgn0013277 Dmel|gene:FBgn0001230 …	Asuu|GS_03797 Asuu|GS_12405 Asuu|GS_04063 Hcon|HCISE01214700 Hcon|HCISE01099300 Hcon|HCISE00829400 Tsui|TSUIS_08938 Tsui|TSUIS_06706	2	2	2	4	2	2	3	3	6	3	19	7	7	11	7
	OrtFam_1045	Bmal|BM09982 Bmal|BM11665 Bmal|BM12567 Bmal|BM12265 Bmal|BM15695 Bmal|BM11218 Bmal|BM15505 Bmal|BM13640 Bmal|BM12613 Bmal|BM13978 Bmal|BM15629 Bmal|BM14631 Bmal|BM22367 Bmal|BM15344 Bmal|BM11443 Bmal|BM16787 Bmal|BM14036 Bmal|BM14157 Bmal|BM11026 Bmal|BM12040 Bmal|BM10600 Bmal|BM14535 Bmal|BM11226 Bmal|BM11511 Bmal|BM10927 Bmal|BM10416 Bmal|BM17776 Bmal|BM14009 Bmal|BM13984 Bmal|BM11086 Bmal|BM10…	-	0	0	0	0	80	0	0	0	0	0	0	0	0	0	0
	OrtFam_1046	Hcon|HCISE00115900 Hcon|HCISE00359100 Hcon|HCISE00116200 Hcon|HCISE01262700 Hcon|HCISE01262600 Hcon|HCISE00239600 Hcon|HCISE00360100 Hcon|HCISE00256400 Hcon|HCISE00239700 Hcon|HCISE00360200 Hcon|HCISE00359900 Hcon|HCISE01997500 Hcon|HCISE02011200 Hcon|HCISE00550800 Hcon|HCISE00550700 Hcon|HCISE02011500 Hcon|HCISE01453800 Hcon|HCISE00331800 Hcon|HCISE02011600 Hcon|HCISE01454900 Hcon|HCISE02156000 …	Hcon|HCISE00514700 Hcon|HCISE01453800 Hcon|HCISE01453700 Hcon|HCISE00331800 Hcon|HCISE01142500	0	0	0	0	0	0	78	0	0	0	0	0	0	0	0
	OrtFam_1047	Acey|ANCCEY_06993 Acey|ANCCEY_09374 Asuu|GS_02399 Asuu|GS_09996 Asuu|GS_19536 Asuu|GS_20031 Bmal|BM04318 Bmal|BM22326 Bmal|BM04837 Bmal|BM03826 Bmal|BM00733 Cele|T04C12.4 Cele|T04C12.6 Cele|T04C12.5 Cele|T25C8.2 Cele|M03F4.2a Dmel|gene:FBgn0000042 Dmel|gene:FBgn0000043 Dmel|gene:FBgn0000046 Dmel|gene:FBgn0000044 Dmel|gene:FBgn0000047 Dmel|gene:FBgn0000045 Hcon|HCISE00158700 Hcon|HCISE02119700 Hco…	Asuu|GS_02399 Asuu|GS_20031 Asuu|GS_19536 Asuu|GS_09996 Hcon|HCISE01138000 Hcon|HCISE00298600 Hcon|HCISE01474600 Hcon|HCISE01701700 Hcon|HCISE01138100 Hcon|HCISE02186300 Hcon|HCISE01137800 Hcon|HCISE01137900 Tsui|TSUIS_06175 Tsui|TSUIS_02321	2	2	2	4	5	2	12	2	5	2	19	8	5	6	1
	OrtFam_1048	Dmel|gene:FBgn0000497 Dmel|gene:FBgn0001075 Dmel|gene:FBgn0261574 Hcon|HCISE01067800 Hcon|HCISE01390800 Hcon|HCISE02143800 Hcon|HCISE01213800 Hcon|HCISE01533700 Hsap|gene:ENSG00000083857 Hsap|gene:ENSG00000165323 Hsap|gene:ENSG00000086570 Hsap|gene:ENSG00000196159 Hsap|gene:ENSG00000166341 Hsap|gene:ENSG00000107736 Hsap|gene:ENSG00000197410 Oair|101106258 Oair|101116884 Oair|101107744 Oair|101123…	Asuu|GS_02021 Asuu|GS_06417 Asuu|GS_23118 Tsui|TSUIS_02458 Tsui|TSUIS_02457 Tsui|TSUIS_00094	3	3	5	7	4	7	8	4	3	8	7	8	7	3	0
	OrtFam_1049	Cele|F35F10.9 Cele|T28A11.7 Cele|K09C6.5 Cele|T05E12.2 Cele|K09C6.4 Cele|Y5H2B.4 Cele|Y113G7B.9 Cele|F40D4.6 Cele|Y49C4A.1 Cele|F40D4.7 Cele|Y49C4A.3 Cele|H24O09.1 Cele|Y49C4A.2 Cele|R09E12.8 Cele|F54B8.9 Cele|F38H12.5 Cele|T24A6.5 Cele|R09E12.2 Cele|T19C9.1 Cele|M01B2.3 Cele|Y32B12B.3 Cele|ZC443.7 Cele|ZC455.8a Cele|F54B8.8 Cele|F54B8.11 Cele|R09E12.1 Cele|F54B8.7a Cele|M01B2.4 Cele|ZC455.11 Cel…	-	0	0	0	0	0	0	0	0	76	0	0	0	0	0	0
	OrtFam_1050	Acey|ANCCEY_02842 Acey|ANCCEY_13658 Acey|ANCCEY_10768 Acey|ANCCEY_10765 Asuu|GS_19745 Asuu|GS_23601 Asuu|GS_02689 Asuu|GS_19115 Asuu|GS_15000 Asuu|GS_10488 Asuu|GS_04617 Bmal|BM07620 Bmal|BM14388 Bmal|BM00980 Bmal|BM22335 Bmal|BM12619 Bmal|BM05820 Bmal|BM02366 Bmal|BM00227 Cele|F20D6.3 Cele|F20D6.4d Cele|C03G6.19 Dmel|gene:FBgn0002930 Dmel|gene:FBgn0024294 Dmel|gene:FBgn0033115 Dmel|gene:FBgn0083…	Asuu|GS_19745 Asuu|GS_02689 Asuu|GS_19115 Asuu|GS_23601 Asuu|GS_10488 Asuu|GS_04617 Hcon|HCISE00621400 Hcon|HCISE00621100 Hcon|HCISE00259700 Hcon|HCISE00926700 Tsui|TSUIS_02440 Tsui|TSUIS_02152	2	4	2	7	9	1	7	6	4	3	5	7	2	15	0
	OrtFam_1051	Cele|K05F6.6 Cele|M01D1.8 Cele|Y51H7BR.1 Cele|Y51H7BR.2 Cele|M01D1.9 Cele|T16A1.8 Cele|ZC204.8 Cele|Y56A3A.15 Cele|Y56A3A.10 Cele|ZC204.9 Cele|Y56A3A.14 Cele|T08E11.6 Cele|T26H2.2 Cele|Y8A9A.5 Cele|Y63D3A.3 Cele|ZC204.7 Cele|W08F4.13 Cele|ZC204.10 Cele|K05F6.7 Cele|F58E1.9 Cele|K05F6.2 Cele|F58E1.5 Cele|F55C9.1 Cele|B0462.3 Cele|W06A11.3 Cele|T26H2.4 Cele|F36H5.5b Cele|K05F6.4 Cele|F36H5.11 Cele|…	-	0	0	0	0	0	0	0	0	74	0	0	0	0	0	0
	OrtFam_1052	Lloa|LOAG_15627T0 Lloa|LOAG_19271T0 Lloa|LOAG_19067T0 Lloa|LOAG_19256T0 Lloa|LOAG_15838T0 Lloa|LOAG_19298T0 Lloa|LOAG_19184T0 Lloa|LOAG_19327T0 Lloa|LOAG_19251T0 Lloa|LOAG_16149T0 Lloa|LOAG_19329T0 Lloa|LOAG_18661T0 Lloa|LOAG_14697T0 Lloa|LOAG_15755T0 Lloa|LOAG_18767T0 Lloa|LOAG_15746T0 Lloa|LOAG_19313T0 Lloa|LOAG_18768T0 Lloa|LOAG_19180T0 Lloa|LOAG_19163T0 Lloa|LOAG_19305T0 Lloa|LOAG_18769T0 Llo…	-	0	0	0	0	0	74	0	0	0	0	0	0	0	0	0
	OrtFam_1053	Hcon|HCISE00016100 Hcon|HCISE00056300 Hcon|HCISE02051000 Hcon|HCISE00054800 Hcon|HCISE00566300 Hcon|HCISE00535400 Hcon|HCISE01952800 Hcon|HCISE02062000 Hcon|HCISE00181700 Hcon|HCISE01785600 Hcon|HCISE00342500 Hcon|HCISE00469400 Hcon|HCISE01085600 Hcon|HCISE01769300 Hcon|HCISE00046000 Hcon|HCISE01302200 Hcon|HCISE00606900 Hcon|HCISE01097700 Hcon|HCISE00855000 Hcon|HCISE00282800 Hcon|HCISE01662800 …	Hcon|HCISE00137000 Hcon|HCISE00054800 Hcon|HCISE00855000 Hcon|HCISE00566300 Hcon|HCISE01522000 Hcon|HCISE00432200 Hcon|HCISE01952800 Hcon|HCISE01085600 Hcon|HCISE01302200 Hcon|HCISE01769300 Hcon|HCISE00606900 Hcon|HCISE00457800 Hcon|HCISE01159500 Hcon|HCISE00746700 Hcon|HCISE01635100 Hcon|HCISE01770300 Hcon|HCISE00174500 Hcon|HCISE01693700 Hcon|HCISE00399000 Hcon|HCISE00056400 Hcon|HCISE02051000 …	0	0	0	0	0	0	61	1	0	11	0	0	0	0	0
	OrtFam_1054	Acey|ANCCEY_01195 Acey|ANCCEY_06580 Acey|ANCCEY_02447 Asuu|GS_11145 Asuu|GS_23993 Asuu|GS_11773 Asuu|GS_13691 Asuu|GS_05353 Asuu|GS_01240 Bmal|BM04163 Bmal|BM05714 Cele|K01G5.7 Cele|ZK154.3 Cele|C54C6.2 Cele|C36E8.5 Cele|B0272.1 Dmel|gene:FBgn0003887 Dmel|gene:FBgn0003889 Dmel|gene:FBgn0003888 Dmel|gene:FBgn0003890 Hcon|HCISE00575100 Hcon|HCISE01967600 Hcon|HCISE01757800 Hcon|HCISE00731900 Hsap|g…	Asuu|GS_11773 Asuu|GS_23993 Asuu|GS_13691 Asuu|GS_01240 Asuu|GS_11145 Asuu|GS_05353 Hcon|HCISE01967600 Hcon|HCISE00575100 Tsui|TSUIS_06145	1	2	1	6	2	5	4	3	5	4	19	5	9	4	1
	OrtFam_1055	Asuu|GS_13638 Asuu|GS_14836 Asuu|GS_00695 Bmal|BM03459 Bmal|BM21541 Bmal|BM20674 Bmal|BM20664 Cele|C04H5.6 Cele|EEED8.5 Cele|K03H1.2 Dmel|gene:FBgn0026713 Dmel|gene:FBgn0086895 Dmel|gene:FBgn0086444 Dmel|gene:FBgn0033160 Hcon|HCISE00236800 Hcon|HCISE00353800 Hcon|HCISE02081400 Hcon|HCISE01942700 Hcon|HCISE00473100 Hcon|HCISE00508200 Hsap|gene:ENSG00000067596 Hsap|gene:ENSG00000233561 Hsap|gene:EN…	Asuu|GS_13638 Asuu|GS_14836 Asuu|GS_00695 Asuu|GS_09544 Hcon|HCISE02081400 Hcon|HCISE01942700 Hcon|HCISE00473100 Hcon|HCISE00353800 Hcon|HCISE00508200 Tsui|TSUIS_02536 Tsui|TSUIS_06745 Tsui|TSUIS_00037 Tsui|TSUIS_04550	4	4	4	4	4	5	6	4	4	4	11	4	5	4	4
	OrtFam_1056	Bmal|BM10162 Bmal|BM10743 Bmal|BM14439 Bmal|BM13899 Bmal|BM15119 Bmal|BM10838 Bmal|BM13225 Bmal|BM13606 Bmal|BM15429 Bmal|BM15076 Bmal|BM12330 Bmal|BM11268 Bmal|BM15326 Bmal|BM13883 Bmal|BM15859 Bmal|BM15834 Bmal|BM11082 Bmal|BM13783 Bmal|BM13911 Bmal|BM14307 Bmal|BM14378 Bmal|BM12427 Bmal|BM14040 Bmal|BM12201 Bmal|BM13842 Bmal|BM15733 Bmal|BM10342 Bmal|BM12742 Bmal|BM11940 Bmal|BM11062 Bmal|BM12…	-	0	0	0	0	70	1	0	0	0	0	0	0	0	0	0
	OrtFam_1057	Tspi|Tsp_04933 Tspi|Tsp_04972 Tspi|Tsp_04991 Tspi|Tsp_11020 Tspi|Tsp_05031 Tspi|Tsp_04981 Tspi|Tsp_11013 Tspi|Tsp_05028 Tspi|Tsp_04936 Tspi|Tsp_04968 Tspi|Tsp_04957 Tspi|Tsp_04997 Tspi|Tsp_04947 Tspi|Tsp_04996 Tspi|Tsp_12890 Tspi|Tsp_14497 Tspi|Tsp_13795 Tspi|Tsp_14507 Tspi|Tsp_04956 Tspi|Tsp_15872 Tspi|Tsp_14146 Tspi|Tsp_14762 Tspi|Tsp_15768 Tspi|Tsp_14390 Tspi|Tsp_14339 Tspi|Tsp_12934 Tspi|Tsp_…	Tsui|TSUIS_02507	1	1	68	0	0	0	0	0	0	0	0	0	0	0	0
	OrtFam_1058	Cele|ZK39.3 Cele|ZK39.4 Cele|ZK39.8 Cele|ZK39.7 Cele|ZK39.9 Cele|ZK39.5 Cele|ZK39.6 Cele|Y18D10A.10 Cele|Y18D10A.24 Cele|Y59H11AR.5 Cele|ZK39.2 Cele|Y68A4B.2 Cele|ZC15.6 Cele|ZC15.2 Cele|Y60A3A.2 Cele|Y116A8A.3 Cele|Y53H1A.3 Cele|Y18D10A.12 Cele|Y26D4A.6 Cele|Y52B11A.5 Cele|Y50D4B.5 Cele|Y25C1A.4 Cele|Y51A2A.1 Cele|Y51A2A.6 Cele|Y25C1A.3 Cele|F17B5.10 Cele|F21H7.4 Cele|T26E3.1 Cele|F17B5.5 Cele|R…	-	0	0	0	0	0	0	0	0	69	0	0	0	0	0	0
	OrtFam_1059	Bmal|BM13485 Bmal|BM17837 Bmal|BM16804 Bmal|BM14957 Bmal|BM17026 Bmal|BM18027 Bmal|BM15522 Bmal|BM18904 Bmal|BM17476 Bmal|BM12487 Bmal|BM14302 Bmal|BM19596 Bmal|BM06809 Bmal|BM01808 Bmal|BM12019 Bmal|BM10445 Bmal|BM01576 Bmal|BM04489 Bmal|BM02664 Bmal|BM06263 Bmal|BM06239 Bmal|BM17336 Bmal|BM03217 Bmal|BM04784 Bmal|BM05940 Bmal|BM06115 Bmal|BM06213 Bmal|BM12387 Bmal|BM04578 Bmal|BM08977 Bmal|BM06…	-	0	0	15	0	47	5	0	0	0	0	0	0	0	0	0
	OrtFam_1060	Bmal|BM08507 Bmal|BM12327 Bmal|BM22327 Bmal|BM22328 Bmal|BM22330 Bmal|BM15147 Bmal|BM14023 Bmal|BM14248 Bmal|BM13088 Bmal|BM10221 Bmal|BM13205 Bmal|BM15696 Bmal|BM10863 Bmal|BM14127 Bmal|BM13097 Bmal|BM14753 Bmal|BM14969 Bmal|BM11056 Bmal|BM14480 Bmal|BM15986 Bmal|BM10878 Bmal|BM18594 Bmal|BM14065 Bmal|BM10574 Bmal|BM16231 Bmal|BM13866 Bmal|BM11251 Bmal|BM12175 Bmal|BM09985 Bmal|BM13086 Bmal|BM15…	-	0	0	0	0	66	0	0	0	0	0	0	0	0	0	0
	OrtFam_1061	Cele|C32H11.2 Cele|W05E7.2 Cele|F56D6.5 Cele|F58E2.9 Cele|Y57G7A.12 Cele|Y7A9C.7 Cele|F46B3.11 Cele|F56D6.4 Cele|F31E9.5 Cele|C55A1.14 Cele|H12I19.1 Cele|C39B5.1 Cele|F40D4.9a Cele|C35D6.9a Cele|H12I19.2 Cele|F19B2.8 Cele|Y9C9A.15 Cele|Y57G7A.7 Cele|K03D3.1 Cele|C55A1.12 Cele|F56D6.7 Cele|K03D3.4 Cele|E03H12.6a Cele|Y102A5C.25 Cele|F20E11.1 Cele|Y102A5C.23 Cele|Y7A9C.8 Cele|F14F8.3 Cele|Y68A4A.2 …	-	0	0	0	0	0	0	0	0	66	0	0	0	0	0	0
	OrtFam_1062	Acey|ANCCEY_01405 Acey|ANCCEY_11768 Hcon|HCISE00009900 Hcon|HCISE01767400 Hcon|HCISE01426200 Hcon|HCISE00833000 Hcon|HCISE01752100 Hcon|HCISE01962800 Hcon|HCISE01910000 Hcon|HCISE01800100 Hcon|HCISE01200100 Hcon|HCISE00754000 Hcon|HCISE00016200 Hcon|HCISE01410900 Hcon|HCISE00027400 Hcon|HCISE00405900 Hcon|HCISE00265000 Hcon|HCISE00957100 Hcon|HCISE01781700 Hcon|HCISE00266500 Hcon|HCISE02026000 Hc…	Hcon|HCISE01426200 Hcon|HCISE00016200 Hcon|HCISE01150500 Hcon|HCISE01410900 Hcon|HCISE01767400 Tsui|TSUIS_01427 Tsui|TSUIS_09764 Tsui|TSUIS_03975 Tsui|TSUIS_02053 Tsui|TSUIS_09033 Tsui|TSUIS_09613	7	15	2	0	0	0	26	6	1	2	0	0	0	0	4
	OrtFam_1063	Cele|Y27F2A.2 Cele|T10D4.8 Cele|Y47G7B.3 Cele|ZK697.4 Cele|Y27F2A.3b Cele|Y27F2A.11 Cele|Y60A3A.22a Cele|ZK105.8 Cele|Y22F5A.2 Cele|Y27F2A.7 Cele|Y27F2A.4 Cele|Y69E1A.6 Cele|F34D6.5 Cele|F39E9.3 Cele|F33H12.4 Cele|F34D6.6 Cele|T24A6.4 Cele|T22H2.3 Cele|F15H9.4 Cele|M01G12.13 Cele|M01G12.1 Cele|T22H2.1 Cele|T09E8.5a Cele|T06E6.4 Cele|Y102A5C.29 Cele|F28D9.2a Cele|F22E5.16 Cele|K07E8.11 Cele|T10D4.…	-	0	0	0	0	0	0	0	0	63	0	0	0	0	0	0
	OrtFam_1064	Cele|H06H21.10a Cele|Y49E10.11c Hcon|HCISE00211600 Hcon|HCISE01836400 Hcon|HCISE01774100 Hcon|HCISE01329500 Hcon|HCISE00551900 Hsap|gene:ENSG00000058063 Hsap|gene:ENSG00000068650 Hsap|gene:ENSG00000101974 Hsap|gene:ENSG00000124406 Hsap|gene:ENSG00000132932 Hsap|gene:ENSG00000104043 Hsap|gene:ENSG00000143515 Hsap|gene:ENSG00000081923 Hsap|gene:ENSG00000130270 Lloa|LOAG_01717T0 Lloa|LOAG_17671T0 Oa…	Asuu|GS_18714 Asuu|GS_21916 Asuu|GS_23272 Hcon|HCISE01329500 Hcon|HCISE00211600 Hcon|HCISE01774100 Hcon|HCISE01836400 Tsui|TSUIS_04385 Tsui|TSUIS_04836	2	2	2	3	2	3	5	2	2	3	9	11	10	3	3
	OrtFam_1065	Tspi|Tsp_14879 Tspi|Tsp_15679 Tspi|Tsp_15314 Tspi|Tsp_05922 Tspi|Tsp_05980 Tspi|Tsp_15608 Tspi|Tsp_13615 Tspi|Tsp_06695 Tspi|Tsp_13242 Tspi|Tsp_15120 Tspi|Tsp_07906 Tspi|Tsp_10989 Tspi|Tsp_07046 Tspi|Tsp_12608 Tspi|Tsp_14324 Tspi|Tsp_07660 Tspi|Tsp_07003 Tspi|Tsp_10771 Tspi|Tsp_07762 Tspi|Tsp_14178 Tspi|Tsp_06735 Tspi|Tsp_14015 Tspi|Tsp_15746 Tspi|Tsp_14114 Tspi|Tsp_06758 Tspi|Tsp_14076 Tspi|Tsp_…	-	0	0	61	0	0	0	0	0	0	0	0	0	0	0	0
	OrtFam_1066	Acey|ANCCEY_04574 Acey|ANCCEY_11365 Asuu|GS_01874 Asuu|GS_21288 Bmal|BM01372 Bmal|BM05612 Bmal|BM21886 Cele|K10B3.10b Cele|R31.1a Cele|K11C4.3c Dmel|gene:FBgn0004167 Dmel|gene:FBgn0250788 Dmel|gene:FBgn0250789 Hcon|HCISE00108000 Hcon|HCISE01678400 Hcon|HCISE00151800 Hcon|HCISE01792500 Hsap|gene:ENSG00000070182 Hsap|gene:ENSG00000115306 Hsap|gene:ENSG00000173898 Hsap|gene:ENSG00000160460 Hsap|gene…	Asuu|GS_07513 Asuu|GS_01874 Asuu|GS_14227 Asuu|GS_21288 Hcon|HCISE00108000 Hcon|HCISE01678400 Hcon|HCISE01792500 Hcon|HCISE00151800 Tsui|TSUIS_05646 Tsui|TSUIS_05538 Tsui|TSUIS_09095 Tsui|TSUIS_01743	4	3	5	4	5	3	4	3	3	4	7	7	5	3	0
	OrtFam_1067	Hcon|HCISE00008500 Hcon|HCISE02086000 Hcon|HCISE01172900 Hcon|HCISE01897500 Hcon|HCISE01120300 Hcon|HCISE00755200 Hcon|HCISE00767700 Hcon|HCISE01650300 Hcon|HCISE00032400 Hcon|HCISE01718600 Hcon|HCISE01178500 Hcon|HCISE01980100 Hcon|HCISE00078500 Hcon|HCISE01675200 Hcon|HCISE00159300 Hcon|HCISE01650200 Hcon|HCISE01946500 Hcon|HCISE00788900 Hcon|HCISE00844000 Hcon|HCISE01163100 Hcon|HCISE00489900 …	Hcon|HCISE01638900 Hcon|HCISE01341000 Hcon|HCISE01678100 Hcon|HCISE01650300 Hcon|HCISE00992400 Hcon|HCISE01178500 Hcon|HCISE01330400 Hcon|HCISE00140400 Hcon|HCISE00902800 Hcon|HCISE00767700 Hcon|HCISE01980100 Hcon|HCISE00668300 Hcon|HCISE00159300 Hcon|HCISE01650200 Hcon|HCISE00032400 Hcon|HCISE01258600 Hcon|HCISE00139000 Hcon|HCISE00605300 Hcon|HCISE00411700	0	0	0	0	0	0	58	2	0	0	0	0	0	0	0
	OrtFam_1068	Hsap|gene:ENSG00000049192 Hsap|gene:ENSG00000142303 Hsap|gene:ENSG00000261964 Hsap|gene:ENSG00000140873 Hsap|gene:ENSG00000136378 Hsap|gene:ENSG00000145536 Hsap|gene:ENSG00000151388 Hsap|gene:ENSG00000163638 Hsap|gene:ENSG00000134917 Hsap|gene:ENSG00000154734 Hsap|gene:ENSG00000166106 Hsap|gene:ENSG00000158859 Hsap|gene:ENSG00000154736 Hsap|gene:ENSG00000173157 Oair|100415773 Oair|101120284 Oair|…	Asuu|GS_16147 Tsui|TSUIS_09534 Tsui|TSUIS_09535	2	1	2	1	2	2	1	2	1	2	14	13	14	2	0
	OrtFam_1069	Cele|Y73F8A.18 Cele|ZK1037.1 Cele|ZC482.2 Cele|ZK355.1 Cele|ZK355.6 Cele|ZK355.4 Cele|ZC482.7 Cele|Y19D10B.5 Cele|Y70C5C.3 Cele|Y46H3D.4 Cele|Y37A1B.9 Cele|Y38C9B.3 Cele|F59D6.6 Cele|K12D9.14 Cele|ZC482.3 Cele|ZC482.4 Cele|K12D9.12 Cele|H25K10.6 Cele|T11F1.6 Cele|ZK355.5 Cele|Y37A1B.8 Cele|T05A6.4 Cele|H25K10.5 Cele|T11F1.7a Cele|T11F1.2 Cele|T11F1.8 Cele|T11F1.9 Cele|K04F1.13 Cele|K04F1.14b Cele…	-	0	0	0	0	0	0	0	0	57	1	0	0	0	0	0
	OrtFam_1070	Dmel|gene:FBgn0025740 Dmel|gene:FBgn0025741 Hcon|HCISE00450100 Hcon|HCISE00473900 Hcon|HCISE00555100 Hcon|HCISE01606300 Hcon|HCISE00824500 Hcon|HCISE00572000 Hcon|HCISE01382900 Hsap|gene:ENSG00000004399 Hsap|gene:ENSG00000198753 Hsap|gene:ENSG00000196576 Hsap|gene:ENSG00000076356 Hsap|gene:ENSG00000221866 Hsap|gene:ENSG00000114554 Hsap|gene:ENSG00000130827 Hsap|gene:ENSG00000164050 Oair|101106801…	Asuu|GS_01635 Asuu|GS_16529 Hcon|HCISE00473900 Hcon|HCISE01382900 Hcon|HCISE00572000 Hcon|HCISE00450100 Tsui|TSUIS_09230 Tsui|TSUIS_09231 Tsui|TSUIS_09217 Tsui|TSUIS_05634	4	1	4	2	1	3	7	3	2	5	8	8	8	2	0
	OrtFam_1071	Tspi|Tsp_09963 Tspi|Tsp_04866 Tspi|Tsp_13522 Tspi|Tsp_07160 Tspi|Tsp_14638 Tspi|Tsp_16027 Tspi|Tsp_13886 Tspi|Tsp_14287 Tspi|Tsp_13763 Tspi|Tsp_15466 Tspi|Tsp_14424 Tspi|Tsp_15806 Tspi|Tsp_14481 Tspi|Tsp_14842 Tspi|Tsp_16037 Tspi|Tsp_09972 Tspi|Tsp_13468 Tspi|Tsp_15878 Tspi|Tsp_14941 Tspi|Tsp_14816 Tspi|Tsp_15159 Tspi|Tsp_13868 Tspi|Tsp_14032 Tspi|Tsp_15136 Tspi|Tsp_16051 Tspi|Tsp_14008 Tspi|Tsp_…	-	0	0	57	0	0	0	0	1	0	0	0	0	0	0	0
	OrtFam_1072	Asuu|GS_23270 Asuu|GS_23971 Cele|F22F1.1 Cele|Y73B6BL.9a Cele|M163.3 Cele|F59A7.4 Cele|C18G1.5 Cele|B0414.3 Dmel|gene:FBgn0051617 Dmel|gene:FBgn0053864 Dmel|gene:FBgn0053852 Dmel|gene:FBgn0053849 Dmel|gene:FBgn0053846 Dmel|gene:FBgn0053843 Dmel|gene:FBgn0053840 Dmel|gene:FBgn0053837 Dmel|gene:FBgn0053831 Dmel|gene:FBgn0053828 Dmel|gene:FBgn0053825 Dmel|gene:FBgn0053822 Dmel|gene:FBgn0053819 Dmel|…	Asuu|GS_23971 Asuu|GS_23270 Hcon|HCISE01748000 Hcon|HCISE00675400 Hcon|HCISE00952900 Hcon|HCISE00779000 Tsui|TSUIS_00568	1	1	0	2	3	2	5	2	6	2	4	2	3	23	1
	OrtFam_1073	Acey|ANCCEY_05888 Acey|ANCCEY_09449 Asuu|GS_06498 Asuu|GS_14932 Cele|F35E8.4 Cele|T05B4.3 Cele|T06C12.14 Cele|Y46H3D.8 Cele|F35E8.9 Cele|T05B4.12 Cele|T05B4.8 Cele|T05B4.11 Cele|T05B4.9 Cele|T05B4.10 Cele|ZK218.5 Cele|ZK218.1 Cele|ZK218.11 Cele|ZK218.7 Cele|ZK218.3 Cele|F35E8.6 Cele|F35E8.7 Cele|F26D2.14 Cele|F35E8.1 Cele|F35E8.13 Cele|F35E8.10 Cele|T05B4.13 Cele|C49G7.4 Cele|F07C4.10 Cele|F26D2.…	Asuu|GS_19341 Asuu|GS_02365	0	0	0	4	1	1	15	4	29	2	0	0	0	0	0
	OrtFam_1074	Bmal|BM05640 Bmal|BM18266 Cele|F48F7.1b Cele|T07D3.7a Dmel|gene:FBgn0011336 Dmel|gene:FBgn0031149 Hcon|HCISE00645900 Hcon|HCISE00973200 Hcon|HCISE01614100 Hcon|HCISE02168700 Hsap|gene:ENSG00000092847 Hsap|gene:ENSG00000126070 Hsap|gene:ENSG00000134698 Hsap|gene:ENSG00000123908 Hsap|gene:ENSG00000134910 Hsap|gene:ENSG00000163527 Lloa|LOAG_01138T0 Lloa|LOAG_16504T0 Oair|101110978 Oair|101111133 Oai…	Asuu|GS_10246 Asuu|GS_00318 Asuu|GS_04223 Asuu|GS_09479 Hcon|HCISE00973200 Hcon|HCISE00645900 Hcon|HCISE01614100 Hcon|HCISE02168700 Tsui|TSUIS_06818 Tsui|TSUIS_09603 Tsui|TSUIS_09602 Tsui|TSUIS_05095	4	4	4	4	3	3	4	3	3	2	6	6	6	3	1
	OrtFam_1075	Hcon|HCISE00911700 Hcon|HCISE01014800 Hsap|gene:ENSG00000044524 Hsap|gene:ENSG00000145242 Hsap|gene:ENSG00000080224 Hsap|gene:ENSG00000135333 Hsap|gene:ENSG00000116106 Hsap|gene:ENSG00000070886 Hsap|gene:ENSG00000133216 Hsap|gene:ENSG00000154928 Hsap|gene:ENSG00000182580 Hsap|gene:ENSG00000142627 Hsap|gene:ENSG00000196411 Hsap|gene:ENSG00000183317 Hsap|gene:ENSG00000146904 Hsap|gene:ENSG000001061…	Asuu|GS_16108 Tsui|TSUIS_08497	1	1	1	1	1	1	2	1	1	1	15	13	16	1	0
	OrtFam_1076	Bmal|BM03680 Bmal|BM11806 Cele|F54E12.1 Cele|K06C4.5 Cele|F55G1.2 Cele|ZK131.2 Cele|T10C6.13 Cele|ZK131.3 Cele|ZK131.7 Cele|K06C4.13 Cele|F22B3.2 Cele|F45F2.13 Cele|F08G2.3 Cele|F17E9.10 Cele|B0035.10 Cele|F07B7.5 Dmel|gene:FBgn0051613 Dmel|gene:FBgn0053866 Dmel|gene:FBgn0053863 Dmel|gene:FBgn0053860 Dmel|gene:FBgn0053857 Dmel|gene:FBgn0053854 Dmel|gene:FBgn0053851 Dmel|gene:FBgn0053848 Dmel|gene…	Asuu|GS_07014	0	3	0	1	2	1	0	0	14	4	3	1	3	23	0
	OrtFam_1077	Cele|H02F09.3 Cele|K06A9.1b Dmel|gene:FBgn0052602 Dmel|gene:FBgn0053196 Dmel|gene:FBgn0053300 Hsap|gene:ENSG00000110799 Hsap|gene:ENSG00000117983 Hsap|gene:ENSG00000198788 Hsap|gene:ENSG00000188162 Hsap|gene:ENSG00000184956 Hsap|gene:ENSG00000205592 Hsap|gene:ENSG00000215182 Hsap|gene:ENSG00000169876 Hsap|gene:ENSG00000205277 Hsap|gene:ENSG00000145113 Hsap|gene:ENSG00000138829 Hsap|gene:ENSG00000…	-	0	0	0	1	0	1	0	2	2	4	15	9	13	7	1
	OrtFam_1078	Acey|ANCCEY_03954 Acey|ANCCEY_12327 Acey|ANCCEY_15584 Acey|ANCCEY_14738 Acey|ANCCEY_06914 Acey|ANCCEY_14849 Acey|ANCCEY_11605 Acey|ANCCEY_09885 Acey|ANCCEY_12360 Acey|ANCCEY_14141 Acey|ANCCEY_12348 Acey|ANCCEY_13430 Acey|ANCCEY_12347 Acey|ANCCEY_14614 Cele|F59H6.5 Cele|Y16E11A.2 Cele|ZK250.9 Cele|Y46B2A.2 Cele|F33H12.6 Hcon|HCISE00390100 Hcon|HCISE00502100 Hcon|HCISE01937400 Hcon|HCISE01984500 Hc…	Tsui|TSUIS_08493	2	2	0	0	0	0	28	14	5	3	0	0	0	0	0
	OrtFam_1079	Asuu|GS_00736 Asuu|GS_21443 Cele|F29D11.1 Cele|T21E3.3 Dmel|gene:FBgn0000119 Dmel|gene:FBgn0030706 Dmel|gene:FBgn0261260 Dmel|gene:FBgn0053087 Hsap|gene:ENSG00000070018 Hsap|gene:ENSG00000162337 Hsap|gene:ENSG00000134569 Hsap|gene:ENSG00000123384 Hsap|gene:ENSG00000168702 Hsap|gene:ENSG00000081479 Oair|101102124 Oair|101120656 Oair|101108200 Oair|101118728 Oair|101112971 Oair|101113714 Sscr|10051…	Asuu|GS_21443 Asuu|GS_00736 Asuu|GS_07257 Hcon|HCISE00612400 Tsui|TSUIS_06476 Tsui|TSUIS_02811	3	3	3	4	2	3	3	3	2	2	6	6	9	5	0
	OrtFam_1080	Cele|M02H5.4 Cele|M02H5.5 Cele|M02H5.7 Cele|M02H5.6 Cele|T01G6.7 Cele|T01G6.8 Cele|Y17D7A.1 Cele|Y80D3A.4 Cele|Y17D7A.3a Cele|Y5H2A.2 Cele|R11G11.1 Cele|T27B7.6a Cele|T27B7.1 Cele|T27B7.4a Cele|T01G6.6b Cele|T27B7.3 Cele|ZK488.2 Cele|T27B7.2 Cele|T19H12.8 Cele|R02D1.1 Cele|T01G6.2 Cele|R11G11.2a Cele|Y39B6A.17a Cele|T19A5.4 Cele|R11G11.12 Cele|T01G6.5 Cele|Y46H3D.5b Cele|T19A5.5 Cele|T01G6.4 Cele…	-	0	0	0	0	0	0	0	0	54	0	0	0	0	0	0
	OrtFam_1081	Dmel|gene:FBgn0030060 Dmel|gene:FBgn0038581 Dmel|gene:FBgn0035948 Dmel|gene:FBgn0030317 Dmel|gene:FBgn0031801 Dmel|gene:FBgn0036956 Dmel|gene:FBgn0037936 Dmel|gene:FBgn0037934 Dmel|gene:FBgn0039313 Dmel|gene:FBgn0031800 Dmel|gene:FBgn0053511 Dmel|gene:FBgn0039326 Dmel|gene:FBgn0039311 Dmel|gene:FBgn0039323 Dmel|gene:FBgn0051436 Dmel|gene:FBgn0045761 Dmel|gene:FBgn0039309 Dmel|gene:FBgn0039310 Dme…	-	0	0	0	0	0	0	0	1	0	2	0	0	0	51	0
	OrtFam_1082	Tspi|Tsp_15889 Tspi|Tsp_15894 Tspi|Tsp_11377 Tspi|Tsp_12351 Tspi|Tsp_11379 Tspi|Tsp_11414 Tspi|Tsp_12253 Tspi|Tsp_15286 Tspi|Tsp_15165 Tspi|Tsp_14453 Tspi|Tsp_11712 Tspi|Tsp_13192 Tspi|Tsp_13560 Tspi|Tsp_13475 Tspi|Tsp_13900 Tspi|Tsp_14404 Tspi|Tsp_14063 Tspi|Tsp_13739 Tspi|Tsp_13233 Tspi|Tsp_06104 Tspi|Tsp_06119 Tspi|Tsp_06118 Tspi|Tsp_12809 Tspi|Tsp_13869 Tspi|Tsp_10236 Tspi|Tsp_10614 Tspi|Tsp_…	-	2	2	49	0	0	0	0	0	0	0	0	0	0	0	0
	OrtFam_1083	Tspi|Tsp_07827 Tspi|Tsp_09753 Tspi|Tsp_08891 Tspi|Tsp_08104 Tspi|Tsp_09683 Tspi|Tsp_09706 Tspi|Tsp_08295 Tspi|Tsp_10619 Tspi|Tsp_08461 Tspi|Tsp_07828 Tspi|Tsp_15290 Tspi|Tsp_12849 Tspi|Tsp_08416 Tspi|Tsp_08484 Tspi|Tsp_11887 Tspi|Tsp_08421 Tspi|Tsp_08538 Tspi|Tsp_14612 Tspi|Tsp_10521 Tspi|Tsp_12451 Tspi|Tsp_14329 Tspi|Tsp_11224 Tspi|Tsp_10238 Tspi|Tsp_10389 Tspi|Tsp_06752 Tspi|Tsp_08135 Tspi|Tsp_…	-	0	0	53	0	0	0	0	0	0	0	0	0	0	0	0
	OrtFam_1084	Name|NECAME_00806 Name|NECAME_05842 Name|NECAME_11588 Name|NECAME_05629 Name|NECAME_15384 Name|NECAME_09392 Name|NECAME_11179 Name|NECAME_16044 Name|NECAME_09070 Name|NECAME_03818 Name|NECAME_07321 Name|NECAME_18920 Name|NECAME_08731 Name|NECAME_10533 Name|NECAME_09915 Name|NECAME_07039 Name|NECAME_12347 Name|NECAME_11853 Name|NECAME_09764 Name|NECAME_15478 Name|NECAME_12012 Name|NECAME_13414 Nam…	-	0	0	0	0	0	0	0	0	0	52	0	0	0	0	0
	OrtFam_1085	Acey|ANCCEY_02581 Acey|ANCCEY_04734 Asuu|GS_00713 Asuu|GS_23814 Asuu|GS_05785 Asuu|GS_08663 Cele|K02A2.3 Cele|R13A1.2 Cele|H16O14.1c Hcon|HCISE00060400 Hcon|HCISE01664600 Hcon|HCISE00713200 Hcon|HCISE00703500 Hcon|HCISE00801100 Hsap|gene:ENSG00000113504 Hsap|gene:ENSG00000124140 Hsap|gene:ENSG00000140199 Hsap|gene:ENSG00000124067 Lloa|LOAG_04285T0 Lloa|LOAG_18528T0 Lloa|LOAG_00512T0 Name|NECAME_0…	Asuu|GS_05785 Asuu|GS_08663 Hcon|HCISE00060400 Hcon|HCISE00703500 Hcon|HCISE01664600 Tsui|TSUIS_02906 Tsui|TSUIS_05353 Tsui|TSUIS_05774	5	5	5	4	2	5	5	3	3	3	4	3	3	1	0
	OrtFam_1086	Acey|ANCCEY_06138 Acey|ANCCEY_09249 Acey|ANCCEY_13547 Cele|R13H9.4 Cele|ZK354.11 Cele|ZK1248.6 Cele|ZK354.5 Cele|ZK354.1 Cele|ZK354.4 Cele|T13F2.11 Cele|Y59H11AM.1 Cele|T13F2.10 Cele|ZK546.6 Cele|Y59E9AR.1 Cele|Y59E9AR.7 Cele|ZK546.3 Cele|ZK1251.6 Cele|R05F9.8 Cele|R13H9.2 Cele|C09B9.6 Cele|K07F5.1 Cele|F58A6.8 Cele|F36H12.7 Cele|C34F11.4 Cele|C33F10.9 Cele|R05F9.13 Cele|K05F1.2 Cele|F26G1.7 Cele…	Asuu|GS_05201	1	1	5	1	2	2	2	3	33	1	0	0	0	0	0
	OrtFam_1087	Asuu|GS_00165 Asuu|GS_16801 Cele|C48A7.1b Cele|T02C5.5e Dmel|gene:FBgn0001991 Dmel|gene:FBgn0263111 Hcon|HCISE00088700 Hcon|HCISE00834000 Hcon|HCISE00088800 Hcon|HCISE00142200 Hcon|HCISE01105200 Hsap|gene:ENSG00000081248 Hsap|gene:ENSG00000151067 Hsap|gene:ENSG00000157388 Hsap|gene:ENSG00000102001 Hsap|gene:ENSG00000148408 Hsap|gene:ENSG00000141837 Hsap|gene:ENSG00000198216 Lloa|LOAG_03549T0 Lloa…	Asuu|GS_16801 Asuu|GS_04697 Tsui|TSUIS_04633 Tsui|TSUIS_04634 Tsui|TSUIS_07958 Tsui|TSUIS_08121	4	3	4	3	2	2	5	4	2	2	7	7	4	2	0
	OrtFam_1088	Cele|Y102A5C.24 Cele|Y43B11AL.2b Cele|F31F4.2 Cele|F31F4.3 Cele|F31F4.4 Cele|T07H8.1 Cele|T05A12.1 Cele|F41H8.4 Cele|R13D11.9 Cele|K06B4.9 Cele|F55B12.8 Cele|R05D8.5 Cele|R13H7.1 Cele|R05D8.4 Cele|K07C6.7 Cele|K07C6.11 Cele|K09D9.10 Cele|R13D7.4 Cele|T01C4.5 Cele|K07C6.10 Cele|T01C4.6 Cele|Y102A5C.22 Cele|T10H4.9 Cele|T07H8.3 Cele|T27C5.2 Cele|T26H8.2 Cele|T01C4.4 Cele|K07C6.9 Cele|T01C4.3 Cele|T…	-	0	0	0	1	0	2	2	2	41	3	0	0	0	0	0
	OrtFam_1089	Cele|R11G11.14 Cele|ZK6.7a Cele|F54F3.3 Cele|F46B6.8 Dmel|gene:FBgn0023495 Dmel|gene:FBgn0033999 Dmel|gene:FBgn0051871 Dmel|gene:FBgn0032981 Dmel|gene:FBgn0038070 Dmel|gene:FBgn0032264 Dmel|gene:FBgn0036996 Dmel|gene:FBgn0031533 Dmel|gene:FBgn0051089 Dmel|gene:FBgn0051091 Dmel|gene:FBgn0032265 Dmel|gene:FBgn0032271 Dmel|gene:FBgn0023496 Dmel|gene:FBgn0032266 Dmel|gene:FBgn0032275 Dmel|gene:FBgn00…	Tsui|TSUIS_08375 Tsui|TSUIS_08260 Tsui|TSUIS_08386	3	2	3	2	1	2	2	2	5	2	2	1	1	22	1
	OrtFam_1090	Dmel|gene:FBgn0033602 Dmel|gene:FBgn0035686 Dmel|gene:FBgn0050045 Dmel|gene:FBgn0037069 Dmel|gene:FBgn0036109 Dmel|gene:FBgn0036108 Dmel|gene:FBgn0036110 Dmel|gene:FBgn0086900 Dmel|gene:FBgn0042118 Dmel|gene:FBgn0050042 Dmel|gene:FBgn0035737 Dmel|gene:FBgn0052405 Dmel|gene:FBgn0035735 Dmel|gene:FBgn0086519 Dmel|gene:FBgn0086611 Dmel|gene:FBgn0000551 Dmel|gene:FBgn0037068 Dmel|gene:FBgn0035736 Dme…	-	0	0	0	0	0	0	0	0	0	0	0	0	0	51	0
	OrtFam_1091	Tspi|Tsp_13986 Tspi|Tsp_14151 Tspi|Tsp_14694 Tspi|Tsp_15062 Tspi|Tsp_14794 Tspi|Tsp_14967 Tspi|Tsp_15853 Tspi|Tsp_15044 Tspi|Tsp_15416 Tspi|Tsp_15029 Tspi|Tsp_14472 Tspi|Tsp_14972 Tspi|Tsp_15261 Tspi|Tsp_15049 Tspi|Tsp_15898 Tspi|Tsp_15471 Tspi|Tsp_14057 Tspi|Tsp_16082 Tspi|Tsp_15059 Tspi|Tsp_15975 Tspi|Tsp_15075 Tspi|Tsp_15738 Tspi|Tsp_15611 Tspi|Tsp_15968 Tspi|Tsp_15450 Tspi|Tsp_15732 Tspi|Tsp_…	-	0	0	51	0	0	0	0	0	0	0	0	0	0	0	0
	OrtFam_1092	Cele|ZK250.8 Cele|C16C4.5 Cele|T08E11.4 Cele|T08E11.2 Cele|Y16E11A.1 Cele|T08E11.3 Cele|C16C4.11 Cele|F36H5.3b Cele|C46F9.2 Cele|C16C4.3 Cele|C16C4.12 Cele|C16C4.8 Cele|F36H5.2b Cele|F36H5.1 Cele|C40D2.2 Cele|C16C4.10 Cele|C46F9.3 Cele|C08F1.5b Cele|T16A1.1a Cele|C40D2.3 Cele|ZK250.6 Cele|C16C4.9a Cele|C16C4.15 Cele|C40A11.1 Cele|R52.9 Cele|C08F1.1 Cele|C46F9.4 Cele|C16C4.16 Cele|ZK250.7 Cele|Y51…	-	0	0	0	0	0	0	0	0	50	0	0	0	0	0	0
	OrtFam_1093	Acey|ANCCEY_08639 Acey|ANCCEY_10028 Asuu|GS_15347 Asuu|GS_20770 Cele|C26H9A.1b Cele|F35H10.4 Cele|ZK637.8a Cele|VW02B12L.1 Dmel|gene:FBgn0028670 Dmel|gene:FBgn0038613 Dmel|gene:FBgn0032373 Dmel|gene:FBgn0028671 Hcon|HCISE00018900 Hcon|HCISE00563500 Hcon|HCISE02017200 Hcon|HCISE01617300 Hcon|HCISE01809800 Hcon|HCISE00035100 Hsap|gene:ENSG00000033627 Hsap|gene:ENSG00000105929 Hsap|gene:ENSG00000185…	Asuu|GS_13250 Asuu|GS_20770 Hcon|HCISE00563500 Hcon|HCISE02017200 Hcon|HCISE00018900 Tsui|TSUIS_03386	1	1	1	3	3	3	6	4	4	4	4	4	5	4	2
	OrtFam_1094	Asuu|GS_13148 Asuu|GS_13976 Asuu|GS_09343 Asuu|GS_08458 Asuu|GS_05393 Asuu|GS_17351 Dmel|gene:FBgn0035696 Dmel|gene:FBgn0036492 Dmel|gene:FBgn0036491 Dmel|gene:FBgn0040238 Hcon|HCISE00112700 Hcon|HCISE00951500 Acey|ANCCEY_03788 Hcon|HCISE01526900 Acey|ANCCEY_04668 Cele|ZK688.2 Hcon|HCISE00676600 Name|NECAME_15898 Lloa|LOAG_17910T0 Asuu|GS_20563 Bmal|BM01180 Tmur|TmuE.g7050 Sscr|100516679 Hsap|gen…	Asuu|GS_13148 Asuu|GS_09343 Asuu|GS_13758 Asuu|GS_17351 Asuu|GS_08458 Asuu|GS_05393 Asuu|GS_13976 Asuu|GS_09795 Hcon|HCISE00112700 Hcon|HCISE01526900 Tsui|TSUIS_03251	1	1	1	9	4	3	4	3	6	4	3	3	3	4	0
	OrtFam_1095	Dmel|gene:FBgn0029866 Dmel|gene:FBgn0033204 Dmel|gene:FBgn0033203 Dmel|gene:FBgn0033205 Dmel|gene:FBgn0050491 Dmel|gene:FBgn0050495 Hcon|HCISE00040100 Hcon|HCISE00923100 Hcon|HCISE00132800 Hcon|HCISE01299600 Hcon|HCISE01778400 Hcon|HCISE00512100 Hcon|HCISE01320200 Hsap|gene:ENSG00000160439 Hsap|gene:ENSG00000263258 Hsap|gene:ENSG00000262982 Hsap|gene:ENSG00000262348 Hsap|gene:ENSG00000262244 Hsap…	Asuu|GS_00846 Asuu|GS_19299 Asuu|GS_13844 Hcon|HCISE00512100 Hcon|HCISE00132800 Hcon|HCISE01778400 Hcon|HCISE01320200 Tsui|TSUIS_08775 Tsui|TSUIS_08327	2	2	1	3	1	2	7	3	2	3	11	2	2	6	2
	OrtFam_1096	Dmel|gene:FBgn0033640 Dmel|gene:FBgn0053798 Dmel|gene:FBgn0053483 Dmel|gene:FBgn0053632 Dmel|gene:FBgn0053463 Dmel|gene:FBgn0053775 Dmel|gene:FBgn0053923 Dmel|gene:FBgn0053922 Dmel|gene:FBgn0053784 Dmel|gene:FBgn0053687 Dmel|gene:FBgn0053920 Dmel|gene:FBgn0053928 Dmel|gene:FBgn0053648 Dmel|gene:FBgn0053777 Dmel|gene:FBgn0053783 Dmel|gene:FBgn0053764 Dmel|gene:FBgn0053654 Dmel|gene:FBgn0053723 Dme…	-	0	0	0	0	0	0	0	0	0	0	0	0	0	49	0
	OrtFam_1097	Acey|ANCCEY_02605 Acey|ANCCEY_12175 Asuu|GS_18016 Asuu|GS_22218 Bmal|BM02035 Bmal|BM07965 Bmal|BM15324 Bmal|BM08794 Bmal|BM08394 Bmal|BM12875 Bmal|BM20108 Bmal|BM01700 Cele|Y46G5A.4 Cele|Y54E2A.4 Dmel|gene:FBgn0036548 Dmel|gene:FBgn0038344 Hcon|HCISE00496300 Hcon|HCISE01221200 Hsap|gene:ENSG00000112249 Hsap|gene:ENSG00000144028 Lloa|LOAG_01392T0 Lloa|LOAG_18591T0 Oair|101113316 Oair|101123305 Sce…	Asuu|GS_11012 Asuu|GS_22218 Asuu|GS_11125 Asuu|GS_18016 Hcon|HCISE00496300 Hcon|HCISE01221200 Hcon|HCISE00496200 Tsui|TSUIS_09421 Tsui|TSUIS_07341	2	5	4	4	9	2	3	3	2	2	2	2	4	2	2
	OrtFam_1098	Dmel|gene:FBgn0019985 Dmel|gene:FBgn0050361 Hcon|HCISE00160800 Hcon|HCISE01793100 Hsap|gene:ENSG00000124493 Hsap|gene:ENSG00000179603 Hsap|gene:ENSG00000196277 Hsap|gene:ENSG00000198822 Hsap|gene:ENSG00000164082 Hsap|gene:ENSG00000152822 Hsap|gene:ENSG00000168959 Oair|101108742 Oair|443520 Oair|443292 Oair|101119427 Oair|101113057 Oair|443069 Oair|443101 Sscr|100152616 Sscr|100524120 Sscr|1006211…	Hcon|HCISE00918600	1	2	1	3	4	2	3	4	3	3	7	7	6	2	0
	OrtFam_1099	Hsap|gene:ENSG00000004939 Hsap|gene:ENSG00000164889 Hsap|gene:ENSG00000114923 Hsap|gene:ENSG00000033867 Hsap|gene:ENSG00000050438 Hsap|gene:ENSG00000144290 Hsap|gene:ENSG00000080493 Hsap|gene:ENSG00000188687 Hsap|gene:ENSG00000113073 Oair|101102429 Oair|101114004 Oair|101107575 Oair|494440 Oair|101105902 Oair|101118443 Oair|101113325 Oair|101115351 Oair|101114627 Sscr|100512016 Sscr|100521009 Ssc…	Asuu|GS_14841 Asuu|GS_01680 Hcon|HCISE01625500 Hcon|HCISE00066700 Tsui|TSUIS_05076 Tsui|TSUIS_00783	2	3	3	2	2	2	2	2	1	2	9	9	7	2	0
	OrtFam_1100	Hsap|gene:ENSG00000137403 Hsap|gene:ENSG00000237508 Hsap|gene:ENSG00000235220 Hsap|gene:ENSG00000206509 Hsap|gene:ENSG00000204642 Hsap|gene:ENSG00000229698 Hsap|gene:ENSG00000234487 Hsap|gene:ENSG00000206503 Hsap|gene:ENSG00000223980 Hsap|gene:ENSG00000223532 Hsap|gene:ENSG00000234745 Hsap|gene:ENSG00000229215 Hsap|gene:ENSG00000224320 Hsap|gene:ENSG00000232126 Hsap|gene:ENSG00000231834 Hsap|gene…	-	0	0	0	0	0	0	0	0	0	0	40	1	7	0	0
	OrtFam_1101	Bmal|BM13817 Bmal|BM13923 Bmal|BM15721 Bmal|BM14442 Bmal|BM15872 Bmal|BM14965 Bmal|BM15161 Bmal|BM14869 Bmal|BM15234 Bmal|BM08295 Bmal|BM14805 Bmal|BM12276 Bmal|BM15799 Bmal|BM08296 Bmal|BM09408 Bmal|BM15699 Bmal|BM15102 Bmal|BM09981 Bmal|BM15295 Bmal|BM08425 Bmal|BM08610 Bmal|BM12827 Bmal|BM10081 Bmal|BM11175 Bmal|BM10746 Bmal|BM13304 Bmal|BM10865 Bmal|BM09330 Bmal|BM09489 Bmal|BM10462 Bmal|BM14…	-	0	0	0	0	48	0	0	0	0	0	0	0	0	0	0
	OrtFam_1102	Asuu|GS_00299 Asuu|GS_23606 Asuu|GS_04406 Bmal|BM17329 Bmal|BM22096 Cele|R05C11.3 Cele|Y67D8C.10b Cele|W09C2.3a Hcon|HCISE00528000 Hcon|HCISE00992300 Hcon|HCISE00713300 Hcon|HCISE01419100 Hcon|HCISE00878900 Hcon|HCISE01988900 Hsap|gene:ENSG00000058668 Hsap|gene:ENSG00000070961 Hsap|gene:ENSG00000263148 Hsap|gene:ENSG00000067842 Hsap|gene:ENSG00000157087 Lloa|LOAG_18578T0 Lloa|LOAG_18618T0 Name|NE…	Asuu|GS_00299 Asuu|GS_04406 Asuu|GS_23606 Hcon|HCISE01988900 Hcon|HCISE00713300 Hcon|HCISE00878900 Hcon|HCISE01419100 Tsui|TSUIS_09468 Tsui|TSUIS_01801	2	2	2	3	2	2	6	3	3	3	5	5	7	1	1
	OrtFam_1103	Asuu|GS_08447 Asuu|GS_19777 Asuu|GS_23879 Asuu|GS_23076 Asuu|GS_17323 Asuu|GS_06701 Asuu|GS_17123 Asuu|GS_04731 Cele|D2096.3 Cele|R05F9.12 Hcon|HCISE00287200 Hcon|HCISE00571500 Hcon|HCISE01034300 Hcon|HCISE00966600 Hcon|HCISE00707600 Hcon|HCISE00564000 Hcon|HCISE01824100 Hcon|HCISE01034200 Hsap|gene:ENSG00000090402 Hsap|gene:ENSG00000259858 Hsap|gene:ENSG00000257335 Hsap|gene:ENSG00000261791 Hsap…	Asuu|GS_08447 Asuu|GS_19777 Asuu|GS_17323 Asuu|GS_23076 Asuu|GS_23879 Asuu|GS_06701 Asuu|GS_17123 Hcon|HCISE01824100 Hcon|HCISE00707600 Hcon|HCISE00564000 Hcon|HCISE01034300 Tsui|TSUIS_02339 Tsui|TSUIS_01583	2	2	3	8	1	1	8	3	2	3	6	4	4	0	0
	OrtFam_1104	Bmal|BM11683 Bmal|BM15510 Bmal|BM15135 Bmal|BM13424 Bmal|BM11910 Bmal|BM15196 Bmal|BM15124 Bmal|BM15883 Bmal|BM15118 Bmal|BM12176 Bmal|BM15046 Bmal|BM15702 Bmal|BM11751 Bmal|BM12239 Bmal|BM12444 Bmal|BM17726 Bmal|BM15229 Bmal|BM15303 Bmal|BM12486 Bmal|BM14757 Bmal|BM14368 Bmal|BM12833 Bmal|BM08179 Bmal|BM11566 Bmal|BM10744 Bmal|BM08770 Bmal|BM09163 Bmal|BM10658 Bmal|BM09590 Bmal|BM10800 Bmal|BM09…	-	0	0	0	0	47	0	0	0	0	0	0	0	0	0	0
	OrtFam_1105	Cele|F41B5.3 Cele|F44C8.1 Cele|F41B5.7 Cele|F41B5.4 Cele|R08F11.3 Cele|Y49C4A.9 Cele|Y5H2B.6 Cele|Y17D7A.4 Cele|K05D4.4 Cele|C12D5.7 Cele|C25E10.2 Cele|C45H4.17 Cele|C45H4.2 Cele|F41B5.2 Cele|C50H11.15 Dmel|gene:FBgn0001992 Dmel|gene:FBgn0036910 Hsap|gene:ENSG00000197408 Hsap|gene:ENSG00000256612 Hsap|gene:ENSG00000197838 Hsap|gene:ENSG00000255974 Hsap|gene:ENSG00000198077 Oair|100568289 Oair|101…	-	0	0	0	1	1	1	1	1	16	1	6	8	8	3	0
	OrtFam_1106	Acey|ANCCEY_03799 Acey|ANCCEY_12506 Asuu|GS_13254 Asuu|GS_18657 Asuu|GS_21392 Asuu|GS_11781 Bmal|BM20046 Bmal|BM21699 Cele|B0365.3 Cele|C01G12.8 Dmel|gene:FBgn0002921 Dmel|gene:FBgn0085503 Dmel|gene:FBgn0040037 Hcon|HCISE00122200 Hcon|HCISE00627300 Hcon|HCISE01404600 Hsap|gene:ENSG00000018625 Hsap|gene:ENSG00000163399 Hsap|gene:ENSG00000105409 Hsap|gene:ENSG00000132681 Hsap|gene:ENSG00000105675 H…	Asuu|GS_13254 Hcon|HCISE00627300 Hcon|HCISE01404600 Tsui|TSUIS_09009 Tsui|TSUIS_02306	2	3	2	4	2	2	3	2	2	2	6	6	7	3	0
	OrtFam_1107	Tspi|Tsp_14235 Tspi|Tsp_16088 Tspi|Tsp_14243 Tspi|Tsp_15182 Tspi|Tsp_15527 Tspi|Tsp_14657 Tspi|Tsp_15247 Tspi|Tsp_15391 Tspi|Tsp_15770 Tspi|Tsp_14528 Tspi|Tsp_14482 Tspi|Tsp_14823 Tspi|Tsp_16073 Tspi|Tsp_16011 Tspi|Tsp_14908 Tspi|Tsp_15756 Tspi|Tsp_15951 Tspi|Tsp_14480 Tspi|Tsp_14474 Tspi|Tsp_15158 Tspi|Tsp_14936 Tspi|Tsp_15214 Tspi|Tsp_14841 Tspi|Tsp_15237 Tspi|Tsp_15681 Tspi|Tsp_15140 Tspi|Tsp_…	-	0	0	46	0	0	0	0	0	0	0	0	0	0	0	0
	OrtFam_1108	Acey|ANCCEY_02157 Acey|ANCCEY_10010 Acey|ANCCEY_11823 Acey|ANCCEY_04917 Acey|ANCCEY_04920 Acey|ANCCEY_10446 Acey|ANCCEY_14743 Acey|ANCCEY_11822 Asuu|GS_03938 Cele|T15B7.5 Cele|Y2H9A.3 Cele|C09G5.5 Cele|C15A11.5 Cele|C15A11.6 Cele|T15B7.4 Cele|T15B7.3 Cele|T06E4.6 Cele|T06E4.4 Cele|C50B6.4 Cele|M18.1 Cele|F57B7.3 Cele|W05G11.3 Cele|F08G5.4 Cele|F09G8.6 Cele|C09G5.4 Hcon|HCISE00138300 Hcon|HCISE008…	Asuu|GS_21063 Asuu|GS_03938 Asuu|GS_06458 Hcon|HCISE00810700 Hcon|HCISE00207400	1	0	0	3	0	1	8	10	16	6	0	0	0	0	0
	OrtFam_1109	Acey|ANCCEY_02597 Acey|ANCCEY_09805 Acey|ANCCEY_02598 Acey|ANCCEY_02600 Acey|ANCCEY_02596 Bmal|BM00382 Bmal|BM06100 Dmel|gene:FBgn0002719 Dmel|gene:FBgn0029155 Hcon|HCISE00422000 Hcon|HCISE01714600 Hcon|HCISE00422100 Hcon|HCISE01760400 Hcon|HCISE01247800 Hcon|HCISE00841300 Hcon|HCISE01247700 Hcon|HCISE00841200 Hcon|HCISE00841400 Hcon|HCISE01714500 Hcon|HCISE01760300 Hcon|HCISE01550000 Hsap|gene:E…	Asuu|GS_15748 Hcon|HCISE01714600 Hcon|HCISE00841300 Hcon|HCISE00841400 Hcon|HCISE01714500 Tsui|TSUIS_07037	1	1	2	1	3	3	12	5	1	4	3	3	3	2	1
	OrtFam_1110	Cele|F38A1.10 Cele|F38A1.5 Cele|F59A7.1 Cele|F38A1.4 Cele|Y46C8AL.3 Cele|Y46C8AL.5 Cele|F38A1.7a Cele|F38A1.14 Cele|F56D6.1 Cele|Y54G2A.8a Cele|F56D6.2 Cele|Y46C8AL.8 Cele|Y46C8AR.1 Cele|Y46C8AL.4 Cele|Y46C8AL.9b Cele|Y54G2A.33 Cele|F56D6.15 Cele|Y46C8AR.3 Cele|T26C12.6 Cele|Y54G2A.9 Cele|M162.2 Cele|Y54G2A.39 Cele|Y54G2A.37 Cele|Y73C8C.2 Cele|Y54G2A.14 Cele|Y54G2A.6 Cele|F56A4.2 Cele|Y19D10A.9 C…	-	0	0	0	0	0	0	0	0	45	0	0	0	0	0	0
	OrtFam_1111	Cele|K11G9.1 Cele|K11G9.3 Cele|K11G9.2 Cele|B0238.7 Cele|C52A10.1 Cele|C52A10.2 Cele|F13H6.3 Cele|B0238.1 Cele|B0238.13 Cele|F07C4.12b Cele|T28C12.4a Cele|T28C12.5 Cele|F13H6.4 Dmel|gene:FBgn0000326 Dmel|gene:FBgn0015570 Dmel|gene:FBgn0039084 Dmel|gene:FBgn0034736 Dmel|gene:FBgn0015575 Dmel|gene:FBgn0015568 Dmel|gene:FBgn0015569 Dmel|gene:FBgn0015576 Dmel|gene:FBgn0261393 Dmel|gene:FBgn0015577 Dm…	Asuu|GS_16309	0	0	0	2	0	1	4	3	15	2	0	0	0	18	0
	OrtFam_1112	Cele|F07B7.14 Cele|W09B7.3 Cele|F07B7.8 Cele|K06C4.1 Cele|W10G11.1 Cele|F10G2.1 Cele|W10G11.2 Cele|W10G11.3 Cele|T20D4.10 Cele|W10G11.4 Cele|T28A11.18 Cele|T28A11.2a Cele|T28A11.3 Cele|T13F3.4 Cele|T20D4.12 Cele|ZK105.1 Cele|T28A11.16 Cele|T20D4.17 Cele|T20D4.19 Cele|T20D4.11 Cele|T28A11.5 Cele|T28A11.19 Cele|ZC513.14 Cele|T20D4.20 Cele|F35F10.13 Cele|T20D4.15 Cele|K10C9.9 Cele|C17B7.2 Cele|F07B7…	-	0	0	0	0	0	0	0	0	45	0	0	0	0	0	0
	OrtFam_1113	Hcon|HCISE00127300 Hcon|HCISE01130400 Hsap|gene:ENSG00000078295 Hsap|gene:ENSG00000129467 Hsap|gene:ENSG00000121281 Hsap|gene:ENSG00000173175 Hsap|gene:ENSG00000174233 Hsap|gene:ENSG00000155897 Hsap|gene:ENSG00000138031 Hsap|gene:ENSG00000164742 Oair|101102089 Oair|101112667 Oair|101119139 Oair|101105735 Oair|101119873 Oair|101117327 Oair|101121944 Sscr|100152067 Sscr|100517503 Sscr|100155970 Ssc…	Asuu|GS_07876 Asuu|GS_07075 Hcon|HCISE01130400 Hcon|HCISE00127300	0	0	0	2	1	2	2	3	2	2	8	8	12	3	0
	OrtFam_1114	Bmal|BM10132 Bmal|BM14024 Bmal|BM17417 Bmal|BM11454 Bmal|BM15232 Bmal|BM11635 Bmal|BM16220 Bmal|BM14109 Bmal|BM10216 Bmal|BM14219 Bmal|BM10163 Bmal|BM11963 Bmal|BM13080 Bmal|BM13313 Bmal|BM11395 Bmal|BM15342 Bmal|BM11653 Bmal|BM08988 Bmal|BM08992 Bmal|BM11560 Bmal|BM09049 Bmal|BM09932 Bmal|BM09243 Bmal|BM09984 Bmal|BM16936 Bmal|BM08429 Bmal|BM11255 Bmal|BM14777 Bmal|BM15227 Bmal|BM14369 Bmal|BM09…	-	0	0	0	0	44	0	0	0	0	0	0	0	0	0	0
	OrtFam_1115	Cele|ZK6.4 Cele|ZK6.5 Cele|ZK678.2 Cele|F47C10.3 Cele|F47C10.8 Cele|F47C10.7 Cele|F47C10.4 Cele|T24A6.11 Cele|F57A8.5 Cele|K06B4.1 Cele|K06B4.2 Cele|K06B4.8 Cele|ZK418.1 Cele|K06B4.6 Cele|K06B4.5 Cele|F57A10.6 Cele|T26E4.16 Cele|K06B4.7 Cele|ZK6.2 Cele|T07C5.5 Cele|T07C5.2 Cele|Y32B12B.6 Cele|ZK6.1 Cele|T07C5.3a Cele|Y71A12C.1 Cele|ZK418.10 Cele|T26E4.8 Cele|ZK418.11 Cele|C54F6.8 Cele|C54F6.9 Cel…	-	0	0	0	0	0	0	0	0	44	0	0	0	0	0	0
	OrtFam_1116	Tspi|Tsp_14806 Tspi|Tsp_15467 Tspi|Tsp_15228 Tspi|Tsp_15582 Tspi|Tsp_08618 Tspi|Tsp_10739 Tspi|Tsp_10736 Tspi|Tsp_14296 Tspi|Tsp_15053 Tspi|Tsp_14809 Tspi|Tsp_14297 Tspi|Tsp_10731 Tspi|Tsp_15523 Tspi|Tsp_15078 Tspi|Tsp_14788 Tspi|Tsp_16096 Tspi|Tsp_15514 Tspi|Tsp_14867 Tspi|Tsp_16091 Tspi|Tsp_14921 Tspi|Tsp_10741 Tspi|Tsp_14378 Tspi|Tsp_15183 Tspi|Tsp_15642 Tspi|Tsp_15071 Tspi|Tsp_08775 Tspi|Tsp_…	-	0	0	42	0	0	0	0	1	1	0	0	0	0	0	0
	OrtFam_1117	Acey|ANCCEY_02708 Acey|ANCCEY_03645 Acey|ANCCEY_03643 Acey|ANCCEY_10913 Acey|ANCCEY_08278 Acey|ANCCEY_03644 Acey|ANCCEY_03646 Cele|F41D3.10 Cele|F41D3.5 Cele|F41D3.2 Cele|W03B1.7 Cele|W03B1.8 Cele|F41D3.4 Cele|T26H2.7 Cele|F56H6.11 Cele|F56H6.12 Cele|T06C12.8 Cele|K09E10.1a Cele|K09E10.2 Cele|T09E11.4 Cele|T23G4.4 Cele|T09E11.5 Cele|T09E11.7 Cele|H12I19.5a Cele|C42C1.7a Cele|D2063.2 Cele|F37C4.3 …	-	0	0	0	0	0	0	4	7	30	2	0	0	0	0	0
	OrtFam_1118	Asuu|GS_07029 Asuu|GS_18246 Bmal|BM19398 Bmal|BM21441 Cele|K09C8.5 Cele|ZK994.3 Cele|F26F12.7 Cele|T14G8.1 Dmel|gene:FBgn0023395 Dmel|gene:FBgn0262519 Hcon|HCISE01481400 Hcon|HCISE01683500 Hsap|gene:ENSG00000111642 Hsap|gene:ENSG00000116254 Hsap|gene:ENSG00000170004 Hsap|gene:ENSG00000130508 Hsap|gene:ENSG00000147485 Lloa|LOAG_00844T0 Lloa|LOAG_05579T0 Oair|101109874 Oair|101118206 Oair|101119918…	Asuu|GS_03947 Asuu|GS_07029 Asuu|GS_18246 Hcon|HCISE02124700 Tsui|TSUIS_02137 Tsui|TSUIS_02136	2	2	2	3	3	3	3	2	4	2	5	4	5	3	0
	OrtFam_1119	Dmel|gene:FBgn0030816 Dmel|gene:FBgn0030817 Dmel|gene:FBgn0036116 Dmel|gene:FBgn0032036 Dmel|gene:FBgn0036115 Dmel|gene:FBgn0036007 Dmel|gene:FBgn0035300 Dmel|gene:FBgn0033760 Dmel|gene:FBgn0033572 Dmel|gene:FBgn0052081 Dmel|gene:FBgn0052079 Hcon|HCISE00237700 Hcon|HCISE00496800 Hsap|gene:ENSG00000123643 Hsap|gene:ENSG00000186335 Oair|101105748 Oair|101106007 Scer|YKL146W Scer|YNL101W Acey|ANCCEY…	Asuu|GS_19560 Hcon|HCISE00237700 Hcon|HCISE00496800 Tsui|TSUIS_08231 Tsui|TSUIS_08788	3	4	2	1	1	1	3	2	2	2	3	3	3	11	2
	OrtFam_1120	Dmel|gene:FBgn0031929 Dmel|gene:FBgn0031930 Dmel|gene:FBgn0035718 Dmel|gene:FBgn0033774 Dmel|gene:FBgn0032144 Dmel|gene:FBgn0033241 Dmel|gene:FBgn0032143 Dmel|gene:FBgn0039073 Dmel|gene:FBgn0035781 Dmel|gene:FBgn0035779 Dmel|gene:FBgn0035780 Dmel|gene:FBgn0052379 Dmel|gene:FBgn0035791 Acey|ANCCEY_01931 Name|NECAME_05931 Cele|T06A4.1b Asuu|GS_21448 Sscr|100516122 Acey|ANCCEY_05498 Hcon|HCISE003776…	Asuu|GS_10757 Hcon|HCISE01694900 Hcon|HCISE00604000 Hcon|HCISE00377600 Hcon|HCISE02147500 Tsui|TSUIS_03515	1	1	0	3	2	3	4	5	5	3	1	1	1	13	0
	OrtFam_1121	Tspi|Tsp_11273 Tspi|Tsp_11435 Tspi|Tsp_13932 Tspi|Tsp_14107 Tspi|Tsp_13048 Tspi|Tsp_15896 Tspi|Tsp_14697 Tspi|Tsp_13694 Tspi|Tsp_15722 Tspi|Tsp_14305 Tspi|Tsp_15659 Tspi|Tsp_13479 Tspi|Tsp_13745 Tspi|Tsp_15123 Tspi|Tsp_14071 Tspi|Tsp_15646 Tspi|Tsp_14111 Tspi|Tsp_14195 Tspi|Tsp_15033 Tspi|Tsp_15635 Tspi|Tsp_14761 Tspi|Tsp_09004 Tspi|Tsp_09137 Tspi|Tsp_09008 Tspi|Tsp_09005 Tspi|Tsp_09141 Tspi|Tsp_…	-	0	0	42	0	0	0	0	1	0	0	0	0	0	0	0
	OrtFam_1122	Cele|B0280.12b Cele|C06E1.4 Dmel|gene:FBgn0004619 Dmel|gene:FBgn0028431 Hcon|HCISE00160600 Hcon|HCISE00808900 Hsap|gene:ENSG00000120251 Hsap|gene:ENSG00000152578 Hsap|gene:ENSG00000125675 Hsap|gene:ENSG00000155511 Oair|443271 Oair|443272 Oair|443274 Oair|443273 Sscr|100519996 Sscr|100524886 Sscr|100622950 Sscr|100623647 Tmur|TmuE.g7096 Tmur|TmuE.g7216 Tspi|Tsp_00759 Tspi|Tsp_12459 Tsui|TSUIS_0311…	Asuu|GS_02017 Asuu|GS_12941 Asuu|GS_06569	2	2	3	3	3	3	3	3	2	4	4	4	4	2	0
	OrtFam_1123	Dmel|gene:FBgn0050289 Dmel|gene:FBgn0050088 Dmel|gene:FBgn0050087 Dmel|gene:FBgn0028866 Dmel|gene:FBgn0032551 Dmel|gene:FBgn0263041 Dmel|gene:FBgn0032549 Dmel|gene:FBgn0050090 Dmel|gene:FBgn0053461 Dmel|gene:FBgn0053462 Dmel|gene:FBgn0050286 Dmel|gene:FBgn0050091 Dmel|gene:FBgn0050082 Dmel|gene:FBgn0263040 Dmel|gene:FBgn0050083 Dmel|gene:FBgn0053458 Dmel|gene:FBgn0053459 Dmel|gene:FBgn0050098 Dme…	Tsui|TSUIS_00175 Tsui|TSUIS_02909 Tsui|TSUIS_02715	7	2	0	0	0	0	0	0	1	0	0	0	0	32	0
	OrtFam_1124	Dmel|gene:FBgn0002569 Dmel|gene:FBgn0033294 Dmel|gene:FBgn0050359 Dmel|gene:FBgn0002571 Dmel|gene:FBgn0050360 Dmel|gene:FBgn0033297 Dmel|gene:FBgn0002570 Dmel|gene:FBgn0033296 Dmel|gene:FBgn0032381 Dmel|gene:FBgn0032382 Hcon|HCISE01322300 Hcon|HCISE02189600 Scer|YJL221C Scer|YOL157C Scer|YGR292W Scer|YIL172C Scer|YJL216C Scer|YGR287C Scer|YBR299W Acey|ANCCEY_00823 Name|NECAME_09106 Cele|F26D10.9a…	Asuu|GS_08661 Asuu|GS_14545 Asuu|GS_19908 Hcon|HCISE01322300 Hcon|HCISE02189600 Hcon|HCISE01184300 Tsui|TSUIS_09469 Tsui|TSUIS_03755	2	2	2	3	2	2	3	2	2	2	1	1	1	10	7
	OrtFam_1125	Hcon|HCISE00331500 Hcon|HCISE01569600 Tspi|Tsp_05086 Tspi|Tsp_12345 Tspi|Tsp_07158 Tspi|Tsp_07140 Tspi|Tsp_13150 Tspi|Tsp_08954 Tspi|Tsp_09903 Tspi|Tsp_11490 Tspi|Tsp_14971 Tspi|Tsp_12098 Tspi|Tsp_11301 Tspi|Tsp_10000 Tspi|Tsp_15902 Tspi|Tsp_09948 Tspi|Tsp_09834 Tspi|Tsp_09854 Tspi|Tsp_02317 Tspi|Tsp_02324 Tspi|Tsp_04764 Tspi|Tsp_04788 Tspi|Tsp_12172 Tspi|Tsp_15675 Tspi|Tsp_13064 Tspi|Tsp_02218 T…	Asuu|GS_04080 Hcon|HCISE00331500 Hcon|HCISE01569600 Tsui|TSUIS_07028	1	1	27	1	1	1	2	0	1	1	1	2	1	1	1
	OrtFam_1126	Hsap|gene:ENSG00000053747 Hsap|gene:ENSG00000130702 Hsap|gene:ENSG00000112769 Hsap|gene:ENSG00000196569 Hsap|gene:ENSG00000101680 Oair|101102692 Oair|101120460 Oair|101107969 Oair|101121444 Sscr|100154420 Sscr|100525900 Sscr|100154581 Sscr|100511642 Acey|ANCCEY_05276 Hcon|HCISE01855100 Acey|ANCCEY_12967 Name|NECAME_13583 Hcon|HCISE01631000 Asuu|GS_01071 Lloa|LOAG_16917T0 Bmal|BM19309 Cele|K08C7.3…	Asuu|GS_01071 Asuu|GS_04625 Hcon|HCISE01631000 Hcon|HCISE00263300 Hcon|HCISE00991900 Tsui|TSUIS_09270 Tsui|TSUIS_05761 Tsui|TSUIS_01902 Tsui|TSUIS_09268	4	2	2	2	2	2	4	2	2	3	5	4	6	2	0
	OrtFam_1127	Hsap|gene:ENSG00000120235 Hsap|gene:ENSG00000147873 Hsap|gene:ENSG00000228083 Hsap|gene:ENSG00000233816 Hsap|gene:ENSG00000188379 Hsap|gene:ENSG00000197919 Hsap|gene:ENSG00000236637 Hsap|gene:ENSG00000186803 Hsap|gene:ENSG00000137080 Hsap|gene:ENSG00000234829 Hsap|gene:ENSG00000147885 Hsap|gene:ENSG00000214042 Hsap|gene:ENSG00000120242 Oair|101104373 Oair|101111435 Oair|101105135 Oair|101104634 S…	-	0	0	0	0	0	0	0	0	0	0	13	4	25	0	0
	OrtFam_1128	Hsap|gene:ENSG00000125498 Hsap|gene:ENSG00000262556 Hsap|gene:ENSG00000263208 Hsap|gene:ENSG00000263027 Hsap|gene:ENSG00000261912 Hsap|gene:ENSG00000243772 Hsap|gene:ENSG00000263175 Hsap|gene:ENSG00000263233 Hsap|gene:ENSG00000167633 Hsap|gene:ENSG00000262007 Hsap|gene:ENSG00000240403 Hsap|gene:ENSG00000263184 Hsap|gene:ENSG00000261860 Hsap|gene:ENSG00000262897 Hsap|gene:ENSG00000261930 Hsap|gene…	-	0	0	0	0	0	0	0	0	0	0	29	11	2	0	0
	OrtFam_1129	Cele|K08D8.4a Cele|K08D8.5 Cele|K10D11.3 Cele|ZK896.4 Cele|ZK896.5 Cele|K10D11.6 Cele|K08D8.6 Cele|K10D11.5 Cele|ZK896.1 Cele|T05E12.6a Cele|K10D11.1 Cele|K10D11.2 Cele|C32H11.9 Cele|K08D8.3 Cele|C49G7.7 Cele|F55G11.7 Cele|F55G11.6 Cele|K10D11.4 Cele|F55G11.5a Cele|F55G11.4 Cele|F55G11.2 Cele|F55G11.8 Cele|F55C9.6 Cele|ZK1037.6 Cele|C32H11.13 Cele|C32H11.4 Cele|C32H11.3 Cele|C49G7.12 Cele|C49G7.5…	-	0	0	0	0	0	0	0	0	42	0	0	0	0	0	0
	OrtFam_1130	Acey|ANCCEY_04353 Acey|ANCCEY_04354 Asuu|GS_01121 Asuu|GS_07224 Asuu|GS_02957 Bmal|BM05049 Bmal|BM17941 Cele|Y39A3CL.5a Cele|Y77E11A.11 Cele|C06G4.2a Cele|Y77E11A.10 Cele|Y47H10A.1 Dmel|gene:FBgn0012051 Dmel|gene:FBgn0025866 Hcon|HCISE00562900 Hcon|HCISE00590700 Hcon|HCISE00774400 Hsap|gene:ENSG00000014216 Hsap|gene:ENSG00000162909 Hsap|gene:ENSG00000137225 Hsap|gene:ENSG00000135773 Hsap|gene:ENS…	Asuu|GS_07224 Asuu|GS_01121 Asuu|GS_02957 Hcon|HCISE00774400 Hcon|HCISE00590700 Tsui|TSUIS_08777	1	1	1	3	2	2	3	3	5	2	6	5	5	2	0
	OrtFam_1131	Cele|C33A12.11 Cele|C33A12.8 Cele|C33A12.14 Cele|C33A12.13 Cele|R07B5.7 Cele|T04A11.9 Cele|C38C3.2 Cele|C38C3.1 Cele|Y45F10B.4 Cele|T04A11.7a Cele|F53B2.4 Cele|T04A11.10 Cele|Y45F10B.5 Cele|F31F4.13 Cele|T02D1.3 Cele|Y45F10B.6 Cele|F36G9.6 Cele|R07B5.6a Cele|F31F4.14 Cele|Y45F10B.11 Cele|T04A11.8 Cele|C33D9.4 Cele|T04A11.12 Cele|F36G9.5 Cele|F36D1.3 Cele|C50C10.8 Cele|C50C10.2 Cele|C50C10.3 Cele|…	-	0	0	0	0	0	0	0	0	41	0	0	0	0	0	0
	OrtFam_1132	Cele|C05C12.3 Cele|T01H8.5a Hcon|HCISE00528600 Hcon|HCISE02172500 Hcon|HCISE01212500 Hcon|HCISE01769000 Hsap|gene:ENSG00000083067 Hsap|gene:ENSG00000092439 Hsap|gene:ENSG00000119121 Hsap|gene:ENSG00000134160 Lloa|LOAG_06724T0 Lloa|LOAG_17973T0 Oair|100037693 Oair|101114337 Oair|101103123 Oair|101118732 Sscr|100157158 Sscr|100169932 Sscr|100157775 Sscr|100158130 Sscr|100512474 Tspi|Tsp_03860 Tspi|…	Asuu|GS_18392 Asuu|GS_18765 Hcon|HCISE01769000 Hcon|HCISE00528600 Hcon|HCISE01212500 Hcon|HCISE02172500 Tsui|TSUIS_08942 Tsui|TSUIS_08943	3	2	2	2	2	2	4	3	3	4	4	4	5	1	0
	OrtFam_1133	Hsap|gene:ENSG00000104972 Hsap|gene:ENSG00000262985 Hsap|gene:ENSG00000262727 Hsap|gene:ENSG00000131042 Hsap|gene:ENSG00000263222 Hsap|gene:ENSG00000262044 Hsap|gene:ENSG00000204577 Hsap|gene:ENSG00000262087 Hsap|gene:ENSG00000262642 Hsap|gene:ENSG00000262630 Hsap|gene:ENSG00000244482 Hsap|gene:ENSG00000262320 Hsap|gene:ENSG00000263073 Hsap|gene:ENSG00000262383 Hsap|gene:ENSG00000261937 Hsap|gene…	-	0	0	0	0	0	0	0	0	0	0	29	3	9	0	0
	OrtFam_1134	Acey|ANCCEY_09309 Acey|ANCCEY_09311 Acey|ANCCEY_09310 Hcon|HCISE00522800 Hcon|HCISE00523200 Hcon|HCISE00658600 Hcon|HCISE00523300 Hcon|HCISE00524300 Hcon|HCISE01112200 Hcon|HCISE00523100 Hcon|HCISE01112300 Hcon|HCISE00523900 Hcon|HCISE01112900 Hcon|HCISE01283800 Hcon|HCISE01112100 Hcon|HCISE00522900 Hcon|HCISE00658500 Hcon|HCISE01284000 Hcon|HCISE01606900 Hcon|HCISE01112400 Hcon|HCISE00524200 Hco…	Hcon|HCISE01431800 Hcon|HCISE01607100 Hcon|HCISE01283800 Hcon|HCISE00658500 Hcon|HCISE01112400 Hcon|HCISE00524200 Hcon|HCISE00523900 Hcon|HCISE00523200 Hcon|HCISE01606900 Hcon|HCISE01736700 Hcon|HCISE00522800 Hcon|HCISE01606800 Hcon|HCISE01284000 Hcon|HCISE01112200 Hcon|HCISE01112600 Hcon|HCISE01112100 Hcon|HCISE00523400 Hcon|HCISE00523300 Hcon|HCISE00658600 Hcon|HCISE01736000 Hcon|HCISE01736600 …	0	0	0	0	0	0	37	3	0	0	0	0	0	0	0
	OrtFam_1135	Bmal|BM13185 Bmal|BM14317 Bmal|BM13730 Bmal|BM13819 Bmal|BM15186 Bmal|BM14196 Bmal|BM15269 Bmal|BM22075 Bmal|BM15526 Bmal|BM14051 Bmal|BM13473 Bmal|BM08529 Bmal|BM13103 Bmal|BM13160 Bmal|BM12598 Bmal|BM11189 Bmal|BM10109 Bmal|BM12714 Bmal|BM12892 Bmal|BM12981 Bmal|BM12669 Bmal|BM12659 Bmal|BM09668 Bmal|BM10153 Bmal|BM11999 Bmal|BM12048 Bmal|BM12317 Bmal|BM10662 Bmal|BM14723 Bmal|BM15433 Bmal|BM15…	-	0	0	0	0	40	0	0	0	0	0	0	0	0	0	0
	OrtFam_1136	Cele|C50E10.3 Cele|C50E10.8 Cele|C50E10.6 Cele|C50E10.7 Cele|C50E10.5 Cele|F54F11.3 Cele|Y39G8B.3 Cele|Y39G8B.4 Cele|Y54G9A.10 Cele|F15A4.1 Cele|F10G7.7 Cele|W07G1.2 Cele|F57G9.2 Cele|F57G9.1 Cele|F57G9.7 Cele|F15A4.3 Cele|W05H5.5 Cele|Y57A10B.5 Cele|Y57A10C.3 Cele|W05H5.7 Cele|F57G9.4 Cele|F37B4.9 Cele|Y57A10B.4 Cele|T05A7.8 Cele|W05H5.8 Cele|T07C12.6 Cele|F13A7.13 Cele|W07G1.6 Cele|C50E10.9 Cel…	-	0	0	0	0	0	0	2	0	37	1	0	0	0	0	0
	OrtFam_1137	Cele|F09B9.1 Cele|F52F10.4 Cele|F52F10.3 Cele|F36G9.12 Cele|W06G6.1 Cele|C31A11.7 Cele|C31A11.5 Cele|C06B3.2 Cele|C31A11.1 Dmel|gene:FBgn0030148 Dmel|gene:FBgn0259229 Dmel|gene:FBgn0031034 Dmel|gene:FBgn0031033 Dmel|gene:FBgn0038873 Dmel|gene:FBgn0031032 Dmel|gene:FBgn0039092 Dmel|gene:FBgn0053337 Dmel|gene:FBgn0033792 Dmel|gene:FBgn0039093 Dmel|gene:FBgn0039091 Hcon|HCISE01082300 Hcon|HCISE02091…	Asuu|GS_18668 Asuu|GS_05403 Hcon|HCISE01518700 Hcon|HCISE01082300 Hcon|HCISE01329100 Hcon|HCISE02091300 Tsui|TSUIS_01191	1	1	1	2	1	2	5	3	10	3	0	0	0	11	0
	OrtFam_1138	Acey|ANCCEY_02228 Acey|ANCCEY_02230 Dmel|gene:FBgn0027079 Dmel|gene:FBgn0035942 Hcon|HCISE00250500 Hcon|HCISE00557200 Hsap|gene:ENSG00000096171 Hsap|gene:ENSG00000226589 Hsap|gene:ENSG00000204394 Hsap|gene:ENSG00000231116 Hsap|gene:ENSG00000224264 Hsap|gene:ENSG00000231945 Hsap|gene:ENSG00000236178 Hsap|gene:ENSG00000230985 Hsap|gene:ENSG00000234032 Hsap|gene:ENSG00000206476 Hsap|gene:ENSG0000022…	Asuu|GS_18639 Asuu|GS_21362 Hcon|HCISE00419400 Hcon|HCISE00557200 Tsui|TSUIS_04848	1	1	1	2	2	2	3	3	2	2	13	2	2	2	1
	OrtFam_1139	Asuu|GS_09242 Asuu|GS_22022 Cele|Y47H9C.4a Cele|Y64G10A.7b Hcon|HCISE00127400 Hcon|HCISE00498100 Hsap|gene:ENSG00000145794 Hsap|gene:ENSG00000263138 Hsap|gene:ENSG00000157890 Hsap|gene:ENSG00000187800 Hsap|gene:ENSG00000162591 Lloa|LOAG_00625T0 Lloa|LOAG_18073T0 Oair|101106165 Oair|101123125 Oair|101119490 Oair|101110021 Sscr|100156908 Sscr|100515713 Sscr|100515463 Sscr|100737433 Tsui|TSUIS_05118…	Asuu|GS_22022 Hcon|HCISE00498100 Tsui|TSUIS_06492 Tsui|TSUIS_05118	2	2	2	2	3	2	4	2	2	3	5	4	4	2	0
	OrtFam_1140	Bmal|BM16101 Bmal|BM16105 Bmal|BM10915 Bmal|BM15189 Bmal|BM11545 Bmal|BM14320 Bmal|BM08350 Bmal|BM01781 Bmal|BM10207 Bmal|BM02265 Bmal|BM00166 Bmal|BM09497 Lloa|LOAG_11248T0 Lloa|LOAG_17951T0 Lloa|LOAG_14829T0 Lloa|LOAG_15367T0 Lloa|LOAG_16191T0 Lloa|LOAG_18668T0 Lloa|LOAG_15335T0 Lloa|LOAG_19267T0 Lloa|LOAG_16052T0 Lloa|LOAG_19170T0 Lloa|LOAG_14857T0 Lloa|LOAG_14951T0 Lloa|LOAG_19190T0 Lloa|LOAG…	-	0	0	0	0	12	27	0	0	0	0	0	0	0	0	0
	OrtFam_1141	Bmal|BM13274 Bmal|BM16837 Dmel|gene:FBgn0035501 Dmel|gene:FBgn0031619 Dmel|gene:FBgn0036427 Dmel|gene:FBgn0042098 Dmel|gene:FBgn0034661 Dmel|gene:FBgn0034666 Dmel|gene:FBgn0036436 Dmel|gene:FBgn0039272 Dmel|gene:FBgn0052260 Dmel|gene:FBgn0051728 Dmel|gene:FBgn0036891 Dmel|gene:FBgn0038727 Hcon|HCISE00837600 Hcon|HCISE01490800 Tspi|Tsp_08945 Tspi|Tsp_13595 Tspi|Tsp_01067 Tspi|Tsp_01070 Tspi|Tsp_08…	Hcon|HCISE01490800 Hcon|HCISE00837600 Tsui|TSUIS_06121	3	3	7	1	2	1	2	1	1	1	2	1	2	12	0
	OrtFam_1142	Cele|C54F6.13a Cele|ZK822.3b Cele|B0495.4 Cele|F58E1.6b Hcon|HCISE00847900 Hcon|HCISE00974500 Hsap|gene:ENSG00000066230 Hsap|gene:ENSG00000135740 Hsap|gene:ENSG00000090020 Hsap|gene:ENSG00000115616 Hsap|gene:ENSG00000180251 Oair|101107725 Oair|494437 Oair|101108738 Oair|101109338 Sscr|100101921 Sscr|396786 Sscr|397458 Acey|ANCCEY_00054 Hcon|HCISE01116000 Name|NECAME_07059 Cele|B0395.1 Oair|494435…	Asuu|GS_07214 Asuu|GS_15782 Hcon|HCISE00847900 Hcon|HCISE00974500 Tsui|TSUIS_05140	1	1	1	3	1	1	4	3	5	3	5	6	4	1	0
	OrtFam_1143	Dmel|gene:FBgn0001186 Dmel|gene:FBgn0042710 Dmel|gene:FBgn0001187 Hcon|HCISE00135200 Hcon|HCISE01077000 Hsap|gene:ENSG00000156510 Hsap|gene:ENSG00000156515 Hsap|gene:ENSG00000159399 Hsap|gene:ENSG00000160883 Name|NECAME_15843 Name|NECAME_16861 Oair|100036759 Oair|101107690 Oair|101107841 Oair|101119209 Scer|YDR516C Scer|YGL253W Scer|YCL040W Scer|YFR053C Sscr|100152344 Sscr|494561 Sscr|100153520 S…	Asuu|GS_02861 Hcon|HCISE00501400 Tsui|TSUIS_03382	1	1	0	2	2	2	3	2	1	3	5	5	5	3	4
	OrtFam_1144	Dmel|gene:FBgn0027552 Dmel|gene:FBgn0035476 Dmel|gene:FBgn0036290 Dmel|gene:FBgn0033101 Dmel|gene:FBgn0058064 Hcon|HCISE00043400 Hcon|HCISE02024300 Hcon|HCISE02024200 Scer|YDR368W Scer|YOR120W Sscr|100738746 Sscr|733633 Tmur|TmuE.g6244 Tmur|TmuE.g6245 Tspi|Tsp_12149 Tspi|Tsp_12166 Acey|ANCCEY_04606 Name|NECAME_06120 Acey|ANCCEY_14366 Hcon|HCISE01142400 Cele|T08H10.1 Asuu|GS_18098 Lloa|LOAG_07633T…	Asuu|GS_15105 Asuu|GS_18098 Asuu|GS_23138 Hcon|HCISE00043400 Hcon|HCISE02024300 Hcon|HCISE02024200 Hcon|HCISE01142400 Tsui|TSUIS_02280 Tsui|TSUIS_06270	2	3	2	3	2	3	4	3	2	2	1	1	2	6	3
	OrtFam_1145	Hcon|HCISE00027100 Hcon|HCISE01470400 Hcon|HCISE00368400 Hcon|HCISE01470300 Hcon|HCISE01524500 Hcon|HCISE01524600 Hcon|HCISE00207000 Hcon|HCISE01267100 Hcon|HCISE00953300 Hcon|HCISE01241600 Hcon|HCISE01414900 Hcon|HCISE00324100 Hcon|HCISE00454900 Hcon|HCISE01414800 Hcon|HCISE01353300 Hcon|HCISE01353000 Hcon|HCISE00953200 Hcon|HCISE01241500 Hcon|HCISE01267200 Hcon|HCISE01241800 Hcon|HCISE00700700 …	Hcon|HCISE00010500 Hcon|HCISE00027100 Hcon|HCISE01241800 Hcon|HCISE01267200 Hcon|HCISE01470400 Hcon|HCISE01414900 Hcon|HCISE00786000 Hcon|HCISE01353000 Hcon|HCISE00953200 Hcon|HCISE00785900 Hcon|HCISE01381500 Hcon|HCISE01241600 Hcon|HCISE00368400 Hcon|HCISE00324000 Hcon|HCISE01241500 Hcon|HCISE01524500 Hcon|HCISE00324100 Hcon|HCISE00953300 Hcon|HCISE01524600 Hcon|HCISE01503200 Hcon|HCISE00010300 …	0	0	0	0	0	0	39	0	0	0	0	0	0	0	0
	OrtFam_1146	Hcon|HCISE00440700 Hcon|HCISE01927900 Hsap|gene:ENSG00000088387 Hsap|gene:ENSG00000147251 Hsap|gene:ENSG00000135905 Hsap|gene:ENSG00000130158 Hsap|gene:ENSG00000107099 Hsap|gene:ENSG00000116641 Oair|101108113 Oair|101110423 Oair|101123187 Oair|101116636 Oair|101123342 Oair|101119818 Sscr|100153522 Sscr|100522877 Sscr|100524027 Sscr|100512141 Sscr|100622678 Sscr|100522271 Acey|ANCCEY_11875 Lloa|LO…	Asuu|GS_17114 Asuu|GS_04483 Hcon|HCISE00591400 Hcon|HCISE00440700 Hcon|HCISE01688300 Tsui|TSUIS_05808 Tsui|TSUIS_05775	2	1	0	2	2	2	4	1	2	3	6	6	6	2	0
	OrtFam_1147	Hsap|gene:ENSG00000167768 Hsap|gene:ENSG00000172867 Hsap|gene:ENSG00000186442 Hsap|gene:ENSG00000185069 Hsap|gene:ENSG00000186081 Hsap|gene:ENSG00000189182 Hsap|gene:ENSG00000185479 Hsap|gene:ENSG00000205420 Hsap|gene:ENSG00000170465 Hsap|gene:ENSG00000170454 Hsap|gene:ENSG00000170477 Oair|100303605 Oair|101111178 Oair|101111440 Oair|101108902 Oair|101111010 Oair|101109430 Oair|101109161 Oair|101…	-	0	0	0	0	0	0	0	0	0	0	13	12	14	0	0
	OrtFam_1148	Cele|C32B5.9 Cele|F58H7.7b Cele|C44C8.3 Cele|C44C8.2 Cele|C44C8.4 Cele|C44C8.1 Cele|F58H7.8 Cele|F42G2.3 Cele|T08E11.5 Cele|Y27F2A.5 Cele|R07C3.6 Cele|R07C3.5 Cele|R07C3.2 Cele|R07C3.10 Cele|C44C8.9 Cele|R07C3.15 Cele|R07C3.11 Cele|F58E1.11 Cele|R07C3.7 Cele|K09F6.8 Cele|R07C3.8 Cele|F58E1.10 Cele|F58E1.12 Cele|R07C3.9 Cele|Y46B2A.1 Cele|R07C3.14 Cele|C44C8.10 Cele|C44C8.8 Cele|C44C8.7 Cele|F45D1…	-	0	0	0	0	0	0	0	0	39	0	0	0	0	0	0
	OrtFam_1149	Acey|ANCCEY_13210 Acey|ANCCEY_15094 Asuu|GS_14876 Asuu|GS_23551 Cele|B0491.8a Cele|T27D12.2a Cele|E04F6.11a Cele|T06F4.2b Hcon|HCISE00925200 Hcon|HCISE01251900 Hcon|HCISE00971600 Hcon|HCISE01253500 Hcon|HCISE01202700 Hcon|HCISE01185600 Hsap|gene:ENSG00000114859 Hsap|gene:ENSG00000188037 Oair|100125625 Oair|101115453 Sscr|100520812 Sscr|397147 Acey|ANCCEY_03365 Lloa|LOAG_18346T0 Bmal|BM20112 Name|…	Asuu|GS_14876 Hcon|HCISE01185600 Hcon|HCISE01251900 Hcon|HCISE01202700 Hcon|HCISE00925200 Hcon|HCISE00971600 Tsui|TSUIS_06518	2	2	2	3	2	2	7	4	4	3	2	2	2	1	0
	OrtFam_1150	Asuu|GS_17199 Asuu|GS_20652 Asuu|GS_24256 Asuu|GS_03918 Asuu|GS_07751 Asuu|GS_12842 Asuu|GS_07067 Cele|F52E1.2 Cele|ZK863.9 Cele|C14A6.1 Cele|W04E12.6 Cele|W04E12.8 Hcon|HCISE00199100 Hcon|HCISE00341900 Hcon|HCISE00698500 Hcon|HCISE00698400 Hcon|HCISE00199300 Hcon|HCISE00309900 Hcon|HCISE00995500 Hcon|HCISE00310000 Hcon|HCISE00995400 Hcon|HCISE00199200 Hcon|HCISE01529100 Name|NECAME_17497 Name|NE…	Asuu|GS_14472 Asuu|GS_07751 Asuu|GS_07067 Hcon|HCISE01529100 Hcon|HCISE00310000	0	0	0	9	0	1	11	4	5	7	0	0	0	1	0
	OrtFam_1151	Cele|T25E12.10 Cele|T25E12.7 Cele|T25E12.8 Cele|T25E12.9 Cele|Y102A5B.2b Cele|Y102A5B.1 Cele|Y102A5B.3 Cele|Y38E10A.5 Cele|Y70C5C.2 Cele|C41H7.7 Cele|C54C8.7 Cele|F10G2.3 Cele|E03H4.10 Cele|Y38E10A.4 Cele|T27F6.2 Cele|H16D19.1 Cele|T07D10.4 Cele|F56H6.8 Cele|T07H3.5 Cele|F36H5.6 Cele|T07H3.4 Cele|T20B3.12 Cele|F49A5.9 Cele|F49A5.2 Cele|T05A7.2 Cele|F49A5.5a Cele|F49A5.7 Cele|T20B3.16 Cele|F49A5.4…	-	0	0	0	0	0	1	0	0	37	0	0	0	0	0	0
	OrtFam_1152	Dmel|gene:FBgn0026255 Dmel|gene:FBgn0038837 Dmel|gene:FBgn0028422 Dmel|gene:FBgn0051201 Dmel|gene:FBgn0038840 Dmel|gene:FBgn0039927 Dmel|gene:FBgn0039916 Hsap|gene:ENSG00000105737 Hsap|gene:ENSG00000149403 Hsap|gene:ENSG00000164418 Hsap|gene:ENSG00000163873 Hsap|gene:ENSG00000171189 Oair|101103501 Oair|101110444 Oair|101107319 Oair|101122701 Oair|101114065 Sscr|100511641 Sscr|100624513 Sscr|10051…	-	1	1	1	2	0	0	2	2	3	2	5	5	7	7	0
	OrtFam_1153	Dmel|gene:FBgn0053531 Dmel|gene:FBgn0085409 Hcon|HCISE01016000 Hcon|HCISE01515800 Hsap|gene:ENSG00000137332 Hsap|gene:ENSG00000234078 Hsap|gene:ENSG00000230456 Hsap|gene:ENSG00000215522 Hsap|gene:ENSG00000204580 Hsap|gene:ENSG00000162733 Oair|101104279 Oair|101109754 Sscr|100144462 Sscr|100154199 Tspi|Tsp_08443 Tspi|Tsp_13365 Acey|ANCCEY_00441 Name|NECAME_06548 Cele|C25F6.4 Asuu|GS_01972 Lloa|LOA…	Asuu|GS_01972 Asuu|GS_24107 Asuu|Lung_01820 Asuu|GS_08910 Hcon|HCISE01515800 Hcon|HCISE01016000 Hcon|HCISE01068700 Tsui|TSUIS_04920 Tsui|TSUIS_00846	2	2	3	4	2	2	3	2	2	3	7	2	2	2	0
	OrtFam_1154	Hcon|HCISE00617900 Hcon|HCISE00618000 Hcon|HCISE01627400 Hcon|HCISE01948600 Hsap|gene:ENSG00000099139 Hsap|gene:ENSG00000140479 Hsap|gene:ENSG00000140564 Hsap|gene:ENSG00000115257 Oair|101112091 Oair|101121570 Oair|101115707 Oair|780454 Sscr|100156882 Sscr|100626523 Acey|ANCCEY_02046 Name|NECAME_14490 Cele|K04F10.4d Asuu|GS_19878 Lloa|LOAG_03049T0 Bmal|BM17833 Tmur|TmuE.g7913 Tspi|Tsp_08967 Dmel|…	Asuu|GS_07141 Asuu|GS_19878 Hcon|HCISE01627400 Hcon|HCISE00618000 Hcon|HCISE01948600 Tsui|TSUIS_07311 Tsui|TSUIS_08136	2	2	2	2	2	2	4	2	2	2	5	5	3	2	1
	OrtFam_1155	Tspi|Tsp_14425 Tspi|Tsp_14871 Tspi|Tsp_15919 Tspi|Tsp_15845 Tspi|Tsp_15537 Tspi|Tsp_15763 Tspi|Tsp_15492 Tspi|Tsp_15187 Tspi|Tsp_15931 Tspi|Tsp_15985 Tspi|Tsp_11926 Tspi|Tsp_13454 Tspi|Tsp_12291 Tspi|Tsp_15470 Tspi|Tsp_13730 Tspi|Tsp_14944 Tspi|Tsp_14414 Tspi|Tsp_14604 Tspi|Tsp_15761 Tspi|Tsp_15309 Tspi|Tsp_15443 Tspi|Tsp_13674 Tspi|Tsp_16004 Tspi|Tsp_14285 Tspi|Tsp_14698 Tspi|Tsp_15714 Tspi|Tsp_…	-	0	0	38	0	0	0	0	0	0	0	0	0	0	0	0
	OrtFam_1156	Acey|ANCCEY_03050 Acey|ANCCEY_09291 Acey|ANCCEY_08052 Acey|ANCCEY_12273 Acey|ANCCEY_05079 Acey|ANCCEY_06255 Acey|ANCCEY_05522 Acey|ANCCEY_13627 Acey|ANCCEY_04212 Acey|ANCCEY_10365 Acey|ANCCEY_12097 Acey|ANCCEY_04552 Acey|ANCCEY_08442 Acey|ANCCEY_12665 Acey|ANCCEY_10052 Acey|ANCCEY_11356 Hcon|HCISE00150600 Hcon|HCISE00275400 Hcon|HCISE02085800 Hcon|HCISE00248600 Hcon|HCISE01852900 Hcon|HCISE012616…	Hcon|HCISE00275400 Hcon|HCISE01660200 Tsui|TSUIS_09547	1	4	0	2	0	0	11	18	0	1	0	0	0	0	0
	OrtFam_1157	Asuu|GS_00642 Asuu|GS_16939 Bmal|BM03038 Bmal|BM18084 Bmal|BM00506 Hcon|HCISE00089800 Hcon|HCISE02181500 Hsap|gene:ENSG00000067057 Hsap|gene:ENSG00000152556 Hsap|gene:ENSG00000141959 Lloa|LOAG_00014T0 Lloa|LOAG_06199T0 Lloa|LOAG_00771T0 Oair|101108592 Oair|443489 Oair|443164 Scer|YGR240C Scer|YMR205C Sscr|100521394 Sscr|100621757 Sscr|733601 Tmur|TmuE.g1097 Tmur|TmuE.g9235 Tmur|TmuE.g6585 Tspi|Ts…	Asuu|GS_00642 Hcon|HCISE00089800 Tsui|TSUIS_00456 Tsui|TSUIS_00225 Tsui|TSUIS_00455 Tsui|TSUIS_02998	4	3	3	2	3	3	2	2	2	1	3	3	3	1	2
	OrtFam_1158	Dmel|gene:FBgn0034658 Dmel|gene:FBgn0036820 Hcon|HCISE00162200 Hcon|HCISE00556200 Hcon|HCISE01532000 Hcon|HCISE01532200 Scer|YCL035C Scer|YDR513W Sscr|100156011 Sscr|397463 Sscr|100524528 Tspi|Tsp_00493 Tspi|Tsp_15972 Acey|ANCCEY_06223 Cele|Y34D9A.6 Asuu|GS_04525 Acey|ANCCEY_09252 Hsap|gene:ENSG00000173221 Oair|100147797 Acey|ANCCEY_13035 Lloa|LOAG_18926T0 Asuu|GS_03631 Cele|F26F4.9a Bmal|BM00221…	Asuu|GS_03631 Asuu|GS_04525 Hcon|HCISE00162200 Hcon|HCISE01532200 Hcon|HCISE00556200 Tsui|TSUIS_06415	2	1	4	3	2	3	4	3	2	1	2	2	4	2	2
	OrtFam_1159	Tmur|TmuE.g3638 Tmur|TmuE.g866 Tmur|TmuE.g7431 Tmur|TmuE.g4151 Tmur|TmuE.g3343 Tmur|TmuE.g5313 Tmur|TmuE.g5098 Tmur|TmuE.g5417 Tmur|TmuE.g482 Tmur|TmuE.g7804 Tmur|TmuE.g5658 Tmur|TmuE.g8571 Tmur|TmuE.g3660 Tmur|TmuE.g8651 Tmur|TmuE.g9162 Tmur|TmuE.g5314 Tmur|TmuE.g8245 Tmur|TmuE.g6502 Tmur|TmuE.g2915 Tmur|TmuE.g1505 Tmur|TmuE.g126 Tmur|TmuE.g7284 Tmur|TmuE.g2445 Tspi|Tsp_04552 Tspi|Tsp_08402 Tspi…	Tsui|TSUIS_07128 Tsui|TSUIS_09817 Tsui|TSUIS_08844 Tsui|TSUIS_09818	8	24	5	0	0	0	0	0	0	0	0	0	0	0	0
	OrtFam_1160	Acey|ANCCEY_03533 Acey|ANCCEY_09470 Acey|ANCCEY_09469 Acey|ANCCEY_09042 Acey|ANCCEY_14701 Asuu|GS_11780 Asuu|GS_14588 Hcon|HCISE00430500 Hcon|HCISE01123300 Hcon|HCISE01152300 Lloa|LOAG_03832T0 Lloa|LOAG_05313T0 Name|NECAME_01508 Name|NECAME_06632 Oair|100144762 Oair|101104715 Scer|YDL140C Scer|YOR116C Bmal|BM00665 Cele|C42D4.8 Asuu|GS_15222 Sscr|100156229 Hsap|gene:ENSG00000148606 Tmur|TmuE.g4822…	Asuu|GS_15222 Asuu|GS_11780 Hcon|HCISE01464300 Hcon|HCISE00430500 Hcon|HCISE00062900 Tsui|TSUIS_08599 Tsui|TSUIS_03221	2	2	1	3	2	2	5	5	2	2	2	2	2	2	2
	OrtFam_1161	Acey|ANCCEY_04984 Acey|ANCCEY_08265 Acey|ANCCEY_08267 Acey|ANCCEY_12762 Acey|ANCCEY_12560 Acey|ANCCEY_08266 Acey|ANCCEY_12476 Acey|ANCCEY_13294 Acey|ANCCEY_09314 Acey|ANCCEY_09300 Acey|ANCCEY_09302 Hcon|HCISE01129300 Hcon|HCISE01129200 Hcon|HCISE01144700 Hcon|HCISE01144600 Hcon|HCISE01129400 Hcon|HCISE01736800 Hcon|HCISE01143300 Hcon|HCISE01143200 Hcon|HCISE01143500 Hcon|HCISE01143700 Hcon|HCISE0…	Hcon|HCISE01144700 Hcon|HCISE01143100 Hcon|HCISE01143200 Hcon|HCISE01143600 Hcon|HCISE01144100 Hcon|HCISE01143700 Hcon|HCISE01143900 Hcon|HCISE01143500 Hcon|HCISE01129400 Hcon|HCISE01144600 Hcon|HCISE01736800 Hcon|HCISE01129300 Hcon|HCISE01143800 Hcon|HCISE01143300 Hcon|HCISE01144200 Tsui|TSUIS_08258 Tsui|TSUIS_08257	2	1	2	0	0	0	17	11	0	3	0	0	0	0	0
	OrtFam_1162	Asuu|GS_21096 Asuu|GS_23521 Scer|YDR453C Scer|YML028W Tspi|Tsp_00400 Tspi|Tsp_01039 Acey|ANCCEY_00840 Name|NECAME_06328 Cele|R07E5.2 Asuu|GS_03436 Tsui|TSUIS_04332 Tmur|TmuE.g9039 Tspi|Tsp_00025 Hsap|gene:ENSG00000165672 Sscr|100154143 Lloa|LOAG_01338T0 Oair|101106731 Bmal|BM19146 Dmel|gene:FBgn0040309 Hcon|HCISE00398300 Cele|F09E5.15b Oair|100307046 Hsap|gene:ENSG00000167815 Sscr|100512521 Dmel|…	Asuu|GS_21096 Asuu|GS_23521 Asuu|GS_03436 Hcon|HCISE00398300 Tsui|TSUIS_07262 Tsui|TSUIS_01283 Tsui|TSUIS_04332	3	2	5	4	1	2	1	1	2	1	3	3	3	3	2
	OrtFam_1163	Bmal|BM07447 Bmal|BM09403 Scer|YLL066C Scer|YML133C Scer|YLL067C Scer|YOR396W Scer|YLR467W Scer|YLR466W Scer|YNL339C Scer|YPL283C Scer|YPR204W Scer|YPR203W Scer|YBL113C Scer|YJL225C Scer|YIL177C Scer|YEL077C Scer|YHR219W Scer|YDR545W Scer|YGR296W Scer|YER190W Scer|YHL050C Scer|YPR202W Scer|YFL066C Scer|YHR218W Scer|YLR464W Scer|YHL049C Scer|YFL065C Scer|YHR218W-A Scer|YLR462W Scer|YEL076C Scer|YE…	-	0	0	0	0	2	0	0	0	0	0	0	0	0	0	34
	OrtFam_1164	Cele|F48F7.7 Cele|Y17G7B.11 Dmel|gene:FBgn0037465 Dmel|gene:FBgn0042102 Dmel|gene:FBgn0042103 Dmel|gene:FBgn0042105 Dmel|gene:FBgn0042104 Dmel|gene:FBgn0037518 Dmel|gene:FBgn0037517 Dmel|gene:FBgn0037521 Dmel|gene:FBgn0037519 Dmel|gene:FBgn0037853 Hcon|HCISE00541600 Hcon|HCISE00917500 Acey|ANCCEY_08696 Cele|T12D8.4 Name|NECAME_17133 Asuu|GS_04798 Tsui|TSUIS_07709 Tmur|TmuE.g4017 Tspi|Tsp_02201 Ll…	Hcon|HCISE00093200 Tsui|TSUIS_03533 Tsui|TSUIS_07709	2	3	2	1	0	2	3	3	4	3	1	1	1	10	0
	OrtFam_1165	Dmel|gene:FBgn0033312 Dmel|gene:FBgn0031804 Dmel|gene:FBgn0050280 Dmel|gene:FBgn0050281 Dmel|gene:FBgn0034160 Hcon|HCISE00327400 Hcon|HCISE01769200 Hcon|HCISE01769100 Hcon|HCISE01727100 Hcon|HCISE00383600 Hcon|HCISE00892400 Hcon|HCISE00892600 Hcon|HCISE00824200 Hcon|HCISE01253700 Hcon|HCISE01325200 Hcon|HCISE01727700 Hcon|HCISE01727600 Hcon|HCISE01727800 Hcon|HCISE01822400 Hcon|HCISE00383500 Hcon…	Hcon|HCISE01253700 Hcon|HCISE01727100	0	0	1	0	0	1	16	1	1	1	3	3	3	6	0
	OrtFam_1166	Hsap|gene:ENSG00000040731 Hsap|gene:ENSG00000113361 Hsap|gene:ENSG00000113100 Hsap|gene:ENSG00000154162 Hsap|gene:ENSG00000081138 Hsap|gene:ENSG00000145526 Hsap|gene:ENSG00000150394 Hsap|gene:ENSG00000140937 Hsap|gene:ENSG00000101542 Hsap|gene:ENSG00000149654 Hsap|gene:ENSG00000139880 Hsap|gene:ENSG00000071991 Oair|101104029 Oair|101106707 Oair|101117364 Oair|101119421 Oair|101116091 Oair|1011183…	-	0	0	0	0	0	0	0	0	0	0	12	12	12	0	0
	OrtFam_1167	Acey|ANCCEY_00293 Acey|ANCCEY_01990 Acey|ANCCEY_01992 Asuu|GS_02287 Asuu|GS_04178 Asuu|GS_01169 Cele|T27E4.3 Cele|T27E4.9 Cele|Y46H3A.2 Hcon|HCISE00102000 Hcon|HCISE01626600 Hcon|HCISE01703900 Hcon|HCISE00209700 Hcon|HCISE00915100 Hcon|HCISE00209900 Hcon|HCISE00915300 Hcon|HCISE00914500 Hcon|HCISE00210200 Hcon|HCISE00914900 Hcon|HCISE00571000 Hcon|HCISE00915500 Hcon|HCISE02172200 Lloa|LOAG_18979T…	Asuu|GS_04178 Asuu|GS_01169 Asuu|GS_02287 Hcon|HCISE00210200 Hcon|HCISE02172200 Hcon|HCISE00102000 Hcon|HCISE00189400 Hcon|HCISE01626600 Hcon|HCISE00915500 Hcon|HCISE01703900 Hcon|HCISE00914500 Hcon|HCISE00209700 Tsui|TSUIS_04586	1	1	0	3	1	4	14	6	3	2	0	0	0	0	0
	OrtFam_1168	Acey|ANCCEY_07319 Acey|ANCCEY_10983 Cele|F35C5.2 Cele|F44F4.5a Cele|F44F4.7 Cele|F44F4.13 Cele|T19D12.8 Cele|F49E12.5a Cele|T26E3.9 Cele|T06G6.1 Cele|F28C12.7 Cele|T06G6.2 Cele|Y40H7A.6 Cele|F18C5.8 Cele|F28C12.2 Cele|F28C12.4 Cele|F28C12.5 Cele|F28C12.1 Cele|AH6.10 Cele|AH6.6 Cele|AH6.14 Cele|AH6.12 Cele|AH6.11 Cele|AH6.7 Cele|AH6.8 Cele|AH6.4 Cele|B0304.7 Cele|F18C5.1 Cele|B0304.8 Cele|F18C5.6 …	-	0	0	0	0	0	0	0	2	32	1	0	0	0	0	0
	OrtFam_1169	Asuu|GS_00094 Asuu|GS_14126 Bmal|BM01275 Bmal|BM19899 Hcon|HCISE00900200 Hcon|HCISE01404100 Hcon|HCISE01162200 Hcon|HCISE01031900 Hcon|HCISE01404400 Hcon|HCISE01404000 Hcon|HCISE01165300 Hcon|HCISE01994400 Lloa|LOAG_03886T0 Lloa|LOAG_04478T0 Acey|ANCCEY_06342 Name|NECAME_06671 Acey|ANCCEY_06344 Name|NECAME_06676 Cele|T28B8.3a Acey|ANCCEY_07648 Hcon|HCISE01407800 Cele|C14C10.5 Hsap|gene:ENSG000000…	Asuu|GS_14126 Hcon|HCISE01407800 Tsui|TSUIS_00675	1	1	1	5	2	2	9	3	2	4	1	1	2	0	1
	OrtFam_1170	Asuu|GS_13633 Asuu|GS_15796 Hcon|HCISE00301300 Hcon|HCISE00327100 Hcon|HCISE00381200 Hcon|HCISE00327200 Hcon|HCISE00510000 Hcon|HCISE00381400 Hcon|HCISE00862000 Hcon|HCISE01119700 Hsap|gene:ENSG00000072682 Hsap|gene:ENSG00000122884 Oair|101116374 Oair|101123553 Sscr|100037299 Sscr|100623801 Tspi|Tsp_03348 Tspi|Tsp_13511 Acey|ANCCEY_04112 Name|NECAME_13836 Tsui|TSUIS_00898 Cele|F35G2.4 Acey|ANCCEY…	Asuu|GS_15796 Asuu|GS_13633 Hcon|HCISE01119700 Hcon|HCISE00381400 Hcon|HCISE00327100 Hcon|HCISE00862000 Hcon|HCISE00510000 Hcon|HCISE00301300 Tsui|TSUIS_00898 Tsui|TSUIS_05578	2	2	3	2	2	2	8	3	2	2	2	2	2	1	0
	OrtFam_1171	Cele|F59H6.10 Cele|F59H6.11 Cele|F59H6.9 Cele|Y49F6C.3 Cele|R52.1 Cele|Y49F6C.4 Cele|F59H6.8 Cele|Y49F6C.5 Cele|T27C10.4 Cele|W02A11.8 Cele|T07H3.1 Cele|T07H3.6 Cele|B0047.4 Cele|F52C6.8 Cele|F40B1.1 Cele|F52C6.11 Cele|C08C3.2 Cele|F52C6.10 Cele|F29C12.5 Cele|F59H6.1 Cele|C08E3.3 Cele|F45C12.10b Cele|F14D2.1 Cele|F14D2.15 Cele|F14D2.12 Cele|F14D2.4a Cele|F45C12.11 Cele|W02A11.5 Cele|B0047.1b Cele…	-	0	0	0	0	0	0	0	0	35	0	0	0	0	0	0
	OrtFam_1172	Cele|T01B11.4 Cele|T27E9.1a Cele|K01H12.2 Hcon|HCISE00740900 Hcon|HCISE01092000 Scer|YBR085W Scer|YMR056C Scer|YBL030C Acey|ANCCEY_04672 Name|NECAME_15900 Asuu|GS_06634 Bmal|BM20057 Lloa|LOAG_02370T0 Tspi|Tsp_01983 Tsui|TSUIS_05983 Tmur|TmuE.g5663 Dmel|gene:FBgn0025111 Sscr|100158185 Oair|100147788 Hsap|gene:ENSG00000151729 Name|NECAME_05992 Hcon|HCISE00071300 Sscr|100518564 Hsap|gene:ENSG0000015…	Asuu|GS_06634 Hcon|HCISE00740900 Hcon|HCISE00071300 Hcon|HCISE01092000 Tsui|TSUIS_05983	1	1	1	1	2	2	3	1	4	2	4	4	4	2	3
	OrtFam_1173	Cele|F02A9.6 Cele|R107.8 Hsap|gene:ENSG00000074181 Hsap|gene:ENSG00000148400 Hsap|gene:ENSG00000134250 Hsap|gene:ENSG00000235396 Hsap|gene:ENSG00000232339 Hsap|gene:ENSG00000223355 Hsap|gene:ENSG00000234876 Hsap|gene:ENSG00000206312 Hsap|gene:ENSG00000204301 Hsap|gene:ENSG00000238196 Oair|101111324 Oair|101112098 Oair|101123554 Oair|101115020 Sscr|100144522 Sscr|100153369 Sscr|100520559 Tmur|TmuE…	Asuu|GS_06401 Asuu|GS_09735 Tsui|TSUIS_09313	3	2	1	2	1	1	1	1	2	2	10	4	4	1	0
	OrtFam_1174	Dmel|gene:FBgn0015513 Dmel|gene:FBgn0051048 Hcon|HCISE00451400 Hcon|HCISE00452200 Hcon|HCISE00451600 Hsap|gene:ENSG00000088538 Hsap|gene:ENSG00000260587 Hsap|gene:ENSG00000128512 Hsap|gene:ENSG00000150760 Hsap|gene:ENSG00000134516 Hsap|gene:ENSG00000147459 Oair|101104011 Oair|101117205 Oair|101119284 Oair|101114650 Oair|101113058 Sscr|100510985 Sscr|100519389 Sscr|100739364 Sscr|100520706 Sscr|10…	Asuu|GS_17647 Hcon|HCISE00952100 Hcon|HCISE00452200 Hcon|HCISE00451600 Tsui|TSUIS_08854 Tsui|TSUIS_08875	2	1	1	1	1	1	4	2	1	2	6	5	5	2	1
	OrtFam_1175	Hsap|gene:ENSG00000096696 Hsap|gene:ENSG00000261109 Hsap|gene:ENSG00000178209 Hsap|gene:ENSG00000127603 Hsap|gene:ENSG00000151914 Hsap|gene:ENSG00000261150 Hsap|gene:ENSG00000227184 Oair|101111462 Oair|101116485 Oair|101119169 Oair|101113020 Oair|101118486 Sscr|100152205 Sscr|100514848 Acey|ANCCEY_05755 Name|NECAME_09887 Hcon|HCISE00327600 Lloa|LOAG_00505T0 Tmur|TmuE.g7675 Tsui|TSUIS_06257 Bmal|B…	Asuu|GS_12069 Hcon|HCISE00327600 Hcon|HCISE00327700 Tsui|TSUIS_06257 Tsui|TSUIS_06256	2	1	1	1	4	2	2	2	1	3	7	5	3	1	0
	OrtFam_1176	Name|NECAME_05959 Name|NECAME_10749 Name|NECAME_07154 Name|NECAME_10554 Name|NECAME_13217 Name|NECAME_11390 Name|NECAME_12467 Name|NECAME_14236 Name|NECAME_13419 Name|NECAME_09669 Name|NECAME_17978 Name|NECAME_10625 Name|NECAME_12413 Name|NECAME_11230 Name|NECAME_17712 Name|NECAME_07890 Name|NECAME_12342 Name|NECAME_10727 Name|NECAME_12341 Name|NECAME_12820 Name|NECAME_17816 Name|NECAME_06659 Nam…	-	0	0	0	0	0	0	0	1	0	34	0	0	0	0	0
	OrtFam_1177	Asuu|GS_10381 Asuu|GS_06511 Asuu|GS_02508 Asuu|GS_02546 Asuu|GS_10752 Asuu|GS_13829 Asuu|Liv_03967 Cele|H10D18.2 Cele|H10D18.4 Cele|Y51H7C.2 Cele|ZK384.2 Cele|T12A7.3 Cele|ZK384.1 Cele|F49E11.10 Cele|F49E11.6 Cele|F49E11.9 Cele|F49E11.11 Cele|F49E11.5 Cele|F49E11.4 Cele|C39E9.4 Cele|F09E8.5 Cele|F02E11.5 Cele|C39E9.6 Cele|C39E9.5 Cele|C39E9.2 Scer|YJL079C Hsap|gene:ENSG00000164530 Sscr|100155010 …	-	1	0	0	7	0	0	1	1	18	1	2	1	1	0	1
	OrtFam_1178	Asuu|GS_18552 Asuu|GS_20249 Dmel|gene:FBgn0036279 Dmel|gene:FBgn0051547 Hcon|HCISE00976000 Hcon|HCISE01256500 Hcon|HCISE01681300 Hsap|gene:ENSG00000064651 Hsap|gene:ENSG00000074803 Hsap|gene:ENSG00000070915 Oair|101105242 Oair|101111371 Oair|101120940 Sscr|100154291 Sscr|100516960 Tmur|TmuE.g4957 Tmur|TmuE.g7881 Tmur|TmuE.g2737 Tspi|Tsp_02257 Tspi|Tsp_02836 Tspi|Tsp_03496 Tspi|Tsp_01377 Tsui|TSUI…	Asuu|GS_18552 Hcon|HCISE01681300 Hcon|HCISE01256500 Hcon|HCISE00976000 Tsui|TSUIS_07283 Tsui|TSUIS_04985 Tsui|TSUIS_07209 Tsui|TSUIS_04254	5	4	4	2	1	1	3	1	1	2	3	3	2	2	0
	OrtFam_1179	Asuu|GS_01299 Asuu|GS_07136 Cele|M01F1.5 Cele|Y51A2D.4 Cele|Y51A2D.5 Hcon|HCISE00699000 Hcon|HCISE01256300 Hcon|HCISE00699100 Scer|YDR387C Scer|YDR497C Scer|YOL103W Tspi|Tsp_01846 Tspi|Tsp_01847 Acey|ANCCEY_04652 Name|NECAME_03581 Lloa|LOAG_02529T0 Bmal|BM19014 Tsui|TSUIS_00326 Hsap|gene:ENSG00000151229 Oair|101118936 Tspi|Tsp_00753 Sscr|100520492 Acey|ANCCEY_04653 Cele|F44F4.2 Asuu|GS_18620 Name…	Asuu|GS_18620 Asuu|GS_01299 Asuu|GS_07136 Hcon|HCISE00699100 Hcon|HCISE00699000 Hcon|HCISE01256300 Tsui|TSUIS_00326	1	1	3	3	3	3	3	3	4	4	1	1	1	0	3
	OrtFam_1180	Asuu|GS_13243 Asuu|GS_16291 Bmal|BM01402 Bmal|BM03149 Cele|F31E3.5 Cele|R03G5.1a Dmel|gene:FBgn0000556 Dmel|gene:FBgn0000557 Hcon|HCISE00459100 Hcon|HCISE00777800 Hsap|gene:ENSG00000101210 Hsap|gene:ENSG00000156508 Lloa|LOAG_06320T0 Lloa|LOAG_08753T0 Name|NECAME_04258 Name|NECAME_12519 Oair|100101228 Oair|101120236 Oair|101114018 Oair|101110773 Oair|101102857 Oair|100125610 Oair|101106471 Oair|10…	Asuu|GS_16291 Asuu|GS_13243 Hcon|HCISE00459100 Hcon|HCISE00777800 Tsui|TSUIS_08279	1	1	1	2	2	2	2	1	2	2	2	9	3	2	2
	OrtFam_1181	Bmal|BM05925 Bmal|BM18697 Hsap|gene:ENSG00000137948 Hsap|gene:ENSG00000169925 Hsap|gene:ENSG00000141867 Hsap|gene:ENSG00000235307 Hsap|gene:ENSG00000234507 Hsap|gene:ENSG00000215077 Hsap|gene:ENSG00000204256 Hsap|gene:ENSG00000234704 Hsap|gene:ENSG00000236227 Hsap|gene:ENSG00000230678 Oair|101110276 Oair|101123297 Oair|101116113 Scer|YDL070W Scer|YLR399C Sscr|100141307 Sscr|100152283 Sscr|1005335…	Asuu|GS_17131 Hcon|HCISE01536600 Tsui|TSUIS_04951 Tsui|TSUIS_04955 Tsui|TSUIS_04926	3	1	1	1	3	1	1	1	2	1	10	3	3	1	2
	OrtFam_1182	Cele|F11A5.10 Cele|R11G10.1a Hcon|HCISE00274000 Hcon|HCISE00274100 Hsap|gene:ENSG00000101958 Hsap|gene:ENSG00000145451 Hsap|gene:ENSG00000145888 Hsap|gene:ENSG00000188828 Oair|101107093 Oair|101119614 Oair|101121658 Oair|101120810 Sscr|100513384 Sscr|100515280 Sscr|100525376 Acey|ANCCEY_10389 Hcon|HCISE00130400 Name|NECAME_16780 Lloa|LOAG_07842T0 Tsui|TSUIS_05206 Asuu|GS_15065 Tspi|Tsp_11834 Dmel…	-	1	1	1	1	2	2	5	1	5	2	4	4	4	1	0
	OrtFam_1183	Dmel|gene:FBgn0030349 Dmel|gene:FBgn0038721 Hsap|gene:ENSG00000047617 Hsap|gene:ENSG00000131620 Hsap|gene:ENSG00000262139 Hsap|gene:ENSG00000151572 Hsap|gene:ENSG00000134343 Hsap|gene:ENSG00000177119 Hsap|gene:ENSG00000171714 Oair|101106248 Oair|101114464 Oair|101108825 Oair|101120120 Oair|101111185 Oair|101116524 Sscr|100155593 Sscr|100520542 Sscr|100525519 Sscr|100519534 Acey|ANCCEY_03346 Hcon|…	Asuu|GS_02199 Hcon|HCISE01117700 Tsui|TSUIS_05797	2	2	2	1	1	1	1	1	0	1	7	6	6	3	0
	OrtFam_1184	Hcon|HCISE00047700 Hcon|HCISE01909900 Hcon|HCISE01055600 Hcon|HCISE01422400 Hcon|HCISE01341900 Hcon|HCISE01308500 Hcon|HCISE01350800 Hcon|HCISE00068600 Hcon|HCISE00097600 Hcon|HCISE00539700 Hcon|HCISE00158900 Hcon|HCISE01020000 Hcon|HCISE01768500 Hcon|HCISE01920900 Hcon|HCISE00861300 Hcon|HCISE01164800 Hcon|HCISE01187600 Hcon|HCISE01038600 Hcon|HCISE01171600 Hcon|HCISE01288300 Hcon|HCISE01458400 …	Hcon|HCISE01005500 Hcon|HCISE01350800 Hcon|HCISE00068600 Hcon|HCISE01187600 Hcon|HCISE01768500 Hcon|HCISE01020000 Hcon|HCISE00572300 Hcon|HCISE00806600 Hcon|HCISE00097600 Hcon|HCISE00539700 Hcon|HCISE01458400 Hcon|HCISE01171600 Hcon|HCISE00861300 Hcon|HCISE00788800 Hcon|HCISE00403500 Hcon|HCISE01920900 Hcon|HCISE00158900 Hcon|HCISE00314100	0	0	0	0	0	0	34	0	0	0	0	0	0	0	0
	OrtFam_1185	Hsap|gene:ENSG00000116396 Hsap|gene:ENSG00000129159 Hsap|gene:ENSG00000166006 Hsap|gene:ENSG00000131398 Oair|101105210 Oair|101113880 Sscr|100511263 Sscr|100623937 Sscr|100621409 Sscr|100737095 Tmur|TmuE.g3544 Tmur|TmuE.g8288 Acey|ANCCEY_02189 Name|NECAME_02704 Bmal|BM01555 Acey|ANCCEY_05993 Name|NECAME_00321 Hcon|HCISE01585900 Cele|R186.5 Asuu|GS_04817 Dmel|gene:FBgn0003386 Tspi|Tsp_09538 Lloa|L…	Asuu|GS_02437 Tsui|TSUIS_05447	2	3	2	2	1	1	2	2	3	2	4	4	5	1	0
	OrtFam_1186	Lloa|LOAG_14032T0 Lloa|LOAG_18964T0 Lloa|LOAG_18555T0 Lloa|LOAG_19021T0 Lloa|LOAG_18011T0 Lloa|LOAG_18475T0 Lloa|LOAG_17720T0 Lloa|LOAG_19063T0 Lloa|LOAG_18760T0 Lloa|LOAG_11685T0 Lloa|LOAG_11742T0 Lloa|LOAG_12904T0 Lloa|LOAG_13199T0 Lloa|LOAG_13723T0 Lloa|LOAG_13449T0 Lloa|LOAG_19009T0 Lloa|LOAG_06816T0 Lloa|LOAG_19129T0 Lloa|LOAG_06317T0 Lloa|LOAG_19138T0 Lloa|LOAG_19113T0 Lloa|LOAG_19118T0 Llo…	-	0	0	0	0	1	33	0	0	0	0	0	0	0	0	0
	OrtFam_1187	Oair|100034671 Oair|101102348 Oair|101101846 Oair|101103603 Oair|101123081 Oair|101106809 Oair|101104190 Oair|443377 Oair|101103195 Oair|101104283 Oair|443536 Oair|443375 Oair|101102275 Oair|101104869 Oair|101102598 Oair|101105540 Oair|101104438 Oair|101122899 Oair|443379 Oair|101123421 Oair|443348 Oair|101103278 Sscr|100511678 Sscr|100524786 Sscr|100524479 Sscr|100624027 Sscr|100522849 Sscr|1007…	-	0	0	0	0	0	0	0	0	0	0	0	22	12	0	0
	OrtFam_1188	Tspi|Tsp_14268 Tspi|Tsp_00212 Tspi|Tsp_04842 Tspi|Tsp_13632 Tspi|Tsp_11041 Tspi|Tsp_01140 Tspi|Tsp_13747 Tspi|Tsp_12702 Tspi|Tsp_12816 Tspi|Tsp_14363 Tspi|Tsp_09348 Tspi|Tsp_13081 Tspi|Tsp_07558 Tspi|Tsp_14222 Tspi|Tsp_10507 Tspi|Tsp_12235 Tspi|Tsp_07573 Tspi|Tsp_04577 Tspi|Tsp_14834 Tspi|Tsp_07170 Tspi|Tsp_13775 Tspi|Tsp_01902 Tspi|Tsp_15742 Tspi|Tsp_15743 Tspi|Tsp_05557 Tspi|Tsp_11338 Tspi|Tsp_…	-	0	0	34	0	0	0	0	0	0	0	0	0	0	0	0
	OrtFam_1189	Acey|ANCCEY_02069 Acey|ANCCEY_14929 Asuu|GS_07093 Asuu|GS_12322 Dmel|gene:FBgn0033906 Dmel|gene:FBgn0039371 Hcon|HCISE00884300 Hcon|HCISE01376100 Tsui|TSUIS_01571 Tsui|TSUIS_01996 Tsui|TSUIS_02000 Name|NECAME_14323 Cele|Y71F9B.3 Asuu|GS_08830 Lloa|LOAG_18107T0 Bmal|BM05009 Oair|101121779 Sscr|100516959 Hsap|gene:ENSG00000129625 Tmur|TmuE.g1063 Scer|YPR028W Acey|ANCCEY_13559 Name|NECAME_11111 Cele…	Asuu|GS_08830 Hcon|HCISE01376100 Hcon|HCISE00884300 Tsui|TSUIS_02000 Tsui|TSUIS_02968 Tsui|TSUIS_01996	4	3	1	3	2	3	2	3	2	2	1	2	2	2	1
	OrtFam_1190	Acey|ANCCEY_10343 Acey|ANCCEY_13624 Acey|ANCCEY_11782 Acey|ANCCEY_11781 Cele|Y55F3BR.2 Cele|ZC84.1 Cele|ZC84.6 Cele|F30H5.3 Cele|T22F7.3 Hcon|HCISE01485500 Hcon|HCISE01896600 Hcon|HCISE01505400 Hcon|HCISE01525000 Name|NECAME_02505 Name|NECAME_04921 Name|NECAME_10820 Tmur|TmuE.g6842 Tmur|TmuE.g9047 Acey|ANCCEY_03202 Hcon|HCISE00783100 Cele|K10D3.4 Name|NECAME_14793 Asuu|GS_06759 Tsui|TSUIS_09062 A…	Asuu|GS_06759 Tsui|TSUIS_00559 Tsui|TSUIS_09062	2	2	2	2	2	2	5	6	6	4	0	0	0	0	0
	OrtFam_1191	Acey|ANCCEY_14084 Acey|ANCCEY_14423 Asuu|GS_12473 Asuu|GS_21166 Cele|R134.1 Cele|R134.2 Cele|ZK970.6 Cele|ZK970.5 Cele|T03D8.5 Cele|ZC412.2 Cele|B0024.6 Cele|F52E1.4b Cele|F21H7.9 Cele|F23H12.6 Cele|C17F4.6 Cele|W03F11.2 Cele|AH6.1 Hcon|HCISE00133300 Hcon|HCISE01430900 Hcon|HCISE01813800 Hcon|HCISE00663400 Hcon|HCISE00461400 Hcon|HCISE00697100 Hcon|HCISE00697200 Hcon|HCISE00827900 Hcon|HCISE00461…	-	0	0	0	2	0	0	11	3	13	4	0	0	0	0	0
	OrtFam_1192	Asuu|GS_12982 Asuu|GS_14202 Asuu|GS_17037 Asuu|GS_18184 Asuu|GS_08749 Asuu|GS_07018 Hcon|HCISE01692400 Hcon|HCISE02059700 Hsap|gene:ENSG00000151726 Hsap|gene:ENSG00000164398 Hsap|gene:ENSG00000197142 Oair|101102389 Oair|101110905 Oair|101121475 Sscr|100157521 Sscr|100627133 Sscr|100522126 Sscr|448982 Acey|ANCCEY_09152 Name|NECAME_03116 Cele|Y76A2B.3 Asuu|GS_11072 Dmel|gene:FBgn0036821 Tmur|TmuE.g…	Asuu|GS_12982 Asuu|GS_11072 Asuu|GS_08749 Asuu|GS_14202 Asuu|GS_17037 Hcon|HCISE01775900 Hcon|HCISE01692400 Hcon|HCISE02059700 Tsui|TSUIS_09573 Tsui|TSUIS_04452	2	2	1	7	0	0	3	2	2	2	3	3	4	1	1
	OrtFam_1193	Asuu|GS_02004 Asuu|GS_04554 Asuu|L3E_00912 Asuu|GS_16855 Asuu|GS_17825 Asuu|GS_11308 Asuu|GS_16802 Asuu|GS_12061 Cele|F35E8.8 Cele|R03D7.6a Cele|ZK546.11 Cele|R05F9.5 Cele|F11G11.3 Cele|F11G11.1 Cele|F11G11.2 Hcon|HCISE01974600 Hcon|HCISE01974400 Hcon|HCISE01975000 Hcon|HCISE01974800 Hcon|HCISE01974700 Acey|ANCCEY_00736 Name|NECAME_08858 Hcon|HCISE01974900 Acey|ANCCEY_00738 Dmel|gene:FBgn0010226 …	Asuu|GS_02004 Asuu|GS_16855 Asuu|GS_08838 Asuu|GS_04554 Asuu|GS_11308 Asuu|GS_17825 Asuu|GS_16802 Hcon|HCISE01974300 Hcon|HCISE01974900 Hcon|HCISE01974400 Hcon|HCISE01974600 Hcon|HCISE01974800	0	0	0	9	0	0	7	2	8	3	1	1	1	1	0
	OrtFam_1194	Cele|F19B10.8 Cele|F40H7.4 Cele|F40H7.5 Cele|T24E12.4 Cele|F40H7.8 Cele|F40H7.7 Cele|T24E12.8 Cele|F32H5.6a Cele|F40H7.2 Cele|F56H9.1 Cele|T01D3.4 Cele|F55B12.9 Cele|W05B10.5 Cele|F55B12.7 Cele|F35F10.8 Cele|F41G3.11 Cele|T21B4.12 Cele|F49C5.2 Cele|F49C5.1 Cele|F09F3.2 Cele|F09F3.4 Cele|F09F3.7 Cele|F19B10.7 Cele|F09F3.12 Cele|F09F3.13 Cele|F09F3.1a Cele|C14C11.5 Cele|F07F6.9 Cele|F09F3.11 Cele|B…	-	0	0	0	0	0	0	0	0	32	1	0	0	0	0	0
	OrtFam_1195	Cele|C24G7.1 Cele|C24G7.2 Cele|F23B2.3 Dmel|gene:FBgn0020258 Dmel|gene:FBgn0035785 Dmel|gene:FBgn0022981 Dmel|gene:FBgn0052792 Dmel|gene:FBgn0030795 Dmel|gene:FBgn0034730 Dmel|gene:FBgn0053289 Dmel|gene:FBgn0024319 Dmel|gene:FBgn0065108 Dmel|gene:FBgn0031802 Dmel|gene:FBgn0039675 Dmel|gene:FBgn0085398 Dmel|gene:FBgn0039679 Dmel|gene:FBgn0030844 Dmel|gene:FBgn0065110 Dmel|gene:FBgn0039676 Dmel|gen…	-	0	0	0	0	0	0	0	0	3	0	0	0	0	30	0
	OrtFam_1196	Cele|F43G9.6a Cele|T05E8.1 Hsap|gene:ENSG00000115155 Hsap|gene:ENSG00000214814 Hsap|gene:ENSG00000135636 Hsap|gene:ENSG00000138119 Oair|101104107 Oair|101109257 Oair|101114435 Oair|101111175 Oair|101106949 Oair|101120595 Sscr|100154898 Sscr|100522732 Sscr|100739867 Sscr|100624652 Acey|ANCCEY_02419 Name|NECAME_12000 Asuu|GS_15016 Acey|ANCCEY_02420 Hcon|HCISE00580400 Lloa|LOAG_04010T0 Asuu|GS_13408…	-	0	0	0	4	1	2	1	3	2	3	4	6	6	1	0
	OrtFam_1197	Cele|F40F9.2 Cele|Y42H9AR.2 Dmel|gene:FBgn0013305 Dmel|gene:FBgn0025692 Dmel|gene:FBgn0038209 Hcon|HCISE00226000 Hcon|HCISE01344300 Hcon|HCISE00288500 Hcon|HCISE01895900 Hsap|gene:ENSG00000178719 Hsap|gene:ENSG00000261721 Acey|ANCCEY_07656 Name|NECAME_14019 Asuu|GS_20753 Bmal|BM02632 Lloa|LOAG_08912T0 Cele|F40F9.1b Tspi|Tsp_08283 Tmur|TmuE.g8889 Oair|101121759 Sscr|100515481 Hsap|gene:ENSG0000013…	Asuu|GS_20753 Hcon|HCISE00667300 Tsui|TSUIS_01561	1	1	1	1	1	1	6	2	3	1	4	4	3	3	1
	OrtFam_1198	Dmel|gene:FBgn0000036 Dmel|gene:FBgn0000039 Dmel|gene:FBgn0037212 Dmel|gene:FBgn0004118 Dmel|gene:FBgn0015519 Hsap|gene:ENSG00000080644 Hsap|gene:ENSG00000147434 Oair|101119532 Oair|101123239 Sscr|100151989 Sscr|100622106 Acey|ANCCEY_04513 Hcon|HCISE01727400 Cele|Y110A7A.3 Asuu|GS_11983 Name|NECAME_00711 Lloa|LOAG_09624T0 Bmal|BM19237 Tmur|TmuE.g2236 Tsui|TSUIS_03431 Sscr|100511537 Hsap|gene:ENSG…	Asuu|GS_11833 Asuu|GS_11983	1	1	1	2	2	4	2	1	2	1	4	4	3	5	0
	OrtFam_1199	Dmel|gene:FBgn0003861 Dmel|gene:FBgn0032593 Dmel|gene:FBgn0005614 Hcon|HCISE00576200 Hcon|HCISE01315700 Hsap|gene:ENSG00000072315 Hsap|gene:ENSG00000133107 Hsap|gene:ENSG00000144935 Oair|101102401 Oair|101109334 Oair|101105204 Sscr|100037962 Sscr|100157635 Acey|ANCCEY_04567 Hcon|HCISE00194600 Asuu|GS_12354 Cele|R06B10.4b Lloa|LOAG_10859T0 Tsui|TSUIS_00598 Acey|ANCCEY_04568 Bmal|BM03834 Acey|ANCCE…	Tsui|TSUIS_00119 Tsui|TSUIS_00598	2	1	2	2	1	2	3	3	2	3	3	3	3	3	0
	OrtFam_1200	Dmel|gene:FBgn0033214 Dmel|gene:FBgn0033215 Dmel|gene:FBgn0033216 Hcon|HCISE01726500 Hcon|HCISE01726600 Oair|101120816 Oair|101122934 Acey|ANCCEY_01640 Acey|ANCCEY_01639 Name|NECAME_05138 Cele|Y53G8B.2 Asuu|GS_22856 Sscr|100524113 Oair|101116385 Hsap|gene:ENSG00000166391 Tmur|TmuE.g9194 Tsui|TSUIS_00931 Bmal|BM03376 Scer|YOR245C Acey|ANCCEY_10905 Name|NECAME_00370 Hcon|HCISE02010300 Cele|W01A11.2…	Asuu|GS_22856 Asuu|GS_08588 Hcon|HCISE01726600 Hcon|HCISE01726500 Hcon|HCISE00738700 Hcon|HCISE02010300	1	1	1	3	1	0	4	4	4	2	2	4	2	3	1
	OrtFam_1201	Dmel|gene:FBgn0036493 Dmel|gene:FBgn0037203 Dmel|gene:FBgn0036764 Hsap|gene:ENSG00000003989 Hsap|gene:ENSG00000139514 Hsap|gene:ENSG00000165349 Oair|101108819 Oair|101118125 Oair|101117868 Oair|101111827 Oair|101121159 Oair|101115398 Oair|101114383 Oair|101113879 Oair|101121923 Oair|101120904 Oair|101115153 Sscr|100037298 Sscr|503545 Sscr|100171387 Sscr|100628233 Sscr|100523609 Sscr|100523792 Ssc…	-	0	0	0	0	0	0	0	0	0	0	3	13	14	3	0
	OrtFam_1202	Dmel|gene:FBgn0085434 Dmel|gene:FBgn0260993 Hsap|gene:ENSG00000007314 Hsap|gene:ENSG00000136531 Hsap|gene:ENSG00000144285 Hsap|gene:ENSG00000153253 Hsap|gene:ENSG00000169432 Hsap|gene:ENSG00000196876 Hsap|gene:ENSG00000183873 Hsap|gene:ENSG00000168356 Hsap|gene:ENSG00000136546 Hsap|gene:ENSG00000185313 Oair|101103126 Oair|101103874 Oair|101123531 Oair|101122924 Oair|101113744 Oair|101116770 Oair|…	-	0	0	0	0	0	0	0	0	0	0	10	10	11	2	0
	OrtFam_1203	Hcon|HCISE00086200 Hcon|HCISE01344000 Hcon|HCISE01339300 Hcon|HCISE01108600 Hcon|HCISE01922400 Hcon|HCISE01412000 Hcon|HCISE00427900 Hcon|HCISE00461000 Hcon|HCISE02055700 Hcon|HCISE00647300 Hcon|HCISE00275800 Hcon|HCISE00580700 Hcon|HCISE01143400 Hcon|HCISE00277300 Hcon|HCISE00524000 Hcon|HCISE00996900 Hcon|HCISE00782700 Hcon|HCISE01224200 Hcon|HCISE00621000 Hcon|HCISE02025000 Hcon|HCISE01444600 …	Hcon|HCISE01344000 Hcon|HCISE00647300 Hcon|HCISE02055700 Hcon|HCISE00941100 Hcon|HCISE01180300 Hcon|HCISE00827400	0	0	0	0	0	0	26	4	0	3	0	0	0	0	0
	OrtFam_1204	Hcon|HCISE00115700 Hcon|HCISE01204400 Hcon|HCISE01204500 Scer|YHR123W Scer|YNL130C Acey|ANCCEY_02519 Cele|F22E10.5a Hcon|HCISE00097300 Asuu|GS_07584 Lloa|LOAG_18617T0 Name|NECAME_14527 Bmal|BM05813 Dmel|gene:FBgn0033844 Tmur|TmuE.g3979 Hsap|gene:ENSG00000134255 Sscr|100154792 Oair|101112775 Tsui|TSUIS_06654 Tspi|Tsp_04639 Asuu|GS_14721 Lloa|LOAG_00110T0 Bmal|BM18309 Cele|Y49A3A.3 Tmur|TmuE.g3611 …	Asuu|GS_14721 Asuu|GS_07584 Hcon|HCISE01204500 Hcon|HCISE00097300 Hcon|HCISE01204400 Hcon|HCISE00115700 Tsui|TSUIS_03467 Tsui|TSUIS_06654	2	2	1	2	2	2	4	1	3	3	2	2	2	2	3
	OrtFam_1205	Hcon|HCISE00223800 Hcon|HCISE00224300 Hcon|HCISE01363300 Hsap|gene:ENSG00000080824 Hsap|gene:ENSG00000096384 Hsap|gene:ENSG00000166598 Oair|100127209 Oair|101117797 Oair|101111703 Scer|YMR186W Scer|YPL240C Sscr|396742 Sscr|397028 Sscr|397191 Acey|ANCCEY_07917 Name|NECAME_07351 Cele|C47E8.5 Asuu|GS_17449 Tmur|TmuE.g2640 Tsui|TSUIS_04963 Tspi|Tsp_03752 Dmel|gene:FBgn0001233 Bmal|BM21656 Lloa|LOAG_0…	Asuu|GS_17449 Asuu|GS_00159 Hcon|HCISE00224300 Hcon|HCISE01363300 Hcon|HCISE00223800 Tsui|TSUIS_04963	1	2	2	2	2	2	3	2	2	2	3	3	3	2	2
	OrtFam_1206	Hcon|HCISE00301800 Hcon|HCISE00719500 Hsap|gene:ENSG00000133612 Hsap|gene:ENSG00000157985 Hsap|gene:ENSG00000135439 Hsap|gene:ENSG00000172650 Hsap|gene:ENSG00000188234 Hsap|gene:ENSG00000174194 Hsap|gene:ENSG00000204149 Hsap|gene:ENSG00000204169 Hsap|gene:ENSG00000198035 Hsap|gene:ENSG00000204172 Oair|101111683 Oair|101116895 Oair|101113584 Sscr|100620812 Sscr|100625238 Tspi|Tsp_07531 Tspi|Tsp_12…	Asuu|GS_08947 Hcon|HCISE00301800 Hcon|HCISE00719500 Tsui|TSUIS_03077	1	1	2	1	2	2	2	2	1	2	10	3	3	1	0
	OrtFam_1207	Hcon|HCISE00314400 Hcon|HCISE00977000 Hsap|gene:ENSG00000145864 Hsap|gene:ENSG00000163288 Hsap|gene:ENSG00000166206 Oair|100913155 Oair|101122358 Oair|101114905 Tspi|Tsp_07378 Tspi|Tsp_07379 Acey|ANCCEY_07805 Name|NECAME_16423 Hcon|HCISE01568100 Cele|T21C12.1a Acey|ANCCEY_08878 Cele|ZC482.1 Asuu|GS_20434 Dmel|gene:FBgn0010240 Lloa|LOAG_06953T0 Sscr|100517063 Acey|ANCCEY_13214 Hcon|HCISE00443900 D…	Asuu|GS_13929 Asuu|GS_14938 Hcon|HCISE01568100 Tsui|TSUIS_07473	1	1	2	3	1	3	5	3	2	2	3	3	2	2	0
	OrtFam_1208	Hcon|HCISE00484000 Hcon|HCISE01026800 Hcon|HCISE00983700 Hcon|HCISE00983900 Hcon|HCISE01483100 Hsap|gene:ENSG00000172915 Hsap|gene:ENSG00000198589 Oair|101106365 Oair|101107611 Sscr|100519671 Sscr|100521513 Sscr|100736851 Acey|ANCCEY_08387 Cele|F10F2.1 Name|NECAME_08530 Lloa|LOAG_17777T0 Asuu|GS_10287 Tmur|TmuE.g2210 Tsui|TSUIS_03083 Bmal|BM03283 Tspi|Tsp_04695 Acey|ANCCEY_08388 Name|NECAME_08527…	Asuu|GS_10287 Hcon|HCISE00983900 Hcon|HCISE01483100 Hcon|HCISE00484000 Hcon|HCISE00983700 Tsui|TSUIS_03084 Tsui|TSUIS_03083 Tsui|TSUIS_03307	3	2	4	1	1	1	5	2	1	3	2	2	5	1	0
	OrtFam_1209	Hcon|HCISE00724500 Hcon|HCISE01415300 Hsap|gene:ENSG00000105287 Hsap|gene:ENSG00000184304 Hsap|gene:ENSG00000115825 Oair|101102016 Oair|101120649 Oair|101116853 Sscr|100517036 Sscr|100523181 Acey|ANCCEY_02475 Name|NECAME_07652 Cele|T25E12.4a Tsui|TSUIS_08750 Acey|ANCCEY_04005 Hcon|HCISE00436400 Cele|W09C5.5 Asuu|GS_15419 Lloa|LOAG_05407T0 Bmal|BM07698 Tmur|TmuE.g6729 Tsui|TSUIS_06094 Dmel|gene:FB…	Asuu|GS_15872 Asuu|GS_15419 Hcon|HCISE00724500 Hcon|HCISE01024200 Tsui|TSUIS_08722 Tsui|TSUIS_06094 Tsui|TSUIS_08750	3	2	2	2	3	2	4	2	2	2	3	3	2	1	0
	OrtFam_1210	Hsap|gene:ENSG00000078098 Hsap|gene:ENSG00000197635 Hsap|gene:ENSG00000130226 Hsap|gene:ENSG00000175497 Oair|100170324 Oair|101106492 Oair|101105907 Oair|101109248 Scer|YHR028C Scer|YOR219C Sscr|100157195 Sscr|100621864 Sscr|100736572 Sscr|397492 Acey|ANCCEY_05460 Hcon|HCISE01030400 Name|NECAME_02403 Cele|C27C12.7 Asuu|GS_19853 Bmal|BM21036 Lloa|LOAG_00435T0 Tmur|TmuE.g3302 Acey|ANCCEY_09044 Name…	Asuu|GS_18448 Hcon|HCISE01461200 Hcon|HCISE01030400 Tsui|TSUIS_06243	1	1	1	2	1	1	2	3	2	2	4	4	4	3	2
	OrtFam_1211	Hsap|gene:ENSG00000116726 Hsap|gene:ENSG00000182330 Hsap|gene:ENSG00000204510 Hsap|gene:ENSG00000204502 Hsap|gene:ENSG00000232423 Hsap|gene:ENSG00000204486 Hsap|gene:ENSG00000204478 Hsap|gene:ENSG00000204501 Hsap|gene:ENSG00000157358 Hsap|gene:ENSG00000243073 Hsap|gene:ENSG00000204513 Hsap|gene:ENSG00000229571 Oair|101111212 Oair|101113257 Oair|101111985 Oair|101111473 Oair|101115051 Oair|1011135…	-	0	0	0	0	0	0	0	0	0	0	13	10	10	0	0
	OrtFam_1212	Hsap|gene:ENSG00000129167 Hsap|gene:ENSG00000139287 Oair|101113620 Oair|101120314 Sscr|100511002 Sscr|100627725 Acey|ANCCEY_03825 Hcon|HCISE01943400 Cele|ZK1290.2a Name|NECAME_08210 Acey|ANCCEY_04712 Cele|B0432.5 Bmal|BM06033 Lloa|LOAG_02149T0 Asuu|GS_06336 Dmel|gene:FBgn0005626 Hsap|gene:ENSG00000180176 Tspi|Tsp_12013 Acey|ANCCEY_08401 Name|NECAME_04148 Cele|K08F8.4 Tsui|TSUIS_03501 Tspi|Tsp_085…	Tsui|TSUIS_03501 Tsui|TSUIS_05111	2	2	2	2	1	2	1	3	3	2	4	3	3	3	0
	OrtFam_1213	Tspi|Tsp_09100 Tspi|Tsp_09102 Tspi|Tsp_13435 Acey|ANCCEY_09345 Name|NECAME_07990 Hcon|HCISE02174100 Cele|ZK686.3 Asuu|GS_14340 Bmal|BM07715 Lloa|LOAG_02854T0 Oair|101112376 Hsap|gene:ENSG00000104723 Dmel|gene:FBgn0032015 Sscr|100517568 Tmur|TmuE.g6324 Tsui|TSUIS_02877 Scer|YOR085W Asuu|GS_21581 Lloa|LOAG_02001T0 Bmal|BM07428 Oair|101113810 Hsap|gene:ENSG00000171311 Sscr|100153550 Dmel|gene:FBgn00…	Asuu|GS_14340 Asuu|GS_21581 Hcon|HCISE02174100 Hcon|HCISE01831100 Tsui|TSUIS_00185 Tsui|TSUIS_02877	2	2	3	2	2	2	2	1	2	2	3	3	3	2	2
	OrtFam_1214	Acey|ANCCEY_01029 Acey|ANCCEY_14944 Acey|ANCCEY_01593 Acey|ANCCEY_14526 Acey|ANCCEY_14848 Acey|ANCCEY_08559 Acey|ANCCEY_13665 Acey|ANCCEY_08558 Acey|ANCCEY_14527 Acey|ANCCEY_02441 Acey|ANCCEY_07178 Acey|ANCCEY_07176 Acey|ANCCEY_13664 Acey|ANCCEY_07177 Acey|ANCCEY_01626 Acey|ANCCEY_14160 Acey|ANCCEY_05069 Acey|ANCCEY_11119 Acey|ANCCEY_05155 Acey|ANCCEY_07179 Acey|ANCCEY_12103 Name|NECAME_15063 Nam…	-	0	0	0	0	0	0	0	21	0	11	0	0	0	0	0
	OrtFam_1215	Acey|ANCCEY_04128 Acey|ANCCEY_10112 Cele|F38B2.1d Cele|W10G6.3 Cele|F52E10.5 Cele|K05B2.3 Hsap|gene:ENSG00000113368 Hsap|gene:ENSG00000176619 Lloa|LOAG_01478T0 Lloa|LOAG_02841T0 Lloa|LOAG_18796T0 Name|NECAME_00089 Name|NECAME_01924 Sscr|100513342 Sscr|100620983 Tmur|TmuE.g6635 Tmur|TmuE.g4020 Tspi|Tsp_10445 Tspi|Tsp_11891 Tsui|TSUIS_00916 Tsui|TSUIS_01409 Acey|ANCCEY_03870 Name|NECAME_12947 Hcon|…	Asuu|GS_11292 Asuu|GS_07399 Hcon|HCISE00537100 Hcon|HCISE02134700 Tsui|TSUIS_01409 Tsui|TSUIS_00916	2	2	3	2	1	4	2	3	5	3	2	1	2	0	0
	OrtFam_1216	Acey|ANCCEY_09450 Acey|ANCCEY_13758 Bmal|BM03596 Bmal|BM07202 Cele|T11A5.2 Cele|T11A5.3 Cele|T11A5.7 Cele|T20D4.1 Cele|T20D4.2 Cele|T20D4.18 Cele|Y40B10A.3 Cele|Y64G10A.8 Cele|C04F5.4 Cele|C04F5.5 Cele|C04F5.6 Cele|C33G8.5 Cele|F59A7.3 Cele|C36C5.2 Cele|C36C5.10 Cele|R13D11.6 Cele|ZK697.7 Cele|C47A10.6 Cele|C36C5.11 Cele|C36C5.7 Cele|C36C5.8 Cele|C36C5.6 Hcon|HCISE00324900 Hcon|HCISE01106500 Acey…	-	0	0	0	1	2	1	2	3	22	1	0	0	0	0	0
	OrtFam_1217	Asuu|GS_02030 Asuu|GS_10834 Asuu|GS_15119 Asuu|L3E_02918 Hcon|HCISE00339700 Hcon|HCISE00825800 Hcon|HCISE00863500 Hcon|HCISE01972800 Sscr|100511633 Sscr|100626199 Sscr|100512656 Acey|ANCCEY_01016 Name|NECAME_04930 Acey|ANCCEY_02923 Cele|F35B12.2 Lloa|LOAG_08821T0 Oair|101105400 Hsap|gene:ENSG00000170426 Sscr|100620470 Bmal|BM06636 Tspi|Tsp_07009 Tsui|TSUIS_01179 Tmur|TmuE.g906 Hsap|gene:ENSG00000…	Tsui|TSUIS_01179	1	1	1	4	2	1	4	2	3	1	3	3	5	1	0
	OrtFam_1218	Cele|C24H12.12 Cele|T27A1.2 Cele|Y73E7A.5 Cele|T04B8.2 Cele|F21D9.1 Cele|T02H6.5 Cele|Y39A1A.16 Cele|M01D7.1 Cele|Y47H10A.2 Cele|T02G6.5c Cele|T04D1.2 Cele|T27A1.3 Cele|Y23H5B.7a Cele|Y45F10B.12 Cele|F49D11.4 Cele|W08F4.10 Cele|W10D9.2 Cele|T05F1.13 Cele|F49E11.8 Cele|C24H12.8 Cele|F19C7.3 Cele|C52A10.3 Cele|C53A3.1 Cele|C46C11.4 Cele|F54H12.5 Cele|C14E2.11 Cele|C24H12.1 Cele|C24H12.11 Cele|C24H1…	-	0	0	0	0	0	0	0	0	32	0	0	0	0	0	0
	OrtFam_1219	Cele|F54D8.3a Cele|K04F1.15 Hcon|HCISE00214000 Hcon|HCISE01397600 Hcon|HCISE00214200 Hcon|HCISE01569400 Hsap|gene:ENSG00000111275 Hsap|gene:ENSG00000137124 Hsap|gene:ENSG00000128918 Hsap|gene:ENSG00000165092 Hsap|gene:ENSG00000184254 Oair|101105060 Oair|101116511 Oair|101117509 Oair|101109831 Oair|443343 Scer|YOR374W Scer|YPL061W Scer|YER073W Sscr|100156278 Sscr|733685 Acey|ANCCEY_01903 Name|NECA…	Asuu|GS_08836 Hcon|HCISE01569400 Hcon|HCISE00214200 Tsui|TSUIS_07912 Tsui|TSUIS_01234	2	2	2	1	0	0	4	1	2	1	5	5	3	1	3
	OrtFam_1220	Dmel|gene:FBgn0004611 Dmel|gene:FBgn0262738 Hsap|gene:ENSG00000101333 Hsap|gene:ENSG00000182621 Hsap|gene:ENSG00000149782 Hsap|gene:ENSG00000137841 Oair|101103585 Oair|101116105 Oair|101113074 Oair|101106864 Sscr|100152679 Sscr|100525148 Sscr|100157641 Sscr|100516581 Acey|ANCCEY_12652 Hcon|HCISE00404600 Name|NECAME_13344 Asuu|GS_06287 Bmal|BM21659 Lloa|LOAG_16338T0 Cele|B0348.4b Tsui|TSUIS_01819 …	Asuu|GS_20470 Hcon|HCISE00404600 Tsui|TSUIS_01819	1	1	3	2	3	3	1	1	2	1	4	4	4	2	0
	OrtFam_1221	Hcon|HCISE00349200 Hcon|HCISE01427900 Hcon|HCISE00349300 Hcon|HCISE01770100 Hcon|HCISE01813200 Hsap|gene:ENSG00000105426 Hsap|gene:ENSG00000153707 Hsap|gene:ENSG00000142949 Oair|101111588 Oair|101118505 Oair|101112817 Sscr|100155429 Sscr|100515359 Sscr|100521277 Sscr|100621472 Acey|ANCCEY_12754 Name|NECAME_02121 Cele|C09D8.1d Asuu|GS_18443 Lloa|LOAG_05850T0 Tsui|TSUIS_05114 Tmur|TmuE.g1487 Tspi|T…	Asuu|GS_18443 Hcon|HCISE01813200 Hcon|HCISE01770100 Hcon|HCISE00349300 Tsui|TSUIS_05220 Tsui|TSUIS_05114	2	1	2	1	3	2	5	2	1	2	3	3	4	1	0
	OrtFam_1222	Hsap|gene:ENSG00000053524 Hsap|gene:ENSG00000126217 Hsap|gene:ENSG00000101977 Oair|101118115 Oair|101123270 Tspi|Tsp_04251 Tspi|Tsp_12969 Acey|ANCCEY_11560 Hcon|HCISE00088500 Name|NECAME_02804 Cele|C14A11.3b Lloa|LOAG_07763T0 Bmal|BM02876 Asuu|GS_23301 Acey|ANCCEY_11558 Asuu|GS_13938 Tsui|TSUIS_05589 Tmur|TmuE.g2912 Sscr|100625053 Oair|101109765 Acey|ANCCEY_11559 Name|NECAME_02802 Lloa|LOAG_18242…	Asuu|GS_23301 Hcon|HCISE00088500 Tsui|TSUIS_05589	1	1	2	2	3	3	1	3	3	2	3	3	4	1	0
	OrtFam_1223	Hsap|gene:ENSG00000119787 Hsap|gene:ENSG00000198513 Hsap|gene:ENSG00000184743 Oair|101104070 Oair|101120404 Oair|101120873 Sscr|100158193 Sscr|100521264 Sscr|100623365 Sscr|100512265 Tspi|Tsp_04274 Tspi|Tsp_04279 Acey|ANCCEY_02377 Hcon|HCISE00669300 Cele|Y41E3.3 Lloa|LOAG_16421T0 Asuu|GS_10266 Tmur|TmuE.g4497 Bmal|BM19564 Dmel|gene:FBgn0039213 Tsui|TSUIS_03867 Acey|ANCCEY_05841 Name|NECAME_02082 …	Asuu|GS_02458 Hcon|HCISE00231800 Tsui|TSUIS_03866 Tsui|TSUIS_03867	2	1	2	2	3	2	3	2	2	2	3	3	4	1	0
	OrtFam_1224	Acey|ANCCEY_13763 Acey|ANCCEY_14312 Hcon|HCISE00833100 Hcon|HCISE01375600 Hcon|HCISE00833200 Hcon|HCISE01375500 Bmal|BM16742 Name|NECAME_16588 Cele|Y66D12A.21 Asuu|GS_05332 Tspi|Tsp_09923 Dmel|gene:FBgn0034626 Oair|101105775 Hsap|gene:ENSG00000134809 Sscr|100621570 Scer|YHR005C-A Lloa|LOAG_11212T0 Tmur|TmuE.g5424 Tsui|TSUIS_00112 Lloa|LOAG_11210T0 Name|NECAME_16587 Cele|Y66D12A.22 Tmur|TmuE.g8034…	Asuu|GS_05332 Asuu|GS_16413 Hcon|HCISE01375600 Hcon|HCISE00833100 Hcon|HCISE00833200 Tsui|TSUIS_00112 Tsui|TSUIS_07404 Tsui|TSUIS_07409	3	2	2	2	1	2	4	2	2	2	2	2	2	2	1
	OrtFam_1225	Asuu|GS_15011 Asuu|GS_16778 Bmal|BM02899 Bmal|BM20567 Cele|C26E6.4 Cele|F09F7.3 Dmel|gene:FBgn0004463 Dmel|gene:FBgn0262955 Hcon|HCISE01274800 Hcon|HCISE01849200 Hcon|HCISE01274900 Hsap|gene:ENSG00000013503 Hsap|gene:ENSG00000047315 Lloa|LOAG_06607T0 Lloa|LOAG_16850T0 Name|NECAME_09328 Name|NECAME_09723 Oair|101111368 Oair|101115446 Scer|YOR151C Scer|YOR207C Tmur|TmuE.g5307 Tmur|TmuE.g8747 Tspi|T…	Asuu|GS_15011 Asuu|GS_16778 Hcon|HCISE01849200 Tsui|TSUIS_08353 Tsui|TSUIS_01132	2	2	2	2	2	2	3	2	2	2	2	2	2	2	2
	OrtFam_1226	Asuu|GS_17606 Asuu|GS_23262 Asuu|GS_07203 Bmal|BM06831 Bmal|BM20397 Bmal|BM04113 Cele|K12D12.1 Cele|ZK1127.7 Cele|R05D3.12a Hcon|HCISE00373000 Hcon|HCISE01155400 Hcon|HCISE00800800 Hsap|gene:ENSG00000077097 Hsap|gene:ENSG00000131747 Lloa|LOAG_17267T0 Lloa|LOAG_17616T0 Lloa|LOAG_18426T0 Lloa|LOAG_05201T0 Oair|101103037 Oair|101108762 Tmur|TmuE.g6886 Tmur|TmuE.g7093 Tsui|TSUIS_03195 Tsui|TSUIS_0333…	Asuu|GS_17606 Asuu|GS_23262 Asuu|GS_07203 Hcon|HCISE00800800 Tsui|TSUIS_03338 Tsui|TSUIS_03195	2	2	1	3	3	4	3	1	3	2	2	2	1	1	1
	OrtFam_1227	Bmal|BM08585 Bmal|BM18150 Bmal|BM12424 Bmal|BM16824 Hcon|HCISE01038200 Hcon|HCISE01700100 Hsap|gene:ENSG00000027644 Hsap|gene:ENSG00000140443 Hsap|gene:ENSG00000171105 Oair|101108266 Oair|443515 Oair|443431 Sscr|100155702 Sscr|397350 Sscr|100622436 Sscr|396755 Sscr|100526036 Tspi|Tsp_06967 Tspi|Tsp_12077 Acey|ANCCEY_00619 Name|NECAME_07964 Asuu|GS_21298 Lloa|LOAG_17369T0 Tsui|TSUIS_03673 Tmur|Tmu…	Asuu|GS_09681 Asuu|GS_21298 Hcon|HCISE01038200 Hcon|HCISE01700100 Tsui|TSUIS_03673	1	1	2	2	4	1	2	2	1	2	3	3	5	2	0
	OrtFam_1228	Dmel|gene:FBgn0028560 Dmel|gene:FBgn0034247 Dmel|gene:FBgn0036316 Dmel|gene:FBgn0037386 Dmel|gene:FBgn0037387 Dmel|gene:FBgn0033644 Dmel|gene:FBgn0050035 Scer|YHR092C Scer|YHR094C Scer|YLR081W Scer|YJL219W Scer|YOL156W Scer|YHR096C Scer|YJL214W Scer|YMR011W Scer|YNR072W Scer|YJR158W Scer|YNL318C Scer|YEL069C Scer|YFL011W Scer|YDR342C Scer|YDR343C Scer|YDR345C Scer|YDR536W Scer|YDL138W Scer|YDL194…	-	0	0	0	0	0	0	0	0	0	1	1	1	1	7	20
	OrtFam_1229	Dmel|gene:FBgn0030576 Dmel|gene:FBgn0051321 Dmel|gene:FBgn0039817 Dmel|gene:FBgn0260388 Dmel|gene:FBgn0050344 Dmel|gene:FBgn0050345 Dmel|gene:FBgn0033388 Dmel|gene:FBgn0033387 Hsap|gene:ENSG00000076351 Hsap|gene:ENSG00000262186 Sscr|100624611 Sscr|100628018 Acey|ANCCEY_08944 Cele|Y43F8A.5 Lloa|LOAG_18459T0 Bmal|BM00889 Acey|ANCCEY_09440 Name|NECAME_05335 Hcon|HCISE01015400 Asuu|GS_17506 Oair|1011…	Asuu|GS_17506 Asuu|GS_21880 Hcon|HCISE01015400 Tsui|TSUIS_03612	1	1	1	2	1	1	1	3	2	1	3	2	3	8	1
	OrtFam_1230	Dmel|gene:FBgn0035078 Dmel|gene:FBgn0037852 Hcon|HCISE00329200 Hcon|HCISE01549400 Hcon|HCISE01376800 Acey|ANCCEY_11828 Name|NECAME_07515 Cele|C42C1.10d Lloa|LOAG_06193T0 Bmal|BM01706 Asuu|GS_05708 Hsap|gene:ENSG00000147475 Sscr|100233180 Oair|101110479 Tspi|Tsp_03442 Tsui|TSUIS_00839 Tmur|TmuE.g2964 Cele|C42C1.15 Name|NECAME_07514 Hsap|gene:ENSG00000107566 Sscr|100154360 Oair|101121052 Asuu|GS_05…	Asuu|GS_05708 Asuu|GS_05646 Hcon|HCISE01549400 Hcon|HCISE00329200 Hcon|HCISE01376800 Tsui|TSUIS_07823 Tsui|TSUIS_00839	2	1	2	2	2	2	3	1	2	2	3	3	3	2	1
	OrtFam_1231	Hcon|HCISE00023400 Hcon|HCISE01308200 Hsap|gene:ENSG00000082781 Hsap|gene:ENSG00000259207 Hsap|gene:ENSG00000259753 Hsap|gene:ENSG00000115221 Hsap|gene:ENSG00000150093 Hsap|gene:ENSG00000139626 Hsap|gene:ENSG00000160255 Oair|100423047 Oair|101120887 Oair|443209 Oair|443141 Oair|101109956 Oair|494433 Sscr|100037276 Sscr|397063 Sscr|397019 Sscr|100626600 Sscr|396943 Acey|ANCCEY_08701 Cele|ZK1058.2 …	Asuu|GS_11472 Hcon|HCISE00023400 Hcon|HCISE01308200 Tsui|TSUIS_07611	1	1	1	1	1	1	2	1	1	1	7	6	6	1	0
	OrtFam_1232	Hcon|HCISE00120200 Hcon|HCISE01350300 Hcon|HCISE01906100 Hcon|HCISE02104900 Hcon|HCISE01528100 Hcon|HCISE01283700 Hcon|HCISE01500100 Hcon|HCISE00816800 Hcon|HCISE01669800 Hcon|HCISE01518200 Hcon|HCISE01061800 Hcon|HCISE00315300 Hcon|HCISE01983600 Hcon|HCISE00946400 Hcon|HCISE01014500 Hcon|HCISE01029200 Hcon|HCISE00190700 Hcon|HCISE01891700 Hcon|HCISE00215500 Hcon|HCISE01453100 Hcon|HCISE01062000 …	Asuu|GS_06571 Hcon|HCISE01061800 Hcon|HCISE00816800 Hcon|HCISE01518200 Hcon|HCISE00400900 Hcon|HCISE01669800 Hcon|HCISE01891700 Hcon|HCISE01500100 Hcon|HCISE01283700 Hcon|HCISE00645800	0	2	0	1	0	0	25	1	0	2	0	0	0	0	0
	OrtFam_1233	Hcon|HCISE00511100 Hcon|HCISE01889400 Hsap|gene:ENSG00000102996 Hsap|gene:ENSG00000156103 Hsap|gene:ENSG00000125966 Hsap|gene:ENSG00000157227 Oair|101116410 Oair|101119580 Oair|443116 Sscr|100153257 Sscr|100514105 Sscr|397471 Acey|ANCCEY_01329 Name|NECAME_08443 Cele|EGAP1.3 Asuu|GS_15914 Bmal|BM07138 Lloa|LOAG_16854T0 Tsui|TSUIS_00330 Tspi|Tsp_01835 Dmel|gene:FBgn0035049 Tmur|TmuE.g7597 Tsui|TSUI…	Asuu|GS_15914 Asuu|GS_13354 Tsui|TSUIS_06219 Tsui|TSUIS_00330	2	2	1	2	1	1	2	1	2	1	5	5	5	1	0
	OrtFam_1234	Hcon|HCISE00673800 Hcon|HCISE02019900 Scer|YHL003C Scer|YKL008C Acey|ANCCEY_03971 Name|NECAME_16352 Acey|ANCCEY_10122 Hcon|HCISE00591900 Asuu|GS_04820 Bmal|BM06216 Lloa|LOAG_08632T0 Cele|K02G10.6 Dmel|gene:FBgn0040918 Tsui|TSUIS_03264 Tmur|TmuE.g6873 Hsap|gene:ENSG00000172292 Oair|101122252 Sscr|100156737 Tspi|Tsp_02045 Hsap|gene:ENSG00000139624 Tmur|TmuE.g6213 Oair|101110093 Sscr|100152265 Asuu|…	Asuu|GS_04820 Asuu|GS_19007 Hcon|HCISE00673800 Hcon|HCISE02019900 Hcon|HCISE00591900 Tsui|TSUIS_00103 Tsui|TSUIS_03264	2	2	1	2	1	1	3	2	2	1	4	4	3	1	2
	OrtFam_1235	Hcon|HCISE00727200 Hcon|HCISE01104800 Sscr|100518786 Sscr|100627677 Tmur|TmuE.g9440 Tmur|TmuE.g9513 Tmur|TmuE.g140 Acey|ANCCEY_02354 Name|NECAME_13362 Asuu|GS_08271 Hcon|HCISE00727000 Acey|ANCCEY_02357 Cele|F41H10.6c Name|NECAME_13358 Asuu|GS_05791 Acey|ANCCEY_09286 Hcon|HCISE01802800 Name|NECAME_12111 Cele|Y51H1A.5 Asuu|GS_08195 Lloa|LOAG_12935T0 Bmal|BM17835 Dmel|gene:FBgn0026428 Tsui|TSUIS_093…	Asuu|GS_08195 Asuu|GS_05791 Asuu|GS_08271 Hcon|HCISE00727000 Hcon|HCISE00727200 Hcon|HCISE01802800 Hcon|HCISE01104800 Tsui|TSUIS_09325	1	3	1	3	1	1	4	3	2	3	2	2	3	1	1
	OrtFam_1236	Hcon|HCISE02040200 Hcon|HCISE02097900 Hcon|HCISE02040400 Hcon|HCISE02097700 Hcon|HCISE02040500 Hcon|HCISE02097600 Name|NECAME_09154 Name|NECAME_09155 Name|NECAME_09151 Name|NECAME_09156 Acey|ANCCEY_12873 Acey|ANCCEY_12874 Cele|Y111B2A.18 Bmal|BM20624 Lloa|LOAG_04334T0 Asuu|GS_08334 Dmel|gene:FBgn0040284 Sscr|654327 Hsap|gene:ENSG00000136450 Tsui|TSUIS_03217 Tmur|TmuE.g4826 Oair|101118221 Tspi|Tsp…	Asuu|GS_08334 Asuu|GS_08554 Asuu|GS_08030 Hcon|HCISE02097900 Hcon|HCISE02097600 Hcon|HCISE02097700 Hcon|HCISE02040200 Hcon|HCISE02040400 Tsui|TSUIS_03217	1	1	1	3	2	3	6	2	1	4	2	2	2	1	0
	OrtFam_1237	Hsap|gene:ENSG00000075043 Hsap|gene:ENSG00000184156 Hsap|gene:ENSG00000185760 Hsap|gene:ENSG00000117013 Oair|100174987 Oair|101122655 Sscr|100154391 Sscr|100526228 Sscr|100157152 Sscr|100627833 Acey|ANCCEY_10843 Hcon|HCISE01555800 Cele|Y54G9A.3a Asuu|GS_24128 Hsap|gene:ENSG00000053918 Tmur|TmuE.g6162 Tsui|TSUIS_00644 Tspi|Tsp_07940 Name|NECAME_10301 Dmel|gene:FBgn0033494 Bmal|BM00673 Asuu|GS_1486…	Asuu|GS_24128 Tsui|TSUIS_03960 Tsui|TSUIS_00644	2	2	2	2	1	2	1	1	2	1	5	5	4	1	0
	OrtFam_1238	Hsap|gene:ENSG00000102385 Hsap|gene:ENSG00000198947 Hsap|gene:ENSG00000152818 Oair|101104809 Oair|101120168 Oair|101119444 Oair|101114682 Sscr|100517071 Sscr|497636 Sscr|100523292 Sscr|100523649 Sscr|100738608 Acey|ANCCEY_02064 Cele|F15D3.1a Asuu|GS_22320 Lloa|LOAG_03796T0 Bmal|BM20948 Name|NECAME_14333 Tmur|TmuE.g1123 Tsui|TSUIS_00903 Dmel|gene:FBgn0260003 Tspi|Tsp_08040 Acey|ANCCEY_02066 Name|N…	Asuu|GS_22320 Tsui|TSUIS_05735 Tsui|TSUIS_00903	2	1	1	1	3	2	1	3	1	3	3	4	5	1	0
	OrtFam_1239	Tspi|Tsp_14007 Tspi|Tsp_14722 Tspi|Tsp_14407 Tspi|Tsp_14030 Tspi|Tsp_14170 Tspi|Tsp_09671 Tspi|Tsp_14492 Tspi|Tsp_12247 Tspi|Tsp_12551 Tspi|Tsp_12776 Tspi|Tsp_13020 Tspi|Tsp_12775 Tspi|Tsp_13660 Tspi|Tsp_13856 Tspi|Tsp_02431 Tspi|Tsp_09621 Tspi|Tsp_09670 Tspi|Tsp_07975 Tspi|Tsp_08064 Tspi|Tsp_08062 Tspi|Tsp_09662 Tspi|Tsp_01246 Tspi|Tsp_09614 Tspi|Tsp_08063 Tspi|Tsp_01199 Tspi|Tsp_01209 Tspi|Tsp_…	-	0	0	31	0	0	0	0	0	0	0	0	0	0	0	0
	OrtFam_1240	Acey|ANCCEY_08455 Acey|ANCCEY_12149 Cele|W08D2.5a Cele|Y59H11AR.2a Cele|K07E3.7b Hcon|HCISE00033200 Hcon|HCISE00322300 Hsap|gene:ENSG00000127249 Hsap|gene:ENSG00000187527 Hsap|gene:ENSG00000133657 Hsap|gene:ENSG00000159363 Oair|101106047 Oair|101107059 Oair|101107321 Oair|101108996 Sscr|100154528 Sscr|100157346 Sscr|100739784 Sscr|100523971 Name|NECAME_11938 Asuu|GS_01826 Bmal|BM06069 Lloa|LOAG_0…	Asuu|GS_01826 Hcon|HCISE00033200 Hcon|HCISE00322300 Tsui|TSUIS_03347	1	1	1	1	1	1	2	2	3	1	4	4	6	1	1
	OrtFam_1241	Asuu|GS_05661 Asuu|GS_15023 Cele|D1054.8 Cele|R05D8.7 Cele|R05D8.8 Cele|F12E12.11 Cele|R08H2.1 Cele|F25D1.5 Cele|R05D8.9 Cele|F28H7.2 Cele|F26D2.15 Cele|W03F9.9 Cele|F02C12.2 Cele|T01G6.1 Cele|R05D8.10 Cele|T01G6.10 Cele|C06E4.3 Cele|C06E4.6 Cele|C01G12.5 Cele|C06B8.3 Cele|F12E12.12 Acey|ANCCEY_10964 Name|NECAME_05104 Acey|ANCCEY_10963 Name|NECAME_04211 Scer|YMR226C Hcon|HCISE01783300 Hsap|gene:E…	Asuu|GS_05661 Asuu|GS_15023	0	0	0	2	0	0	1	2	19	2	1	1	1	0	1
	OrtFam_1242	Asuu|GS_15475 Asuu|GS_20520 Asuu|GS_05301 Asuu|GS_14762 Bmal|BM00925 Bmal|BM16605 Cele|R11A5.4a Cele|W05G11.6a Dmel|gene:FBgn0003067 Dmel|gene:FBgn0034356 Hcon|HCISE00896500 Hcon|HCISE01287100 Hcon|HCISE02109300 Hsap|gene:ENSG00000100889 Hsap|gene:ENSG00000124253 Lloa|LOAG_01890T0 Lloa|LOAG_10229T0 Lloa|LOAG_07217T0 Name|NECAME_11803 Name|NECAME_13189 Oair|101117351 Oair|101120669 Sscr|100144531 …	Asuu|GS_14762 Asuu|GS_20378 Asuu|GS_20520 Hcon|HCISE02109300 Hcon|HCISE01287100 Hcon|HCISE00896500 Tsui|TSUIS_06207	1	1	1	6	2	3	3	1	2	2	2	2	2	2	0
	OrtFam_1243	Asuu|GS_08791 Asuu|GS_18496 Hcon|HCISE00408500 Hcon|HCISE01028700 Hcon|HCISE00408600 Oair|101113939 Acey|ANCCEY_06785 Bmal|BM05645 Tsui|TSUIS_01028 Tmur|TmuE.g9148 Cele|F27D4.5 Lloa|LOAG_04489T0 Sscr|100142669 Hsap|gene:ENSG00000083123 Tspi|Tsp_11960 Dmel|gene:FBgn0039993 Acey|ANCCEY_06787 Name|NECAME_07705 Cele|F27D4.4a Asuu|GS_24290 Bmal|BM01716 Lloa|LOAG_17330T0 Tmur|TmuE.g7839 Sscr|100158058 …	Asuu|GS_24290 Asuu|GS_18496 Asuu|GS_08791 Hcon|HCISE00408600 Hcon|HCISE01028700 Hcon|HCISE00408500 Tsui|TSUIS_04184 Tsui|TSUIS_01028	2	2	2	3	2	2	3	2	2	1	2	2	2	2	1
	OrtFam_1244	Asuu|GS_14259 Asuu|GS_21632 Bmal|BM01150 Bmal|BM18833 Cele|F25H5.3e Cele|ZK593.1a Hcon|HCISE00572200 Hcon|HCISE00734100 Hcon|HCISE02164300 Hcon|HCISE02164600 Hcon|HCISE02164400 Hsap|gene:ENSG00000067225 Hsap|gene:ENSG00000262785 Hsap|gene:ENSG00000143627 Name|NECAME_03379 Name|NECAME_06627 Name|NECAME_06379 Oair|101109180 Oair|780515 Scer|YAL038W Scer|YOR347C Acey|ANCCEY_06590 Lloa|LOAG_17249T0 T…	Asuu|GS_14259 Asuu|GS_21632 Hcon|HCISE02164300 Tsui|TSUIS_03730	1	1	1	2	2	2	5	2	2	3	3	2	1	1	2
	OrtFam_1245	Bmal|BM05972 Bmal|BM22004 Bmal|BM16937 Bmal|BM07400 Bmal|BM16889 Bmal|BM12168 Bmal|BM04304 Hcon|HCISE00548800 Hcon|HCISE01959700 Acey|ANCCEY_14326 Name|NECAME_02194 Cele|T03E6.7 Asuu|GS_00980 Sscr|396926 Dmel|gene:FBgn0013770 Oair|780510 Tmur|TmuE.g6704 Hsap|gene:ENSG00000135047 Tsui|TSUIS_00992 Tspi|Tsp_11596 Lloa|LOAG_11608T0 Oair|101113725 Lloa|LOAG_12600T0 Oair|101108972 Sscr|397569 Hsap|gene…	Asuu|GS_00980 Hcon|HCISE01959700 Hcon|HCISE00548800 Tsui|TSUIS_00992	1	1	1	1	8	3	2	1	1	1	3	3	3	1	0
	OrtFam_1246	Bmal|BM10682 Bmal|BM15442 Bmal|BM22354 Bmal|BM11415 Bmal|BM01655 Dmel|gene:FBgn0001223 Dmel|gene:FBgn0001224 Dmel|gene:FBgn0001225 Dmel|gene:FBgn0032181 Dmel|gene:FBgn0001226 Dmel|gene:FBgn0001227 Dmel|gene:FBgn0001229 Dmel|gene:FBgn0035817 Dmel|gene:FBgn0035982 Name|NECAME_19300 Name|NECAME_19378 Acey|ANCCEY_00867 Tsui|TSUIS_04466 Tspi|Tsp_11071 Acey|ANCCEY_02274 Cele|F52E1.7a Name|NECAME_18935 …	Asuu|GS_06997 Tsui|TSUIS_04466	2	2	1	1	6	2	1	2	1	3	0	0	0	9	0
	OrtFam_1247	Cele|C02D5.3 Cele|C02D5.4 Cele|F13A7.10 Cele|C29E4.7 Dmel|gene:FBgn0035904 Dmel|gene:FBgn0086348 Dmel|gene:FBgn0035907 Dmel|gene:FBgn0035906 Hcon|HCISE00071600 Hcon|HCISE01861900 Oair|101115083 Oair|101115543 Oair|101116273 Acey|ANCCEY_02874 Hcon|HCISE00644100 Cele|K10F12.4a Name|NECAME_00883 Asuu|GS_16642 Bmal|BM20371 Tsui|TSUIS_08307 Tmur|TmuE.g3055 Hsap|gene:ENSG00000148834 Sscr|397117 Acey|AN…	Asuu|GS_16539 Hcon|HCISE01861900 Hcon|HCISE00071600 Tsui|TSUIS_08307	1	1	1	2	2	2	3	2	5	2	1	3	1	4	0
	OrtFam_1248	Dmel|gene:FBgn0000032 Dmel|gene:FBgn0036875 Dmel|gene:FBgn0036877 Dmel|gene:FBgn0036876 Dmel|gene:FBgn0038912 Sscr|100513002 Sscr|100626689 Tmur|TmuE.g3549 Tmur|TmuE.g3550 Tspi|Tsp_03817 Tspi|Tsp_03818 Tspi|Tsp_11287 Tspi|Tsp_12649 Acey|ANCCEY_10205 Hcon|HCISE01202000 Cele|T13B5.3 Asuu|GS_21241 Lloa|LOAG_06638T0 Bmal|BM04343 Oair|101117016 Hsap|gene:ENSG00000134575 Tmur|TmuE.g8343 Acey|ANCCEY_156…	Hcon|HCISE01668900 Tsui|TSUIS_01248	1	3	4	1	2	2	2	2	2	1	2	1	2	5	0
	OrtFam_1249	Dmel|gene:FBgn0004777 Dmel|gene:FBgn0004780 Dmel|gene:FBgn0004782 Dmel|gene:FBgn0004779 Dmel|gene:FBgn0004783 Dmel|gene:FBgn0035510 Dmel|gene:FBgn0029811 Dmel|gene:FBgn0004778 Dmel|gene:FBgn0004781 Dmel|gene:FBgn0038714 Dmel|gene:FBgn0035513 Dmel|gene:FBgn0035511 Dmel|gene:FBgn0053302 Dmel|gene:FBgn0035280 Dmel|gene:FBgn0051876 Dmel|gene:FBgn0035512 Dmel|gene:FBgn0035281 Dmel|gene:FBgn0250833 Dme…	-	0	0	0	0	0	0	0	0	0	0	0	0	0	30	0
	OrtFam_1250	Dmel|gene:FBgn0029974 Dmel|gene:FBgn0035170 Dmel|gene:FBgn0053512 Dmel|gene:FBgn0040823 Dmel|gene:FBgn0052600 Dmel|gene:FBgn0260995 Dmel|gene:FBgn0030723 Dmel|gene:FBgn0053481 Dmel|gene:FBgn0053202 Dmel|gene:FBgn0038282 Dmel|gene:FBgn0034286 Dmel|gene:FBgn0037908 Dmel|gene:FBgn0040726 Dmel|gene:FBgn0085414 Dmel|gene:FBgn0052057 Dmel|gene:FBgn0051361 Dmel|gene:FBgn0261871 Dmel|gene:FBgn0053516 Dme…	-	1	0	0	1	1	2	2	1	1	0	0	0	0	21	0
	OrtFam_1251	Dmel|gene:FBgn0031725 Dmel|gene:FBgn0051646 Dmel|gene:FBgn0031837 Dmel|gene:FBgn0051814 Dmel|gene:FBgn0052791 Dmel|gene:FBgn0259245 Dmel|gene:FBgn0259714 Dmel|gene:FBgn0085420 Dmel|gene:FBgn0051708 Dmel|gene:FBgn0039617 Dmel|gene:FBgn0058378 Acey|ANCCEY_08144 Hcon|HCISE01149500 Name|NECAME_15737 Asuu|GS_05972 Cele|C36F7.4e Bmal|BM03815 Lloa|LOAG_16767T0 Tmur|TmuE.g6849 Tsui|TSUIS_01842 Tspi|Tsp_0…	-	1	1	1	1	1	1	1	1	1	1	3	3	3	11	0
	OrtFam_1252	Dmel|gene:FBgn0036816 Dmel|gene:FBgn0064119 Dmel|gene:FBgn0260466 Hsap|gene:ENSG00000007216 Hsap|gene:ENSG00000262654 Scer|YJL198W Scer|YNR013C Scer|YCR037C Acey|ANCCEY_05203 Hcon|HCISE01304500 Acey|ANCCEY_05769 Cele|F31F6.6 Bmal|BM18995 Name|NECAME_03300 Acey|ANCCEY_09591 Name|NECAME_15179 Cele|K08E5.2a Hcon|HCISE01541000 Asuu|GS_12608 Lloa|LOAG_07442T0 Tsui|TSUIS_02957 Tmur|TmuE.g6352 Tspi|Tsp_…	Hcon|HCISE01304500 Tsui|TSUIS_02957	1	1	1	2	1	1	2	3	3	2	3	2	2	3	3
	OrtFam_1253	Hcon|HCISE00053900 Hcon|HCISE00968700 Hcon|HCISE00971200 Hcon|HCISE01053400 Hcon|HCISE00054600 Hcon|HCISE02161900 Hcon|HCISE00687300 Hcon|HCISE01781400 Hcon|HCISE00443700 Hcon|HCISE02119100 Hcon|HCISE01989400 Hcon|HCISE01609100 Hcon|HCISE01880700 Hcon|HCISE00133800 Hcon|HCISE01946800 Hcon|HCISE01400800 Hcon|HCISE01566600 Hcon|HCISE01565400 Hcon|HCISE01564300 Hcon|HCISE01381800 Hcon|HCISE00255900 …	Hcon|HCISE00443700 Hcon|HCISE01609100 Hcon|HCISE01880700 Hcon|HCISE02161900 Hcon|HCISE00971200 Hcon|HCISE00053900 Hcon|HCISE01946800 Hcon|HCISE00133800 Hcon|HCISE01381800 Hcon|HCISE00968700 Hcon|HCISE00687300 Hcon|HCISE00054600 Hcon|HCISE01053400 Hcon|HCISE01564300 Hcon|HCISE01407100 Hcon|HCISE01565400 Hcon|HCISE01566600	0	0	0	0	0	0	30	0	0	0	0	0	0	0	0
	OrtFam_1254	Hcon|HCISE00106700 Hcon|HCISE00755400 Scer|YJL133W Scer|YKR052C Acey|ANCCEY_09998 Cele|W02B12.10 Asuu|GS_18073 Bmal|BM03027 Lloa|LOAG_00685T0 Dmel|gene:FBgn0025629 Hsap|gene:ENSG00000037897 Oair|101115780 Sscr|100622469 Scer|YDL201W Tmur|TmuE.g8769 Tspi|Tsp_02600 Acey|ANCCEY_09996 Cele|W02B12.9 Asuu|GS_19284 Lloa|LOAG_18021T0 Tsui|TSUIS_03240 Sscr|100153622 Hsap|gene:ENSG00000147454 Tspi|Tsp_0038…	Asuu|GS_19284 Asuu|GS_18073 Hcon|HCISE00755400 Hcon|HCISE00106700 Tsui|TSUIS_03240	1	2	2	2	1	2	2	2	2	1	3	2	3	2	3
	OrtFam_1255	Hcon|HCISE00141800 Hcon|HCISE00840300 Hsap|gene:ENSG00000080709 Hsap|gene:ENSG00000143603 Hsap|gene:ENSG00000105642 Oair|101105660 Oair|101112614 Oair|101112056 Sscr|100519132 Sscr|100519705 Sscr|397045 Acey|ANCCEY_05634 Name|NECAME_11718 Cele|B0399.1a Hcon|HCISE01419600 Asuu|GS_01962 Tmur|TmuE.g2783 Lloa|LOAG_18948T0 Tsui|TSUIS_05299 Tspi|Tsp_07887 Dmel|gene:FBgn0029761 Acey|ANCCEY_08450 Cele|F0…	Asuu|GS_01962 Hcon|HCISE00840300 Tsui|TSUIS_07068 Tsui|TSUIS_05299	2	2	2	1	1	2	4	2	2	2	3	3	3	1	0
	OrtFam_1256	Hcon|HCISE01003800 Hcon|HCISE01252600 Acey|ANCCEY_03361 Lloa|LOAG_08051T0 Cele|Y48E1B.3c Acey|ANCCEY_03362 Name|NECAME_12701 Cele|Y48E1B.5 Lloa|LOAG_08053T0 Bmal|BM16950 Asuu|GS_08010 Tmur|TmuE.g7502 Tspi|Tsp_00976 Oair|101121893 Hsap|gene:ENSG00000116221 Tsui|TSUIS_08128 Dmel|gene:FBgn0261380 Asuu|GS_15361 Oair|101123045 Sscr|100520066 Hsap|gene:ENSG00000164219 Name|NECAME_12700 Tsui|TSUIS_05372…	Asuu|GS_08010 Asuu|GS_15361 Asuu|GS_16568 Hcon|HCISE01252600 Hcon|HCISE01003800 Tsui|TSUIS_08126 Tsui|TSUIS_05372 Tsui|TSUIS_08128	3	2	2	3	1	2	2	2	2	2	2	2	3	2	0
	OrtFam_1257	Hsap|gene:ENSG00000155252 Hsap|gene:ENSG00000249967 Acey|ANCCEY_04167 Hcon|HCISE00846700 Cele|ZC8.6 Lloa|LOAG_05404T0 Oair|101115415 Sscr|100156818 Dmel|gene:FBgn0037339 Acey|ANCCEY_04169 Hcon|HCISE00846900 Name|NECAME_19314 Lloa|LOAG_11682T0 Sscr|100623115 Acey|ANCCEY_04171 Name|NECAME_06886 Acey|ANCCEY_13608 Hcon|HCISE00832900 Name|NECAME_07766 Cele|C56A3.8a Asuu|GS_06969 Lloa|LOAG_07991T0 Bmal…	Asuu|GS_18409 Hcon|HCISE00846900 Hcon|HCISE00846700 Tsui|TSUIS_06731	1	1	1	2	1	3	3	4	2	3	3	2	2	1	1
	OrtFam_1258	Acey|ANCCEY_09024 Name|NECAME_13551 Hcon|HCISE00986200 Cele|R02F2.9 Lloa|LOAG_17837T0 Asuu|GS_20443 Bmal|BM21934 Tsui|TSUIS_07366 Dmel|gene:FBgn0032261 Oair|101123220 Hsap|gene:ENSG00000167862 Sscr|100739376 Tspi|Tsp_08426 Scer|YOL114C Asuu|GS_20154 Bmal|BM18277 Lloa|LOAG_16501T0 Tsui|TSUIS_01203 Hcon|HCISE01524200 Cele|C30G4.7 Bmal|BM17977 Tmur|TmuE.g8705 Cele|Y48C3A.12 Asuu|GS_07313 Lloa|LOAG_0…	Asuu|GS_20154 Asuu|GS_20443 Asuu|GS_07313 Hcon|HCISE00986200 Hcon|HCISE01524200 Tsui|TSUIS_06947 Tsui|TSUIS_01203 Tsui|TSUIS_07366	3	2	3	3	4	3	2	1	3	1	1	1	1	1	1
	OrtFam_1259	Acey|ANCCEY_10528 Acey|ANCCEY_13099 Hcon|HCISE00022800 Hcon|HCISE00123000 Hcon|HCISE02169000 Hcon|HCISE01132500 Hcon|HCISE00496600 Hcon|HCISE01146200 Hcon|HCISE00040000 Hcon|HCISE00449900 Hcon|HCISE01587200 Hcon|HCISE00157200 Hcon|HCISE00200600 Hcon|HCISE00052700 Hcon|HCISE01404300 Hcon|HCISE00157300 Hcon|HCISE01529300 Hcon|HCISE01146100 Hcon|HCISE00201000 Hcon|HCISE00794400 Hcon|HCISE01177800 Hc…	Hcon|HCISE00201000 Hcon|HCISE00200600 Hcon|HCISE02169000 Hcon|HCISE01132500	0	0	0	0	0	0	25	3	0	1	0	0	0	0	0
	OrtFam_1260	Acey|ANCCEY_02210 Acey|ANCCEY_14555 Hsap|gene:ENSG00000006747 Hsap|gene:ENSG00000148180 Hsap|gene:ENSG00000135407 Hsap|gene:ENSG00000127831 Hsap|gene:ENSG00000136059 Oair|100579169 Oair|101123369 Oair|101110570 Oair|101114855 Oair|101114982 Sscr|100156373 Sscr|100624986 Sscr|100628102 Sscr|100512981 Name|NECAME_02215 Cele|K06A4.3 Lloa|LOAG_02669T0 Asuu|GS_06329 Bmal|BM18400 Hcon|HCISE00941700 Tsu…	Asuu|GS_01093 Hcon|HCISE00941700 Tsui|TSUIS_01510	1	1	1	2	1	1	1	3	1	2	5	5	4	1	0
	OrtFam_1261	Acey|ANCCEY_14681 Acey|ANCCEY_14789 Asuu|GS_02188 Asuu|GS_11484 Bmal|BM17862 Bmal|BM21621 Tmur|TmuE.g1689 Tmur|TmuE.g5978 Tspi|Tsp_12534 Tspi|Tsp_13651 Tspi|Tsp_06688 Acey|ANCCEY_01205 Hcon|HCISE01757500 Cele|C34F6.1 Lloa|LOAG_06582T0 Bmal|BM18035 Name|NECAME_01562 Tspi|Tsp_02936 Tsui|TSUIS_09046 Cele|Y43F8B.3d Name|NECAME_12848 Lloa|LOAG_00186T0 Tsui|TSUIS_08977 Asuu|GS_21533 Lloa|LOAG_11125T0 L…	Asuu|GS_21533 Tsui|TSUIS_09047 Tsui|TSUIS_09046 Tsui|TSUIS_08977	3	2	5	3	3	4	2	3	2	2	0	0	0	0	0
	OrtFam_1262	Asuu|GS_09037 Asuu|GS_24155 Bmal|BM16475 Bmal|BM20966 Hcon|HCISE00492700 Hcon|HCISE00897600 Hsap|gene:ENSG00000128591 Hsap|gene:ENSG00000196924 Hsap|gene:ENSG00000136068 Lloa|LOAG_06970T0 Lloa|LOAG_17559T0 Oair|101104655 Oair|101123330 Oair|101120390 Sscr|100514491 Sscr|100518997 Sscr|414394 Tspi|Tsp_02524 Tspi|Tsp_13054 Acey|ANCCEY_07559 Name|NECAME_02591 Cele|Y66H1B.2a Tmur|TmuE.g1364 Tsui|TSUI…	Asuu|GS_24155 Hcon|HCISE00492700 Hcon|HCISE00897600 Tsui|TSUIS_08622 Tsui|TSUIS_08624	2	1	3	2	2	3	2	2	1	1	3	3	3	1	0
	OrtFam_1263	Asuu|GS_01873 Asuu|GS_04985 Bmal|BM01859 Bmal|BM09541 Dmel|gene:FBgn0035398 Dmel|gene:FBgn0250907 Lloa|LOAG_12924T0 Lloa|LOAG_14219T0 Tspi|Tsp_00474 Tspi|Tsp_00475 Acey|ANCCEY_01524 Hcon|HCISE01843500 Name|NECAME_04536 Cele|C04F6.3 Tmur|TmuE.g1797 Tsui|TSUIS_04201 Hsap|gene:ENSG00000134216 Sscr|100512552 Oair|100049063 Asuu|GS_22722 Scer|YDR371W Tmur|TmuE.g2258 Tsui|TSUIS_06418 Bmal|BM14520 Hsap|…	Hcon|HCISE01843500 Tsui|TSUIS_06418	3	2	3	3	3	2	1	1	1	1	2	2	2	2	1
	OrtFam_1264	Asuu|GS_13015 Asuu|GS_17738 Bmal|BM13379 Bmal|BM16543 Bmal|BM03279 Bmal|BM16227 Cele|W02D7.4 Cele|W02D7.5 Cele|R05H10.1 Cele|R05H10.7 Hcon|HCISE00093100 Hcon|HCISE00117300 Name|NECAME_02978 Name|NECAME_03756 Name|NECAME_03754 Name|NECAME_16113 Name|NECAME_16115 Acey|ANCCEY_02672 Hcon|HCISE02181100 Cele|T10B5.4 Tsui|TSUIS_01726 Asuu|GS_01726 Tmur|TmuE.g3014 Lloa|LOAG_12309T0 Asuu|GS_00630 Tspi|Tsp…	Asuu|GS_00630 Asuu|GS_14811 Asuu|GS_17738 Hcon|HCISE00263900 Hcon|HCISE02181100 Hcon|HCISE00117300 Tsui|TSUIS_01726	1	1	1	5	4	1	4	1	5	6	0	0	0	0	0
	OrtFam_1265	Bmal|BM08606 Bmal|BM13755 Bmal|BM20612 Bmal|BM08553 Hcon|HCISE00216800 Hcon|HCISE00216900 Scer|YOL075C Tsui|TSUIS_00672 Dmel|gene:FBgn0003996 Sscr|397073 Acey|ANCCEY_08189 Asuu|GS_11174 Name|NECAME_11245 Hcon|HCISE00499700 Asuu|GS_05172 Sscr|100048963 Asuu|GS_05613 Lloa|LOAG_17487T0 Cele|Y47D3A.11 Bmal|BM01590 Oair|780508 Hsap|gene:ENSG00000143921 Sscr|100739395 Hsap|gene:ENSG00000118777 Cele|Y42…	Asuu|GS_05172 Hcon|HCISE00499700 Hcon|HCISE01269300 Tsui|TSUIS_00672	1	0	0	3	5	1	4	1	2	2	2	2	3	2	1
	OrtFam_1266	Cele|B0222.2 Cele|B0222.3 Hsap|gene:ENSG00000144136 Hsap|gene:ENSG00000168575 Acey|ANCCEY_13181 Dmel|gene:FBgn0260795 Acey|ANCCEY_13182 Hcon|HCISE00307100 Name|NECAME_07370 Asuu|GS_05934 Lloa|LOAG_17641T0 Bmal|BM06120 Tsui|TSUIS_06293 Tmur|TmuE.g9145 Oair|101112466 Sscr|100518065 Tspi|Tsp_11958 Scer|YBR296C Cele|F09G2.3 Asuu|GS_22877 Lloa|LOAG_17876T0 Hcon|HCISE00690800 Cele|C48A7.2 Tmur|TmuE.g64…	Asuu|GS_05934 Asuu|GS_22877 Hcon|HCISE00307100 Hcon|HCISE00690800 Tsui|TSUIS_05093 Tsui|TSUIS_06293	2	2	1	2	1	3	2	2	4	2	2	2	2	1	1
	OrtFam_1267	Cele|F16G10.13 Cele|F47B7.5 Cele|F47B7.4 Cele|F16G10.14 Cele|T14G12.6 Cele|F16G10.9 Cele|F47B7.3 Cele|F16G10.8 Cele|F43C11.4 Cele|F43C11.11 Cele|ZK250.2 Cele|F43C11.5 Cele|F16G10.4 Cele|R52.5 Cele|F16G10.3 Cele|R52.6 Cele|F16G10.7 Cele|R05D8.11 Cele|F41B5.12 Cele|F16G10.2 Cele|F16G10.6 Cele|F43C11.12 Cele|F16G10.11 Cele|F43C11.2 Cele|F43C11.1b Cele|F16G10.10 Cele|C52E2.3 Cele|F07E5.7 Cele|F16G10.1	-	0	0	0	0	0	0	0	0	29	0	0	0	0	0	0
	OrtFam_1268	Cele|C47E12.8 Cele|R06C7.3 Hcon|HCISE00046600 Hcon|HCISE01093300 Hcon|HCISE01093000 Hsap|gene:ENSG00000072832 Hsap|gene:ENSG00000113657 Hsap|gene:ENSG00000092964 Hsap|gene:ENSG00000151640 Hsap|gene:ENSG00000147647 Oair|101102645 Oair|101108984 Oair|101114775 Sscr|100151886 Sscr|100512868 Sscr|100525453 Sscr|100520574 Sscr|100622075 Acey|ANCCEY_11963 Name|NECAME_16271 Sscr|100156500 Oair|101102070…	Tsui|TSUIS_08112	1	1	1	0	1	1	3	2	2	1	5	4	6	1	0
	OrtFam_1269	Cele|C32E8.8 Cele|F55F8.1 Hcon|HCISE01239500 Hcon|HCISE01400700 Hcon|HCISE01380800 Hcon|HCISE01467000 Hsap|gene:ENSG00000165186 Hsap|gene:ENSG00000244694 Hsap|gene:ENSG00000182077 Hsap|gene:ENSG00000262672 Oair|101112540 Oair|101122472 Sscr|100151829 Sscr|100626713 Tmur|TmuE.g7407 Tmur|TmuE.g8627 Tsui|TSUIS_00964 Tsui|TSUIS_01851 Acey|ANCCEY_07425 Name|NECAME_04821 Asuu|GS_05730 Bmal|BM05698 Lloa…	Hcon|HCISE01239500 Tsui|TSUIS_01851	2	3	3	1	1	1	4	1	2	1	4	3	2	1	0
	OrtFam_1270	Cele|F28H7.10a Cele|T09A12.3 Cele|T10B10.7 Hsap|gene:ENSG00000127412 Hsap|gene:ENSG00000261264 Hsap|gene:ENSG00000260119 Hsap|gene:ENSG00000165125 Oair|100137068 Oair|101120825 Acey|ANCCEY_10688 Hcon|HCISE00447600 Asuu|GS_18744 Name|NECAME_09456 Tsui|TSUIS_06659 Bmal|BM21771 Tspi|Tsp_06347 Tmur|TmuE.g7347 Sscr|100171400 Acey|ANCCEY_14225 Hcon|HCISE01516300 Lloa|LOAG_05731T0 Name|NECAME_17954 Dmel…	Hcon|HCISE01891600 Tsui|TSUIS_06659	1	1	1	3	1	1	3	2	4	2	4	2	3	1	0
	OrtFam_1271	Cele|C10C5.3 Cele|C10C5.5 Cele|C10C5.4 Cele|C06A6.4b Dmel|gene:FBgn0037818 Dmel|gene:FBgn0039049 Dmel|gene:FBgn0039051 Dmel|gene:FBgn0039052 Dmel|gene:FBgn0039053 Dmel|gene:FBgn0039050 Hcon|HCISE00545600 Hcon|HCISE01881000 Hcon|HCISE01881100 Hcon|HCISE01001900 Hcon|HCISE00691000 Hcon|HCISE01863900 Hsap|gene:ENSG00000114786 Hsap|gene:ENSG00000243989 Acey|ANCCEY_00175 Name|NECAME_15660 Asuu|GS_0023…	Asuu|GS_00235 Hcon|HCISE01001900 Hcon|HCISE01881100 Tsui|TSUIS_08113	1	2	1	1	1	1	6	1	4	1	2	1	1	6	0
	OrtFam_1272	Cele|C50E3.16 Cele|F37B4.7 Dmel|gene:FBgn0032449 Dmel|gene:FBgn0037846 Dmel|gene:FBgn0037845 Hcon|HCISE01068500 Hcon|HCISE01068600 Acey|ANCCEY_00443 Name|NECAME_06545 Cele|C06H2.4 Lloa|LOAG_16813T0 Sscr|100155620 Hsap|gene:ENSG00000117479 Oair|101104046 Asuu|GS_03567 Bmal|BM20163 Tspi|Tsp_03989 Tsui|TSUIS_04803 Acey|ANCCEY_05811 Hcon|HCISE00281300 Tmur|TmuE.g3923 Asuu|GS_22169 Asuu|GS_09521 Lloa|…	Asuu|GS_22169 Hcon|HCISE01068500 Hcon|HCISE00281300 Hcon|HCISE01068600 Tsui|TSUIS_04803	1	1	1	3	1	4	3	2	3	1	2	2	2	3	0
	OrtFam_1273	Dmel|gene:FBgn0001149 Dmel|gene:FBgn0042206 Dmel|gene:FBgn0010038 Dmel|gene:FBgn0010041 Dmel|gene:FBgn0010040 Dmel|gene:FBgn0010044 Dmel|gene:FBgn0038020 Dmel|gene:FBgn0010039 Dmel|gene:FBgn0010042 Dmel|gene:FBgn0010043 Dmel|gene:FBgn0038029 Dmel|gene:FBgn0063497 Dmel|gene:FBgn0063493 Dmel|gene:FBgn0034335 Dmel|gene:FBgn0034354 Dmel|gene:FBgn0063492 Dmel|gene:FBgn0027590 Dmel|gene:FBgn0063494 Dme…	-	0	0	0	1	0	0	0	0	0	0	0	0	0	26	2
	OrtFam_1274	Dmel|gene:FBgn0001285 Dmel|gene:FBgn0031654 Dmel|gene:FBgn0003357 Dmel|gene:FBgn0003356 Dmel|gene:FBgn0039777 Dmel|gene:FBgn0039778 Dmel|gene:FBgn0035666 Dmel|gene:FBgn0020906 Dmel|gene:FBgn0035667 Dmel|gene:FBgn0035886 Dmel|gene:FBgn0035887 Dmel|gene:FBgn0031653 Dmel|gene:FBgn0003358 Dmel|gene:FBgn0035665 Dmel|gene:FBgn0250815 Dmel|gene:FBgn0035661 Dmel|gene:FBgn0040060 Dmel|gene:FBgn0036015 Dme…	-	0	0	0	0	0	0	0	0	0	0	0	0	0	29	0
	OrtFam_1275	Dmel|gene:FBgn0020653 Dmel|gene:FBgn0037170 Hcon|HCISE00252100 Hcon|HCISE01258400 Hcon|HCISE00563700 Hcon|HCISE02017400 Hsap|gene:ENSG00000197763 Hsap|gene:ENSG00000198431 Oair|101112970 Oair|101117116 Acey|ANCCEY_08638 Asuu|GS_13064 Cele|ZK637.10 Name|NECAME_02911 Acey|ANCCEY_12932 Name|NECAME_14501 Cele|C06G3.7 Asuu|GS_15773 Bmal|BM18898 Lloa|LOAG_02317T0 Tspi|Tsp_02742 Tmur|TmuE.g1238 Sscr|396…	Asuu|GS_15773 Asuu|GS_13064 Hcon|HCISE01258400 Hcon|HCISE00252100 Hcon|HCISE02017400 Tsui|TSUIS_01883	1	1	2	2	1	1	4	2	2	2	3	3	3	2	0
	OrtFam_1276	Dmel|gene:FBgn0025837 Dmel|gene:FBgn0030932 Hcon|HCISE00222200 Hcon|HCISE00222300 Hsap|gene:ENSG00000100031 Hsap|gene:ENSG00000133475 Acey|ANCCEY_10874 Cele|C53D5.5 Tmur|TmuE.g4914 Tsui|TSUIS_00044 Asuu|GS_13792 Bmal|BM01830 Lloa|LOAG_10776T0 Name|NECAME_08349 Sscr|397095 Tspi|Tsp_01479 Oair|101112423 Scer|YLR299W Acey|ANCCEY_12370 Hcon|HCISE02159800 Name|NECAME_07360 Cele|T03D8.6b Asuu|GS_03052 …	Hcon|HCISE00222300 Hcon|HCISE02159800 Tsui|TSUIS_00044	1	1	1	2	2	2	3	2	3	2	3	1	2	3	1
	OrtFam_1277	Hcon|HCISE00022600 Hcon|HCISE01329200 Hcon|HCISE00466700 Hcon|HCISE01402000 Hcon|HCISE01001100 Hcon|HCISE01769900 Hcon|HCISE00838800 Hcon|HCISE00739700 Hcon|HCISE00416000 Hcon|HCISE01600400 Hcon|HCISE00065300 Hcon|HCISE00500800 Hcon|HCISE01660700 Hcon|HCISE01661700 Hcon|HCISE00422200 Hcon|HCISE02028700 Hcon|HCISE00534800 Hcon|HCISE01807400 Hcon|HCISE00065200 Hcon|HCISE01355300 Hcon|HCISE01386500 …	Hcon|HCISE01188000 Hcon|HCISE00838800 Hcon|HCISE01402000 Hcon|HCISE00466700 Hcon|HCISE01329200 Hcon|HCISE01660800 Hcon|HCISE01600400 Hcon|HCISE00022600 Hcon|HCISE00547000 Hcon|HCISE01386500 Hcon|HCISE01355300 Hcon|HCISE00422200 Hcon|HCISE00065300 Hcon|HCISE01355200 Hcon|HCISE00739700 Hcon|HCISE00065200	0	0	0	1	0	0	28	0	0	0	0	0	0	0	0
	OrtFam_1278	Hcon|HCISE00140100 Hcon|HCISE01608800 Hcon|HCISE01525200 Hsap|gene:ENSG00000100731 Hsap|gene:ENSG00000197136 Hsap|gene:ENSG00000135749 Oair|101103403 Oair|101109226 Oair|101115180 Sscr|100154536 Sscr|100517513 Acey|ANCCEY_14511 Lloa|LOAG_17322T0 Asuu|GS_09638 Name|NECAME_08316 Bmal|BM20274 Cele|B0511.12a Tmur|TmuE.g7450 Tspi|Tsp_11049 Dmel|gene:FBgn0003048 Tsui|TSUIS_07864 Acey|ANCCEY_14512 Name|…	Asuu|GS_04275 Asuu|GS_09638 Hcon|HCISE01525200 Hcon|HCISE00140100 Hcon|HCISE01608800 Tsui|TSUIS_07864 Tsui|TSUIS_07900 Tsui|TSUIS_07901	3	1	2	2	2	1	3	3	1	2	3	3	2	1	0
	OrtFam_1279	Hcon|HCISE00190300 Hcon|HCISE01105000 Hcon|HCISE01091000 Hsap|gene:ENSG00000116675 Hsap|gene:ENSG00000178950 Tspi|Tsp_08769 Tspi|Tsp_12625 Acey|ANCCEY_03511 Name|NECAME_01473 Asuu|GS_19731 Cele|W07A8.3a Acey|ANCCEY_03512 Name|NECAME_01474 Bmal|BM18561 Lloa|LOAG_16546T0 Tsui|TSUIS_01087 Tmur|TmuE.g643 Asuu|GS_13196 Oair|101106688 Dmel|gene:FBgn0037218 Asuu|GS_02984 Hcon|HCISE01090900 Asuu|GS_07956…	Asuu|GS_02984 Asuu|GS_07956 Asuu|GS_13196 Asuu|GS_19731 Hcon|HCISE01090900 Hcon|HCISE01091000 Hcon|HCISE00190300 Hcon|HCISE01105000 Tsui|TSUIS_01087	1	1	3	4	1	1	4	2	2	3	2	2	1	1	1
	OrtFam_1280	Hcon|HCISE00251100 Hcon|HCISE01543700 Hsap|gene:ENSG00000113658 Hsap|gene:ENSG00000170365 Hsap|gene:ENSG00000120693 Oair|101105084 Oair|443229 Oair|443172 Sscr|100153584 Sscr|397016 Sscr|100519415 Sscr|100624262 Acey|ANCCEY_03457 Name|NECAME_14425 Acey|ANCCEY_08342 Name|NECAME_03891 Hcon|HCISE01110700 Asuu|GS_14152 Bmal|BM02504 Cele|R13F6.9 Lloa|LOAG_07723T0 Dmel|gene:FBgn0011648 Tmur|TmuE.g1268 …	Asuu|GS_14152 Asuu|GS_10837 Hcon|HCISE01110700 Hcon|HCISE00251100 Hcon|HCISE01543700 Tsui|TSUIS_07428	1	1	1	2	2	2	3	2	2	2	3	3	4	1	0
	OrtFam_1281	Hcon|HCISE00727700 Hcon|HCISE01313500 Hcon|HCISE00728800 Hcon|HCISE00728200 Hsap|gene:ENSG00000167081 Hsap|gene:ENSG00000185630 Hsap|gene:ENSG00000237344 Hsap|gene:ENSG00000232005 Hsap|gene:ENSG00000225987 Hsap|gene:ENSG00000224952 Hsap|gene:ENSG00000206315 Hsap|gene:ENSG00000236353 Hsap|gene:ENSG00000204304 Sscr|100144541 Sscr|100154639 Acey|ANCCEY_03571 Name|NECAME_04423 Cele|F31E3.1 Asuu|GS_15…	Asuu|GS_15745 Hcon|HCISE00728200 Hcon|HCISE00728800 Hcon|HCISE00727700 Hcon|HCISE01313500 Tsui|TSUIS_03268	1	1	1	1	1	1	4	1	1	1	9	3	3	1	0
	OrtFam_1282	Hcon|HCISE01196000 Hcon|HCISE02001800 Hsap|gene:ENSG00000008256 Hsap|gene:ENSG00000108669 Hsap|gene:ENSG00000105443 Oair|100216436 Oair|101112995 Acey|ANCCEY_10726 Cele|K06H7.3 Name|NECAME_14008 Asuu|GS_03187 Lloa|LOAG_03392T0 Bmal|BM01840 Scer|YDR049W Oair|101116023 Sscr|100152759 Hsap|gene:ENSG00000163516 Tspi|Tsp_05644 Cele|K06H7.4 Tsui|TSUIS_01581 Tmur|TmuE.g8593 Dmel|gene:FBgn0086779 Bmal|BM…	Asuu|GS_03187 Asuu|GS_06762 Hcon|HCISE02001800 Hcon|HCISE01196000 Tsui|TSUIS_01581	1	1	2	2	2	2	2	1	2	3	4	3	2	1	1
	OrtFam_1283	Hsap|gene:ENSG00000071054 Hsap|gene:ENSG00000154310 Hsap|gene:ENSG00000141503 Oair|101109789 Oair|101115086 Oair|101115556 Sscr|100233204 Sscr|100518724 Sscr|100515409 Sscr|100515181 Sscr|100620665 Tspi|Tsp_03948 Tspi|Tsp_03949 Acey|ANCCEY_05259 Name|NECAME_12466 Asuu|GS_05522 Tsui|TSUIS_04821 Dmel|gene:FBgn0010909 Acey|ANCCEY_05260 Name|NECAME_12463 Cele|ZC504.4c Lloa|LOAG_17176T0 Bmal|BM18289 A…	Asuu|GS_05522 Asuu|GS_07680 Hcon|HCISE00924200 Tsui|TSUIS_04821	1	1	2	2	1	1	1	2	1	3	4	4	5	1	0
	OrtFam_1284	Tspi|Tsp_14541 Tspi|Tsp_15178 Tspi|Tsp_14611 Tspi|Tsp_15199 Tspi|Tsp_15395 Tspi|Tsp_16092 Tspi|Tsp_15458 Tspi|Tsp_15979 Tspi|Tsp_15217 Tspi|Tsp_15056 Tspi|Tsp_16087 Tspi|Tsp_15357 Tspi|Tsp_14710 Tspi|Tsp_15338 Tspi|Tsp_15254 Tspi|Tsp_14597 Tspi|Tsp_14695 Tspi|Tsp_15175 Tspi|Tsp_14665 Tspi|Tsp_14914 Tspi|Tsp_14423 Tspi|Tsp_14462 Tspi|Tsp_13722 Tspi|Tsp_14231 Tspi|Tsp_14153 Tspi|Tsp_13953 Tspi|Tsp_…	-	0	0	28	0	1	0	0	0	0	0	0	0	0	0	0
	OrtFam_1285	Acey|ANCCEY_00508 Acey|ANCCEY_00509 Acey|ANCCEY_04191 Dmel|gene:FBgn0027843 Dmel|gene:FBgn0039486 Dmel|gene:FBgn0037788 Dmel|gene:FBgn0039838 Dmel|gene:FBgn0040628 Dmel|gene:FBgn0040629 Dmel|gene:FBgn0038956 Dmel|gene:FBgn0039235 Asuu|GS_22570 Lloa|LOAG_03324T0 Bmal|BM18583 Tmur|TmuE.g3186 Name|NECAME_01187 Hcon|HCISE01537000 Cele|R173.1 Oair|101104929 Hsap|gene:ENSG00000168748 Tspi|Tsp_05114 Asu…	Asuu|GS_23687 Asuu|GS_22570 Hcon|HCISE01537000 Tsui|TSUIS_06667	1	1	1	2	2	2	2	3	2	2	1	1	0	8	0
	OrtFam_1286	Acey|ANCCEY_02323 Acey|ANCCEY_03469 Hcon|HCISE00052800 Hcon|HCISE00076400 Hcon|HCISE01764400 Hcon|HCISE01428400 Hcon|HCISE01823700 Hcon|HCISE00260900 Hcon|HCISE01435800 Hcon|HCISE01001400 Hcon|HCISE01856200 Hcon|HCISE00114900 Hcon|HCISE01629000 Hcon|HCISE01447800 Hcon|HCISE01004300 Hcon|HCISE00350200 Hcon|HCISE01517800 Hcon|HCISE01211800 Hcon|HCISE01890100 Hcon|HCISE00676400 Hcon|HCISE01095100 Hc…	Hcon|HCISE01435800 Hcon|HCISE00076400 Hcon|HCISE01764400 Hcon|HCISE00114900 Hcon|HCISE00350200 Hcon|HCISE00260900 Hcon|HCISE01517800 Hcon|HCISE00052800 Hcon|HCISE01890100 Hcon|HCISE01004300 Hcon|HCISE00115000 Hcon|HCISE00676400	0	0	0	0	0	0	25	3	0	0	0	0	0	0	0
	OrtFam_1287	Acey|ANCCEY_02799 Acey|ANCCEY_03293 Acey|ANCCEY_07855 Asuu|GS_06674 Asuu|GS_14018 Asuu|GS_21342 Asuu|GS_04947 Cele|T26C12.4 Cele|ZK896.8 Cele|C04H5.3 Cele|C49H3.1 Hcon|HCISE01419500 Hcon|HCISE01864000 Hcon|HCISE01942900 Name|NECAME_07534 Name|NECAME_08199 Acey|ANCCEY_01406 Name|NECAME_02844 Bmal|BM02148 Acey|ANCCEY_01407 Cele|ZK455.2 Lloa|LOAG_17662T0 Bmal|BM16382 Lloa|LOAG_04652T0 Bmal|BM20296 A…	Asuu|GS_06674	0	0	0	4	3	2	4	6	5	4	0	0	0	0	0
	OrtFam_1288	Acey|ANCCEY_14079 Acey|ANCCEY_14270 Dmel|gene:FBgn0004449 Dmel|gene:FBgn0259240 Hsap|gene:ENSG00000009694 Hsap|gene:ENSG00000149256 Hsap|gene:ENSG00000218336 Hsap|gene:ENSG00000145934 Oair|101108282 Oair|101120408 Oair|101108614 Oair|101117563 Sscr|100512817 Sscr|100514784 Sscr|100513121 Sscr|100520416 Acey|ANCCEY_13949 Hcon|HCISE02068600 Name|NECAME_14671 Asuu|GS_04939 Cele|R13F6.4e Lloa|LOAG_01…	Asuu|GS_13631 Tsui|TSUIS_03145	1	1	1	2	1	1	1	3	1	2	4	4	4	2	0
	OrtFam_1289	Asuu|GS_05305 Asuu|GS_07189 Asuu|GS_10349 Asuu|GS_10417 Asuu|GS_11309 Asuu|GS_18125 Asuu|GS_10897 Asuu|GS_24190 Asuu|GS_01212 Asuu|GS_24206 Asuu|GS_24134 Asuu|GS_22808 Hsap|gene:ENSG00000058453 Hsap|gene:ENSG00000126001 Lloa|LOAG_18552T0 Lloa|LOAG_18585T0 Scer|YIL149C Scer|YKR095W Sscr|100151840 Sscr|100523612 Acey|ANCCEY_04168 Name|NECAME_06888 Cele|ZC8.4a Hcon|HCISE00846800 Dmel|gene:FBgn003915…	Asuu|GS_05305 Asuu|GS_24206 Asuu|GS_10349 Asuu|GS_10417 Asuu|GS_10897 Asuu|GS_11309 Asuu|GS_18125 Asuu|GS_24190 Asuu|GS_07189 Hcon|HCISE00846800	0	0	0	12	0	3	1	1	1	1	2	2	2	1	2
	OrtFam_1290	Asuu|GS_10652 Asuu|GS_23863 Hcon|HCISE01559100 Hcon|HCISE01964500 Hsap|gene:ENSG00000116478 Hsap|gene:ENSG00000196591 Name|NECAME_00813 Name|NECAME_14453 Oair|100820752 Oair|101107708 Sscr|100156170 Sscr|100622482 Sscr|100521667 Tsui|TSUIS_01810 Tsui|TSUIS_02762 Acey|ANCCEY_00380 Cele|C53A5.3 Bmal|BM14132 Lloa|LOAG_05318T0 Acey|ANCCEY_05714 Dmel|gene:FBgn0015805 Lloa|LOAG_00213T0 Cele|R06C1.1 Bma…	Asuu|GS_23863 Asuu|GS_10652 Hcon|HCISE01559100 Hcon|HCISE01964500 Tsui|TSUIS_02762 Tsui|TSUIS_01810	2	2	1	2	2	2	2	2	2	2	2	2	3	1	1
	OrtFam_1291	Asuu|GS_05441 Asuu|GS_15349 Hcon|HCISE00180800 Hcon|HCISE02185900 Hcon|HCISE02185600 Hcon|HCISE01253100 Hsap|gene:ENSG00000115419 Hsap|gene:ENSG00000135423 Oair|101107269 Oair|101122583 Sscr|100737630 Sscr|100738224 Sscr|399525 Acey|ANCCEY_03358 Cele|DH11.1 Asuu|GS_03196 Lloa|LOAG_01433T0 Cele|C09F9.3d Bmal|BM06061 Name|NECAME_02128 Dmel|gene:FBgn0261625 Tmur|TmuE.g1280 Tsui|TSUIS_07355 Tspi|Tsp_…	Asuu|GS_03196 Hcon|HCISE02185600 Hcon|HCISE02185900 Tsui|TSUIS_07355	1	1	1	3	1	2	4	2	3	2	2	2	3	1	0
	OrtFam_1292	Bmal|BM14722 Bmal|BM15932 Bmal|BM20876 Bmal|BM17903 Bmal|BM20833 Bmal|BM15983 Bmal|BM12127 Bmal|BM14339 Bmal|BM12202 Bmal|BM13057 Bmal|BM13752 Bmal|BM12735 Bmal|BM14087 Bmal|BM11859 Bmal|BM10141 Bmal|BM02245 Bmal|BM07986 Bmal|BM09805 Bmal|BM11407 Bmal|BM13748 Bmal|BM13823 Bmal|BM09280 Bmal|BM13435 Bmal|BM09578 Bmal|BM07776 Bmal|BM14063 Bmal|BM00299 Lloa|LOAG_14964T0	-	0	0	0	0	27	1	0	0	0	0	0	0	0	0	0
	OrtFam_1293	Bmal|BM08793 Bmal|BM15323 Bmal|BM03351 Bmal|BM07966 Dmel|gene:FBgn0036784 Dmel|gene:FBgn0037607 Hcon|HCISE00932300 Hcon|HCISE02117100 Hsap|gene:ENSG00000007350 Hsap|gene:ENSG00000151005 Hsap|gene:ENSG00000163931 Oair|101106590 Oair|101109516 Oair|101107229 Scer|YBR117C Scer|YPR074C Sscr|100127150 Sscr|100622411 Acey|ANCCEY_11952 Cele|F01G10.1 Asuu|GS_23022 Lloa|LOAG_18057T0 Tmur|TmuE.g2708 Tsui|T…	Asuu|GS_23022 Hcon|HCISE00932300 Hcon|HCISE02117100 Tsui|TSUIS_08046	1	1	1	1	5	1	2	1	1	2	3	3	2	2	2
	OrtFam_1294	Cele|F15A4.7 Cele|T12A2.11 Cele|T04A8.2 Cele|F26B1.6 Cele|T23F11.5 Cele|T12A2.12 Cele|T12A2.10 Cele|T12A2.9 Cele|ZC204.4b Cele|Y25C1A.12 Cele|Y105C5A.11 Cele|T04A8.1 Cele|Y25C1A.10 Cele|Y25C1A.9 Cele|T09D3.6 Cele|W02F12.7 Cele|T12A2.13 Cele|T09D3.5 Cele|Y25C1A.11 Cele|T09D3.2 Cele|T09D3.7 Cele|C18F10.6 Cele|C34C6.1 Cele|F15A4.4 Cele|C18F10.8 Cele|C10G8.1 Cele|C18F10.4 Cele|C18F10.5	-	0	0	0	0	0	0	0	0	28	0	0	0	0	0	0
	OrtFam_1295	Cele|H22D14.1 Cele|ZK1025.9 Cele|ZK1025.10 Cele|ZK488.4 Cele|T15D6.6 Cele|T09E11.2 Cele|Y38E10A.18 Cele|R10D12.2 Cele|ZK1025.6 Cele|C49D10.6 Cele|F14A5.1 Cele|C49D10.9 Cele|F41D3.1 Cele|E03H4.13 Cele|C54C8.1 Cele|F41D3.3 Cele|E03H4.6 Cele|Y38E10A.19 Cele|C17A2.1 Cele|C17A2.8 Cele|C47F8.8 Cele|C27C7.4 Cele|C27C7.3 Cele|C47F8.2 Cele|C27C7.8 Cele|C41G6.5 Cele|ZK381.3 Cele|C14C6.4	-	0	0	0	0	0	0	0	0	28	0	0	0	0	0	0
	OrtFam_1296	Cele|W02D3.5 Cele|W02D3.7 Hcon|HCISE00732500 Hcon|HCISE00733000 Hcon|HCISE01279000 Acey|ANCCEY_02907 Name|NECAME_04771 Cele|Y40B10A.1a Acey|ANCCEY_04451 Name|NECAME_01691 Hcon|HCISE00602500 Tsui|TSUIS_00339 Bmal|BM21786 Hsap|gene:ENSG00000121769 Dmel|gene:FBgn0037913 Sscr|399532 Lloa|LOAG_02073T0 Asuu|GS_10068 Oair|100913166 Tmur|TmuE.g3616 Tspi|Tsp_02835 Hsap|gene:ENSG00000170323 Oair|100137067 …	Asuu|GS_10068 Hcon|HCISE00732500 Hcon|HCISE01279000 Hcon|HCISE00733000 Tsui|TSUIS_04860 Tsui|TSUIS_00339	2	2	1	1	1	1	4	2	3	2	3	3	2	1	0
	OrtFam_1297	Cele|K12G11.1 Cele|K12G11.2 Hcon|HCISE00241700 Hcon|HCISE00690000 Hcon|HCISE01999100 Hcon|HCISE01401700 Hcon|HCISE01979800 Hsap|gene:ENSG00000091137 Hsap|gene:ENSG00000091138 Oair|100462650 Oair|101104654 Sscr|100170644 Sscr|100736578 Sscr|100622822 Tmur|TmuE.g6750 Acey|ANCCEY_06985 Name|NECAME_01648 Asuu|GS_17917 Sscr|497236 Tspi|Tsp_05440 Acey|ANCCEY_08539 Cele|ZK287.2a Lloa|LOAG_04536T0 Asuu|G…	Asuu|GS_10512 Asuu|GS_00322 Asuu|GS_17917 Hcon|HCISE01999100 Hcon|HCISE01401700 Hcon|HCISE01979800 Tsui|TSUIS_09598	1	1	1	3	0	2	5	2	3	1	3	2	4	0	0
	OrtFam_1298	Cele|D1009.1a Cele|F28D1.9 Dmel|gene:FBgn0021953 Dmel|gene:FBgn0050194 Hcon|HCISE01356500 Hcon|HCISE01977000 Hsap|gene:ENSG00000113396 Hsap|gene:ENSG00000140284 Hsap|gene:ENSG00000130304 Hsap|gene:ENSG00000167114 Oair|101104743 Oair|101108576 Sscr|100037269 Sscr|100155567 Acey|ANCCEY_00433 Lloa|LOAG_05957T0 Asuu|GS_01486 Name|NECAME_14886 Asuu|GS_07757 Bmal|BM18403 Tspi|Tsp_06018 Tmur|TmuE.g2097 …	Asuu|GS_01486 Hcon|HCISE01977000 Hcon|HCISE01356500 Tsui|TSUIS_05042	1	1	1	2	1	1	2	2	2	1	4	4	3	2	1
	OrtFam_1299	Cele|F26E4.12 Cele|R05H10.5 Hcon|HCISE00620700 Hcon|HCISE02049800 Scer|YBR244W Scer|YIR037W Scer|YKL026C Acey|ANCCEY_01862 Hcon|HCISE01331800 Name|NECAME_07917 Asuu|GS_14433 Lloa|LOAG_10617T1 Bmal|BM01441 Dmel|gene:FBgn0035438 Oair|101113149 Sscr|399537 Hsap|gene:ENSG00000167468 Tmur|TmuE.g2628 Acey|ANCCEY_02360 Name|NECAME_13355 Tspi|Tsp_02272 Asuu|GS_07529 Lloa|LOAG_05492T0 Asuu|GS_20899 Cele|T…	Asuu|GS_14433 Asuu|GS_07529 Asuu|GS_20899 Hcon|HCISE00620700 Hcon|HCISE01331800 Hcon|HCISE02049800	0	2	2	3	1	2	3	2	4	2	1	1	1	1	3
	OrtFam_1300	Dmel|gene:FBgn0000533 Dmel|gene:FBgn0027930 Dmel|gene:FBgn0039102 Dmel|gene:FBgn0037515 Dmel|gene:FBgn0038250 Dmel|gene:FBgn0019929 Dmel|gene:FBgn0039759 Dmel|gene:FBgn0039758 Dmel|gene:FBgn0039101 Dmel|gene:FBgn0051220 Dmel|gene:FBgn0039494 Dmel|gene:FBgn0039798 Dmel|gene:FBgn0033469 Dmel|gene:FBgn0051219 Dmel|gene:FBgn0039108 Dmel|gene:FBgn0039495 Dmel|gene:FBgn0038144 Dmel|gene:FBgn0042106 Dme…	Asuu|GS_21207 Hcon|HCISE01238700 Tsui|TSUIS_02175	3	1	1	1	0	0	1	0	0	1	0	0	0	20	0
	OrtFam_1301	Dmel|gene:FBgn0010246 Dmel|gene:FBgn0086347 Hcon|HCISE00258700 Hcon|HCISE01013700 Hsap|gene:ENSG00000128641 Hsap|gene:ENSG00000166866 Hsap|gene:ENSG00000197879 Hsap|gene:ENSG00000176658 Hsap|gene:ENSG00000174527 Hsap|gene:ENSG00000136286 Oair|101102890 Oair|101117822 Oair|101102997 Oair|101114559 Oair|101115139 Oair|101114605 Sscr|100049650 Sscr|100512998 Sscr|100622921 Sscr|100739662 Sscr|100523…	Asuu|GS_12520 Hcon|HCISE01013700 Hcon|HCISE00258700	0	0	0	1	0	1	2	2	1	1	6	6	6	2	0
	OrtFam_1302	Dmel|gene:FBgn0029134 Dmel|gene:FBgn0034842 Dmel|gene:FBgn0051742 Hsap|gene:ENSG00000204264 Hsap|gene:ENSG00000236443 Hsap|gene:ENSG00000235715 Hsap|gene:ENSG00000231631 Hsap|gene:ENSG00000230669 Hsap|gene:ENSG00000230034 Hsap|gene:ENSG00000226201 Hsap|gene:ENSG00000206298 Acey|ANCCEY_13829 Name|NECAME_15981 Cele|K05C4.1 Hcon|HCISE01831800 Bmal|BM03546 Asuu|GS_10583 Lloa|LOAG_04838T0 Tsui|TSUIS_0…	Asuu|GS_10583 Hcon|HCISE01831800 Tsui|TSUIS_05526	1	1	1	1	1	1	1	1	1	1	9	2	3	3	1
	OrtFam_1303	Dmel|gene:FBgn0030661 Dmel|gene:FBgn0034712 Dmel|gene:FBgn0034710 Dmel|gene:FBgn0034711 Dmel|gene:FBgn0033423 Dmel|gene:FBgn0035619 Dmel|gene:FBgn0043791 Dmel|gene:FBgn0037083 Dmel|gene:FBgn0038845 Dmel|gene:FBgn0035620 Hcon|HCISE00215800 Hcon|HCISE00215900 Hsap|gene:ENSG00000163283 Hsap|gene:ENSG00000163286 Hsap|gene:ENSG00000163295 Oair|101101962 Oair|101109419 Sscr|100521229 Sscr|100737685 Ssc…	-	0	0	0	0	0	0	2	3	0	1	4	3	4	10	1
	OrtFam_1304	Hcon|HCISE00025000 Hcon|HCISE00282600 Acey|ANCCEY_14391 Name|NECAME_11871 Hcon|HCISE01273500 Hsap|gene:ENSG00000087586 Asuu|GS_01531 Sscr|574063 Cele|K07C11.2 Oair|100216431 Tspi|Tsp_07501 Lloa|LOAG_01615T0 Bmal|BM04042 Dmel|gene:FBgn0000147 Tsui|TSUIS_05131 Tmur|TmuE.g3461 Scer|YPL209C Lloa|LOAG_02905T0 Bmal|BM07252 Cele|B0207.4 Asuu|GS_23299 Oair|101106860 Sscr|396955 Name|NECAME_06089 Hsap|gen…	Asuu|GS_01531 Asuu|GS_23299 Hcon|HCISE01273500 Hcon|HCISE00282600 Tsui|TSUIS_01278 Tsui|TSUIS_05131	2	2	1	2	2	2	3	1	2	2	2	2	2	2	1
	OrtFam_1305	Hcon|HCISE00639300 Hcon|HCISE02160000 Hcon|HCISE01311400 Hsap|gene:ENSG00000103335 Hsap|gene:ENSG00000154864 Oair|101105203 Oair|101107813 Acey|ANCCEY_00536 Cele|C10C5.1b Name|NECAME_05237 Acey|ANCCEY_00534 Name|NECAME_05240 Cele|T20D3.11b Asuu|GS_21928 Bmal|BM19459 Tmur|TmuE.g4300 Tsui|TSUIS_09012 Tspi|Tsp_09187 Dmel|gene:FBgn0031993 Acey|ANCCEY_00535 Lloa|LOAG_17187T0 Asuu|GS_03113 Sscr|1005196…	Asuu|GS_03113 Asuu|GS_21928 Hcon|HCISE02160000 Hcon|HCISE01311400 Hcon|HCISE00639300 Tsui|TSUIS_09012 Tsui|TSUIS_09011	2	2	2	2	1	1	3	3	2	3	2	2	2	1	0
	OrtFam_1306	Hcon|HCISE00879200 Hcon|HCISE00919700 Hsap|gene:ENSG00000159314 Hsap|gene:ENSG00000257961 Tmur|TmuE.g6177 Acey|ANCCEY_10078 Name|NECAME_15815 Cele|C38D4.5 Lloa|LOAG_01706T0 Asuu|GS_08682 Tspi|Tsp_07384 Tsui|TSUIS_00110 Bmal|BM11113 Acey|ANCCEY_10079 Lloa|LOAG_01705T0 Bmal|BM03714 Hsap|gene:ENSG00000075884 Oair|101123443 Sscr|100628007 Sscr|100520808 Hcon|HCISE00331100 Name|NECAME_15816 Oair|10111…	Asuu|GS_08682 Hcon|HCISE00919700 Hcon|HCISE00331100 Hcon|HCISE00879200 Tsui|TSUIS_00110	1	1	1	1	2	2	3	2	1	2	4	3	3	0	2
	OrtFam_1307	Hcon|HCISE01051300 Hcon|HCISE02139300 Acey|ANCCEY_02096 Name|NECAME_15967 Acey|ANCCEY_02097 Name|NECAME_15966 Acey|ANCCEY_06065 Hcon|HCISE01953700 Cele|Y66H1B.4 Asuu|GS_13983 Bmal|BM19420 Lloa|LOAG_02025T0 Name|NECAME_00438 Tmur|TmuE.g8215 Tsui|TSUIS_05523 Hsap|gene:ENSG00000166224 Oair|101111155 Sscr|100525187 Dmel|gene:FBgn0010591 Scer|YDR294C Tspi|Tsp_06755 Asuu|GS_24070 Lloa|LOAG_00467T0 Bmal…	Asuu|GS_24070 Asuu|GS_13983 Hcon|HCISE02139300 Hcon|HCISE01051300 Hcon|HCISE01953700 Tsui|TSUIS_05523	1	1	1	2	2	2	4	3	3	4	1	1	1	1	1
	OrtFam_1308	Hsap|gene:ENSG00000134138 Hsap|gene:ENSG00000143995 Scer|YGL096W Scer|YPL177C Tspi|Tsp_07676 Tspi|Tsp_07679 Acey|ANCCEY_11062 Lloa|LOAG_15628T0 Acey|ANCCEY_11064 Name|NECAME_01986 Acey|ANCCEY_11061 Hcon|HCISE00980300 Lloa|LOAG_13810T0 Cele|T28F12.2a Asuu|GS_19114 Sscr|100512756 Sscr|100737519 Bmal|BM06744 Oair|101112041 Tmur|TmuE.g835 Dmel|gene:FBgn0001235 Hcon|HCISE01090000 Hsap|gene:ENSG0000010…	Asuu|GS_19114 Hcon|HCISE00980300 Hcon|HCISE01090000 Tsui|TSUIS_09522	1	1	2	1	1	2	2	3	1	1	3	3	4	1	2
	OrtFam_1309	Hsap|gene:ENSG00000211630 Hsap|gene:ENSG00000241755 Hsap|gene:ENSG00000243290 Hsap|gene:ENSG00000240834 Hsap|gene:ENSG00000239855 Hsap|gene:ENSG00000243466 Hsap|gene:ENSG00000240382 Hsap|gene:ENSG00000244575 Hsap|gene:ENSG00000242076 Hsap|gene:ENSG00000240671 Hsap|gene:ENSG00000239975 Hsap|gene:ENSG00000241244 Hsap|gene:ENSG00000251546 Hsap|gene:ENSG00000242371 Hsap|gene:ENSG00000240864 Hsap|gene…	-	0	0	0	0	0	0	0	0	0	0	20	0	8	0	0
	OrtFam_1310	Hsap|gene:ENSG00000257143 Hsap|gene:ENSG00000258208 Hsap|gene:ENSG00000257972 Hsap|gene:ENSG00000258277 Hsap|gene:ENSG00000257861 Hsap|gene:ENSG00000258229 Hsap|gene:ENSG00000258043 Hsap|gene:ENSG00000257518 Hsap|gene:ENSG00000257593 Hsap|gene:ENSG00000258291 Hsap|gene:ENSG00000257685 Hsap|gene:ENSG00000257827 Hsap|gene:ENSG00000257983 Hsap|gene:ENSG00000258286 Hsap|gene:ENSG00000258201 Hsap|gene…	-	0	0	0	0	0	0	0	0	0	0	28	0	0	0	0
	OrtFam_1311	Sscr|100626034 Sscr|399526 Acey|ANCCEY_06029 Name|NECAME_07951 Hcon|HCISE00642600 Sscr|100144525 Oair|101103431 Hsap|gene:ENSG00000008196 Dmel|gene:FBgn0261953 Tmur|TmuE.g6718 Tspi|Tsp_11744 Bmal|BM19245 Cele|K06A1.1 Asuu|GS_04427 Acey|ANCCEY_07282 Name|NECAME_08596 Hcon|HCISE00892700 Tsui|TSUIS_06079 Oair|443109 Sscr|100049668 Hsap|gene:ENSG00000137203 Bmal|BM02119 Lloa|LOAG_15334T0 Bmal|BM21353…	Hcon|HCISE00642600 Tsui|TSUIS_06079 Tsui|TSUIS_06073	2	1	1	1	3	2	2	2	1	2	3	3	4	1	0
	OrtFam_1312	Acey|ANCCEY_03385 Acey|ANCCEY_03388 Acey|ANCCEY_03386 Acey|ANCCEY_07677 Acey|ANCCEY_09468 Acey|ANCCEY_07678 Acey|ANCCEY_07680 Cele|Y22F5A.4 Cele|Y22F5A.5 Cele|C02A12.4 Cele|C17G10.5 Hcon|HCISE00041100 Hcon|HCISE00568700 Hcon|HCISE00568800 Hcon|HCISE00041200 Hcon|HCISE00569100 Hcon|HCISE00041500 Hcon|HCISE00520800 Name|NECAME_12995 Name|NECAME_17543 Name|NECAME_19099 Acey|ANCCEY_03383 Lloa|LOAG_03…	Hcon|HCISE00041100 Hcon|HCISE00569100 Hcon|HCISE00568700 Hcon|HCISE01835100 Hcon|HCISE00520800	0	0	0	0	1	1	8	9	4	4	0	0	0	0	0
	OrtFam_1313	Acey|ANCCEY_03735 Acey|ANCCEY_12001 Asuu|GS_07147 Asuu|GS_12495 Cele|C11D2.6c Cele|C27F2.2a Hcon|HCISE01329300 Hcon|HCISE01774300 Hcon|HCISE01463700 Hcon|HCISE01620400 Hcon|HCISE01806200 Sscr|100524825 Sscr|100739447 Tspi|Tsp_06433 Tspi|Tsp_13655 Name|NECAME_13952 Lloa|LOAG_16729T0 Bmal|BM20463 Tsui|TSUIS_04320 Tmur|TmuE.g7161 Dmel|gene:FBgn0002917 Oair|101112742 Hsap|gene:ENSG00000102452 Name|NE…	Asuu|GS_12495 Tsui|TSUIS_04320	1	1	2	2	1	1	5	3	2	2	1	1	3	1	1
	OrtFam_1314	Acey|ANCCEY_07779 Acey|ANCCEY_07780 Acey|ANCCEY_07781 Cele|W04C9.1 Cele|ZK484.2a Hcon|HCISE00282400 Hcon|HCISE00282500 Hcon|HCISE01657700 Hcon|HCISE01657600 Hcon|HCISE01652200 Hcon|HCISE01652300 Acey|ANCCEY_04263 Asuu|GS_18912 Name|NECAME_11497 Asuu|GS_08782 Tsui|TSUIS_05311 Tmur|TmuE.g7729 Sscr|100155346 Oair|101119252 Hsap|gene:ENSG00000150967 Tspi|Tsp_08054 Cele|F43E2.4 Lloa|LOAG_17416T1 Bmal|…	Asuu|GS_18912 Asuu|GS_00792 Asuu|GS_08782 Hcon|HCISE00282400 Hcon|HCISE01652300 Hcon|HCISE00282500 Hcon|HCISE01652200 Tsui|TSUIS_05311	1	1	1	3	1	1	6	4	3	3	1	1	1	0	0
	OrtFam_1315	Acey|ANCCEY_15064 Acey|ANCCEY_15918 Hcon|HCISE00076900 Hcon|HCISE01215700 Scer|YGR056W Scer|YLR357W Tmur|TmuE.g3200 Tmur|TmuE.g6673 Tspi|Tsp_06605 Tspi|Tsp_06610 Tsui|TSUIS_01103 Tsui|TSUIS_06113 Acey|ANCCEY_14619 Name|NECAME_01597 Cele|C26C6.1a Asuu|GS_08298 Hsap|gene:ENSG00000163939 Sscr|100525781 Oair|101110274 Dmel|gene:FBgn0039227 Lloa|LOAG_17810T0 Bmal|BM07850 Name|NECAME_01599 Bmal|BM02702…	Asuu|GS_08298 Hcon|HCISE01215700 Hcon|HCISE00076900 Tsui|TSUIS_01103 Tsui|TSUIS_06113	2	2	2	1	3	2	2	3	1	3	1	1	1	1	2
	OrtFam_1316	Asuu|GS_13492 Asuu|GS_17824 Asuu|GS_08343 Asuu|GS_09050 Asuu|GS_10982 Hcon|HCISE00107700 Hcon|HCISE01790400 Hcon|HCISE00354800 Hcon|HCISE01045700 Hcon|HCISE00354900 Hcon|HCISE01134600 Hcon|HCISE01045600 Hcon|HCISE01515200 Hcon|HCISE01733400 Hcon|HCISE01438600 Hcon|HCISE00701500 Hcon|HCISE01354500 Hcon|HCISE01590900 Hcon|HCISE01134500 Hcon|HCISE02161200 Hcon|HCISE01837700 Hcon|HCISE01354600 Hcon|H…	Asuu|GS_08343 Asuu|GS_17824 Asuu|GS_09050 Asuu|GS_13492 Asuu|GS_10982 Hcon|HCISE00354900 Hcon|HCISE00701500 Hcon|HCISE01790400 Hcon|HCISE01134500 Hcon|HCISE01134600 Hcon|HCISE01045700 Hcon|HCISE01423700 Hcon|HCISE01594200 Hcon|HCISE01354600 Hcon|HCISE01354500 Hcon|HCISE01733400 Hcon|HCISE02161200 Hcon|HCISE01515200 Hcon|HCISE00651700 Hcon|HCISE01837700 Hcon|HCISE01691900 Hcon|HCISE00107700 Hcon|H…	0	0	0	5	0	0	22	0	0	0	0	0	0	0	0
	OrtFam_1317	Asuu|GS_13944 Asuu|GS_18694 Hcon|HCISE00384000 Hcon|HCISE01039900 Hcon|HCISE00384200 Hsap|gene:ENSG00000059804 Hsap|gene:ENSG00000173262 Hsap|gene:ENSG00000117394 Hsap|gene:ENSG00000181856 Scer|YBR241C Scer|YGL104C Sscr|100739542 Sscr|396754 Tspi|Tsp_08961 Tspi|Tsp_12930 Acey|ANCCEY_01908 Name|NECAME_16804 Cele|H17B01.1b Lloa|LOAG_09566T0 Bmal|BM03127 Tmur|TmuE.g5518 Tsui|TSUIS_02515 Dmel|gene:FB…	Asuu|GS_18694 Asuu|GS_13944 Hcon|HCISE00384000 Hcon|HCISE00384200 Hcon|HCISE01039900 Tsui|TSUIS_02515	1	1	2	2	1	1	3	1	1	1	4	3	3	1	2
	OrtFam_1318	Asuu|GS_00403 Asuu|GS_09393 Hcon|HCISE00272400 Hcon|HCISE01161600 Hcon|HCISE00548100 Sscr|100152503 Sscr|100154911 Acey|ANCCEY_00310 Cele|T10H9.5b Lloa|LOAG_07084T0 Tsui|TSUIS_09266 Acey|ANCCEY_12658 Hcon|HCISE00057600 Name|NECAME_09308 Asuu|GS_16618 Cele|C54G10.3b Lloa|LOAG_08833T0 Tmur|TmuE.g3348 Tspi|Tsp_03433 Bmal|BM03838 Tsui|TSUIS_09264 Acey|ANCCEY_15480 Bmal|BM02653 Hsap|gene:ENSG000001196…	Asuu|GS_00403 Asuu|GS_16618 Asuu|GS_09393 Hcon|HCISE00548100 Hcon|HCISE00057600 Hcon|HCISE01161600 Tsui|TSUIS_09266 Tsui|TSUIS_09264	2	1	1	3	2	2	4	3	2	3	1	1	2	0	0
	OrtFam_1319	Asuu|GS_18766 Asuu|GS_24302 Hcon|HCISE00961700 Hcon|HCISE02041300 Tmur|TmuE.g5580 Tmur|TmuE.g5583 Tsui|TSUIS_00569 Tsui|TSUIS_07093 Tsui|TSUIS_01013 Acey|ANCCEY_00747 Name|NECAME_06779 Cele|T23G7.5a Lloa|LOAG_10050T0 Bmal|BM03231 Hcon|HCISE00597300 Hsap|gene:ENSG00000144048 Oair|101113742 Sscr|100516548 Dmel|gene:FBgn0062449 Tspi|Tsp_03560 Asuu|GS_12383 Cele|F54C8.4a Lloa|LOAG_17015T0 Name|NECAME…	Asuu|GS_24302 Asuu|GS_18766 Asuu|GS_12383 Hcon|HCISE00597200 Hcon|HCISE00597300 Hcon|HCISE02041300 Tsui|TSUIS_07093 Tsui|TSUIS_00569 Tsui|TSUIS_03397 Tsui|TSUIS_01013	4	2	1	3	2	2	4	1	2	2	1	1	1	1	0
	OrtFam_1320	Asuu|GS_09587 Asuu|GS_22314 Hcon|HCISE00696500 Hcon|HCISE01978500 Lloa|LOAG_17548T0 Lloa|LOAG_18056T0 Tspi|Tsp_09026 Tspi|Tsp_13091 Acey|ANCCEY_04061 Name|NECAME_06303 Hcon|HCISE00856800 Cele|ZC434.5 Bmal|BM17767 Asuu|GS_04363 Dmel|gene:FBgn0005674 Oair|101104590 Hsap|gene:ENSG00000136628 Sscr|449526 Tmur|TmuE.g1807 Tsui|TSUIS_04028 Scer|YGL245W Acey|ANCCEY_07389 Cele|T20H4.3a Name|NECAME_01037 B…	Asuu|GS_22314 Asuu|GS_04363 Asuu|GS_09587 Hcon|HCISE00856800 Hcon|HCISE00696500 Hcon|HCISE01978500 Tsui|TSUIS_04029 Tsui|TSUIS_04028	2	1	2	3	2	2	3	2	2	2	1	1	1	1	2
	OrtFam_1321	Bmal|BM08176 Bmal|BM16658 Dmel|gene:FBgn0014029 Dmel|gene:FBgn0026361 Hcon|HCISE01016400 Hcon|HCISE02046700 Hsap|gene:ENSG00000125354 Hsap|gene:ENSG00000138758 Hsap|gene:ENSG00000164402 Hsap|gene:ENSG00000186522 Oair|101106774 Oair|101122277 Oair|101109873 Sscr|100515873 Sscr|100523501 Sscr|100523954 Sscr|100522986 Tsui|TSUIS_05965 Acey|ANCCEY_05443 Name|NECAME_14393 Cele|Y50E8A.4a Lloa|LOAG_1847…	Asuu|GS_01629 Asuu|GS_22631 Hcon|HCISE01016400 Hcon|HCISE02046700 Tsui|TSUIS_05965	1	1	1	2	2	1	2	1	1	1	4	4	4	2	0
	OrtFam_1322	Cele|R09D1.1 Cele|R09D1.2 Cele|R09D1.3 Cele|R09D1.5 Cele|R09D1.10 Cele|T19H5.1 Cele|T10D4.3 Cele|R09D1.11a Cele|R09D1.8 Cele|R09D1.6 Cele|R09D1.7 Cele|ZK938.6 Cele|T19H5.6 Cele|C08H9.4b Cele|C08H9.7 Cele|F15A4.8b Cele|C08H9.6 Cele|C45E5.2 Cele|M01B2.6 Cele|M176.8 Cele|C08H9.11 Cele|C08H9.12 Cele|C08H9.13 Cele|C08H9.14 Cele|C08H9.10 Cele|R09D1.14 Cele|C45E5.3	-	0	0	0	0	0	0	0	0	27	0	0	0	0	0	0
	OrtFam_1323	Cele|F44E7.2 Cele|K09H11.7 Cele|C53A3.2 Dmel|gene:FBgn0034713 Dmel|gene:FBgn0052488 Dmel|gene:FBgn0052487 Dmel|gene:FBgn0036759 Dmel|gene:FBgn0036760 Hcon|HCISE01536300 Hcon|HCISE01963700 Acey|ANCCEY_10754 Hcon|HCISE02009400 Name|NECAME_00375 Asuu|GS_17414 Tmur|TmuE.g7185 Sscr|100739035 Tspi|Tsp_11085 Tsui|TSUIS_04475 Hsap|gene:ENSG00000184207 Oair|101123544 Scer|YDL236W Asuu|GS_13756 Lloa|LOAG_0…	Asuu|GS_17414 Asuu|GS_13756 Tsui|TSUIS_04475	1	1	1	2	1	1	3	1	3	2	2	2	1	5	1
	OrtFam_1324	Cele|C27A7.1a Cele|C27A7.3a Hcon|HCISE00588600 Hcon|HCISE02095900 Hsap|gene:ENSG00000136960 Hsap|gene:ENSG00000154269 Hsap|gene:ENSG00000197594 Lloa|LOAG_00717T0 Lloa|LOAG_05060T0 Oair|101120171 Oair|101122795 Oair|101123048 Scer|YCR026C Scer|YEL016C Sscr|100037271 Sscr|503658 Acey|ANCCEY_00904 Name|NECAME_10485 Asuu|GS_10737 Tmur|TmuE.g6680 Lloa|LOAG_18903T0 Tspi|Tsp_08123 Tsui|TSUIS_03794 Acey|…	Asuu|GS_10737 Hcon|HCISE00588600 Hcon|HCISE02095900 Tsui|TSUIS_03794	1	1	1	1	1	3	2	2	2	2	3	3	3	0	2
	OrtFam_1325	Cele|K10H10.7 Cele|ZK945.8 Dmel|gene:FBgn0031772 Dmel|gene:FBgn0261624 Hsap|gene:ENSG00000204619 Hsap|gene:ENSG00000237829 Hsap|gene:ENSG00000237403 Hsap|gene:ENSG00000236560 Hsap|gene:ENSG00000234058 Hsap|gene:ENSG00000233314 Hsap|gene:ENSG00000227720 Hsap|gene:ENSG00000206501 Sscr|100141423 Sscr|100153294 Acey|ANCCEY_05751 Hcon|HCISE00327900 Cele|C07H6.2 Asuu|GS_12000 Bmal|BM02506 Lloa|LOAG_086…	Asuu|GS_12000 Hcon|HCISE00327900	0	1	1	2	2	1	1	1	3	1	8	1	2	2	1
	OrtFam_1326	Cele|F27E11.1 Cele|F27E11.2a Dmel|gene:FBgn0025709 Dmel|gene:FBgn0033371 Hsap|gene:ENSG00000137860 Hsap|gene:ENSG00000156222 Name|NECAME_06195 Name|NECAME_18248 Oair|101109565 Oair|101111459 Sscr|100522231 Sscr|397200 Tspi|Tsp_08963 Tspi|Tsp_08966 Acey|ANCCEY_01380 Hcon|HCISE00525600 Asuu|GS_15150 Tsui|TSUIS_01312 Tmur|TmuE.g1278 Sscr|100621750 Asuu|GS_00884 Tmur|TmuE.g7938 Hsap|gene:ENSG00000197…	Asuu|GS_15150 Asuu|GS_00884 Tsui|TSUIS_07351 Tsui|TSUIS_01312	2	2	2	2	0	0	1	1	2	4	3	3	3	2	0
	OrtFam_1327	Dmel|gene:FBgn0001112 Dmel|gene:FBgn0030592 Dmel|gene:FBgn0030598 Dmel|gene:FBgn0030590 Dmel|gene:FBgn0030591 Dmel|gene:FBgn0030596 Dmel|gene:FBgn0039415 Dmel|gene:FBgn0030588 Dmel|gene:FBgn0030587 Dmel|gene:FBgn0030589 Dmel|gene:FBgn0030594 Dmel|gene:FBgn0030586 Dmel|gene:FBgn0030593 Dmel|gene:FBgn0030597 Cele|C34C6.4 Bmal|BM19542 Lloa|LOAG_03547T0 Asuu|GS_09015 Name|NECAME_17480 Sscr|100151982 …	Asuu|GS_00045 Hcon|HCISE00006900 Tsui|TSUIS_09111	1	1	1	2	1	1	1	0	1	1	1	1	1	14	0
	OrtFam_1328	Dmel|gene:FBgn0015565 Dmel|gene:FBgn0028491 Hsap|gene:ENSG00000088386 Hsap|gene:ENSG00000163406 Oair|101111412 Oair|101111847 Sscr|100048951 Sscr|397624 Tmur|TmuE.g4325 Tmur|TmuE.g4326 Tsui|TSUIS_03243 Tsui|TSUIS_03244 Acey|ANCCEY_11625 Hcon|HCISE01300600 Cele|F56F4.5 Asuu|GS_02884 Lloa|LOAG_04195T0 Name|NECAME_05277 Bmal|BM20962 Oair|443225 Acey|ANCCEY_12680 Name|NECAME_05787 Hcon|HCISE01402800 …	Asuu|GS_21357 Hcon|HCISE01601400 Hcon|HCISE01402800 Tsui|TSUIS_03243 Tsui|TSUIS_03244	2	2	0	2	1	1	3	2	3	2	2	3	2	2	0
	OrtFam_1329	Dmel|gene:FBgn0031145 Dmel|gene:FBgn0032680 Acey|ANCCEY_07285 Hcon|HCISE00892900 Cele|R05D11.3 Asuu|GS_18456 Lloa|LOAG_07067T0 Tsui|TSUIS_01482 Tmur|TmuE.g5880 Sscr|100621711 Sscr|100520245 Oair|101116165 Hsap|gene:ENSG00000102898 Acey|ANCCEY_14196 Name|NECAME_07219 Hcon|HCISE00566000 Cele|C37A2.8a Lloa|LOAG_07068T0 Asuu|GS_24059 Bmal|BM06280 Tspi|Tsp_09640 Oair|101104788 Hsap|gene:ENSG0000015478…	Asuu|GS_24059 Asuu|GS_18456 Hcon|HCISE00892900 Hcon|HCISE00566000 Tsui|TSUIS_01482	1	2	2	2	1	2	2	2	2	1	2	2	2	3	1
	OrtFam_1330	Dmel|gene:FBgn0034494 Dmel|gene:FBgn0052669 Hcon|HCISE00432600 Hcon|HCISE01620300 Hsap|gene:ENSG00000148942 Hsap|gene:ENSG00000262217 Hsap|gene:ENSG00000256870 Oair|100125627 Oair|101115308 Sscr|100519011 Sscr|100524807 Tmur|TmuE.g7163 Tmur|TmuE.g7164 Acey|ANCCEY_04295 Asuu|GS_14281 Cele|ZK822.5a Oair|101115267 Lloa|LOAG_05156T0 Bmal|BM03930 Asuu|GS_01530 Cele|F52H2.4 Tsui|TSUIS_04314 Tspi|Tsp_11…	Hcon|HCISE00432600 Hcon|HCISE01620300 Tsui|TSUIS_04314 Tsui|TSUIS_04313	2	2	1	2	1	1	2	1	2	1	4	3	3	2	0
	OrtFam_1331	Hcon|HCISE00035800 Hcon|HCISE00315000 Hcon|HCISE01338600 Hcon|HCISE00315200 Hcon|HCISE01732300 Hcon|HCISE01841500 Hcon|HCISE00314700 Hcon|HCISE00315100 Hcon|HCISE00314800 Hcon|HCISE00314600 Hcon|HCISE00314900 Hcon|HCISE01216600 Hcon|HCISE01057300 Hcon|HCISE00385000 Hcon|HCISE00091900 Hcon|HCISE00673300 Hcon|HCISE00402300 Hcon|HCISE01589200 Hcon|HCISE01349400 Hcon|HCISE00586300 Hcon|HCISE01841400 …	Hcon|HCISE00402300 Hcon|HCISE01349400 Hcon|HCISE00673300 Hcon|HCISE01589200	0	0	0	0	0	0	22	0	1	4	0	0	0	0	0
	OrtFam_1332	Hcon|HCISE00416400 Hcon|HCISE02127000 Hsap|gene:ENSG00000130477 Hsap|gene:ENSG00000198722 Hsap|gene:ENSG00000137766 Oair|101113588 Oair|101117731 Oair|101123470 Sscr|100516123 Sscr|100737285 Acey|ANCCEY_05232 Name|NECAME_11523 Asuu|GS_14005 Cele|ZK524.2d Tsui|TSUIS_09144 Tmur|TmuE.g7614 Dmel|gene:FBgn0025726 Lloa|LOAG_18413T0 Sscr|100738079 Tspi|Tsp_11658 Bmal|BM11762 Acey|ANCCEY_05235 Bmal|BM160…	Asuu|GS_14005 Hcon|HCISE00416400 Hcon|HCISE02127000 Tsui|TSUIS_09144	1	1	1	1	2	1	2	3	1	1	3	3	6	1	0
	OrtFam_1333	Hcon|HCISE00449400 Hcon|HCISE00787900 Hcon|HCISE00449500 Sscr|100156308 Sscr|100626499 Tspi|Tsp_06901 Tspi|Tsp_06911 Acey|ANCCEY_06382 Name|NECAME_04439 Asuu|GS_16484 Bmal|BM20767 Lloa|LOAG_16844T0 Cele|F40G9.17 Tsui|TSUIS_01147 Tmur|TmuE.g529 Oair|101104566 Hsap|gene:ENSG00000101843 Scer|YGR232W Asuu|GS_23387 Oair|101108952 Hsap|gene:ENSG00000113734 Cele|F40G9.1 Sscr|100521935 Dmel|gene:FBgn0037…	Asuu|GS_16484 Asuu|GS_23387 Hcon|HCISE00449500 Hcon|HCISE00449400 Tsui|TSUIS_01147 Tsui|TSUIS_00231	2	2	3	2	1	1	3	1	2	1	2	2	3	1	1
	OrtFam_1334	Hcon|HCISE00572100 Hcon|HCISE00734200 Hcon|HCISE00734300 Hsap|gene:ENSG00000084731 Hsap|gene:ENSG00000101350 Hsap|gene:ENSG00000131437 Oair|101104261 Oair|101109434 Oair|101122522 Sscr|100510901 Sscr|100624493 Sscr|100525739 Acey|ANCCEY_06593 Acey|ANCCEY_14594 Hcon|HCISE01872000 Cele|Y50D7A.6 Asuu|GS_19562 Lloa|LOAG_09688T0 Dmel|gene:FBgn0004380 Bmal|BM19180 Name|NECAME_15503 Bmal|BM05153 Asuu|GS…	Asuu|GS_19562 Asuu|GS_19511 Hcon|HCISE01872000	0	0	0	2	2	2	4	2	2	2	3	3	3	2	0
	OrtFam_1335	Hcon|HCISE00718100 Hcon|HCISE01332500 Hcon|HCISE00718200 Sscr|100525758 Sscr|100739559 Tspi|Tsp_05648 Tspi|Tsp_13914 Acey|ANCCEY_02856 Name|NECAME_04230 Cele|C55A6.2b Asuu|GS_23377 Lloa|LOAG_11021T0 Bmal|BM05202 Tmur|TmuE.g4245 Tsui|TSUIS_05492 Sscr|100153309 Cele|C55A6.10a Bmal|BM16096 Oair|101116469 Hsap|gene:ENSG00000047621 Dmel|gene:FBgn0039589 Asuu|GS_23400 Lloa|LOAG_00072T0 Oair|101110944 H…	Asuu|GS_23377 Asuu|GS_23400 Hcon|HCISE01332500 Hcon|HCISE00718100 Tsui|TSUIS_05492	1	1	2	2	2	2	3	1	2	2	2	2	3	2	0
	OrtFam_1336	Hcon|HCISE01270100 Hcon|HCISE01821000 Hsap|gene:ENSG00000126945 Hsap|gene:ENSG00000169045 Hsap|gene:ENSG00000169813 Oair|101106495 Oair|101122518 Oair|101118755 Sscr|100155475 Sscr|100519535 Sscr|100627585 Acey|ANCCEY_04746 Hcon|HCISE00118700 Cele|W02D3.11a Asuu|GS_15764 Lloa|LOAG_00436T0 Bmal|BM21038 Acey|ANCCEY_12714 Name|NECAME_12222 Lloa|LOAG_07344T0 Bmal|BM06291 Cele|Y73B6BL.33 Dmel|gene:FBg…	Asuu|GS_15764 Asuu|GS_16497 Hcon|HCISE00118700 Hcon|HCISE01270100 Hcon|HCISE01821000 Tsui|TSUIS_00092	1	1	1	2	2	2	3	2	2	1	3	3	3	1	0
	OrtFam_1337	Hcon|HCISE01340500 Hcon|HCISE01963300 Hcon|HCISE01340600 Hcon|HCISE01963200 Acey|ANCCEY_04707 Name|NECAME_09183 Cele|K02D10.1a Asuu|GS_21910 Lloa|LOAG_05425T0 Bmal|BM01350 Tmur|TmuE.g5028 Oair|101107759 Dmel|gene:FBgn0030724 Hsap|gene:ENSG00000184117 Sscr|100152826 Asuu|GS_16248 Oair|101121972 Tspi|Tsp_00152 Cele|K02D10.5 Tmur|TmuE.g9027 Tsui|TSUIS_04440 Tspi|Tsp_06628 Sscr|100154733 Hsap|gene:EN…	Asuu|GS_16248 Asuu|GS_21910 Hcon|HCISE01340600 Hcon|HCISE01963200 Hcon|HCISE01963300 Hcon|HCISE01340500 Tsui|TSUIS_04440	1	2	2	2	1	1	4	1	2	1	3	3	2	2	0
	OrtFam_1338	Hcon|HCISE01503100 Hcon|HCISE01525500 Tspi|Tsp_11089 Tspi|Tsp_11094 Tspi|Tsp_11090 Acey|ANCCEY_03434 Lloa|LOAG_12326T0 Bmal|BM03854 Acey|ANCCEY_03431 Name|NECAME_05633 Hcon|HCISE01503000 Cele|Y39A3CL.2 Lloa|LOAG_08761T0 Bmal|BM05105 Asuu|GS_12083 Tsui|TSUIS_06669 Acey|ANCCEY_03433 Bmal|BM06679 Lloa|LOAG_18136T0 Tsui|TSUIS_06761 Tmur|TmuE.g3189 Hsap|gene:ENSG00000005379 Dmel|gene:FBgn0262483 Oair|…	Asuu|GS_12083 Tsui|TSUIS_06669 Tsui|TSUIS_06761	2	1	3	1	3	3	3	3	1	1	2	2	1	1	0
	OrtFam_1339	Hsap|gene:ENSG00000011566 Hsap|gene:ENSG00000012983 Hsap|gene:ENSG00000168067 Hsap|gene:ENSG00000104814 Oair|101103818 Oair|101118350 Oair|101111480 Oair|101118145 Sscr|100520016 Sscr|100622259 Acey|ANCCEY_05813 Tsui|TSUIS_08363 Acey|ANCCEY_05814 Hcon|HCISE00281100 Cele|ZC404.9 Asuu|GS_13943 Lloa|LOAG_03187T0 Bmal|BM21473 Tmur|TmuE.g8778 Name|NECAME_04256 Tspi|Tsp_04021 Dmel|gene:FBgn0263255 Sscr…	Asuu|GS_13943 Hcon|HCISE00281100 Tsui|TSUIS_08364 Tsui|TSUIS_08363	2	1	2	1	1	1	1	2	1	1	4	4	5	1	0
	OrtFam_1340	Hsap|gene:ENSG00000065717 Hsap|gene:ENSG00000196781 Hsap|gene:ENSG00000106829 Hsap|gene:ENSG00000140332 Oair|101107283 Oair|101111783 Oair|101110740 Oair|101118525 Sscr|100154048 Sscr|100522970 Sscr|100156044 Sscr|100524475 Sscr|100739836 Sscr|100622728 Acey|ANCCEY_03199 Hcon|HCISE00085200 Name|NECAME_14800 Lloa|LOAG_18061T0 Bmal|BM21089 Asuu|GS_08002 Cele|W02D3.9 Tmur|TmuE.g6588 Dmel|gene:FBgn00…	Asuu|GS_08002 Asuu|GS_14880 Hcon|HCISE00085200 Tsui|TSUIS_06109 Tsui|TSUIS_06110	2	1	1	2	1	1	1	1	1	1	4	4	6	1	0
	OrtFam_1341	Hsap|gene:ENSG00000140478 Hsap|gene:ENSG00000167195 Hsap|gene:ENSG00000215186 Hsap|gene:ENSG00000159289 Hsap|gene:ENSG00000261967 Hsap|gene:ENSG00000262872 Hsap|gene:ENSG00000183629 Hsap|gene:ENSG00000153684 Hsap|gene:ENSG00000179938 Hsap|gene:ENSG00000261247 Hsap|gene:ENSG00000261739 Hsap|gene:ENSG00000206127 Hsap|gene:ENSG00000232653 Hsap|gene:ENSG00000178115 Hsap|gene:ENSG00000188626 Hsap|gene…	-	0	0	0	0	0	0	0	0	0	0	27	0	0	0	0
	OrtFam_1342	Name|NECAME_16445 Name|NECAME_00982 Name|NECAME_01007 Name|NECAME_07410 Name|NECAME_12117 Name|NECAME_17210 Name|NECAME_18931 Name|NECAME_18108 Name|NECAME_05993 Name|NECAME_11371 Name|NECAME_13595 Name|NECAME_13586 Name|NECAME_16441 Name|NECAME_05313 Name|NECAME_04614 Name|NECAME_13114 Name|NECAME_05497 Name|NECAME_09342 Name|NECAME_18699 Name|NECAME_07414 Name|NECAME_14396 Name|NECAME_06774 Nam…	-	0	0	0	0	0	0	0	0	0	27	0	0	0	0	0
	OrtFam_1343	Oair|100415774 Oair|101123112 Sscr|100514795 Sscr|100623805 Acey|ANCCEY_00416 Name|NECAME_05661 Hcon|HCISE01500900 Bmal|BM20822 Cele|F55D10.3 Asuu|GS_08578 Lloa|LOAG_02834T0 Tmur|TmuE.g3849 Tsui|TSUIS_04788 Dmel|gene:FBgn0001987 Tspi|Tsp_06633 Acey|ANCCEY_06578 Name|NECAME_11011 Dmel|gene:FBgn0026372 Tsui|TSUIS_07485 Tmur|TmuE.g7375 Scer|YOL127W Tspi|Tsp_11001 Asuu|GS_10618 Lloa|LOAG_02835T0 Hsap…	Asuu|GS_08578 Asuu|GS_10618 Hcon|HCISE01500900 Tsui|TSUIS_04788 Tsui|TSUIS_07485	2	2	2	2	1	2	1	2	3	2	1	2	2	2	1
	OrtFam_1344	Scer|YDR304C Scer|YHR057C Sscr|100511313 Sscr|100524880 Acey|ANCCEY_01892 Name|NECAME_14285 Hcon|HCISE01495000 Asuu|GS_15602 Lloa|LOAG_00699T0 Bmal|BM05687 Cele|F31C3.1 Tsui|TSUIS_08604 Oair|554319 Dmel|gene:FBgn0034753 Hsap|gene:ENSG00000166794 Tspi|Tsp_03740 Tmur|TmuE.g4672 Acey|ANCCEY_02121 Name|NECAME_15322 Hcon|HCISE00534900 Sscr|100154783 Bmal|BM21309 Lloa|LOAG_00140T0 Cele|F42G9.2 Hsap|gen…	Asuu|GS_15602 Hcon|HCISE00534900 Hcon|HCISE01495000 Tsui|TSUIS_08604	1	1	1	1	2	2	2	2	2	2	2	2	4	1	2
	OrtFam_1345	Tspi|Tsp_15418 Tspi|Tsp_15447 Tspi|Tsp_13594 Tspi|Tsp_14009 Tspi|Tsp_13877 Tspi|Tsp_15097 Tspi|Tsp_13640 Tspi|Tsp_15569 Tspi|Tsp_14154 Tspi|Tsp_14503 Tspi|Tsp_15535 Tspi|Tsp_13776 Tspi|Tsp_15030 Tspi|Tsp_14808 Tspi|Tsp_14817 Tspi|Tsp_14746 Tspi|Tsp_15083 Tspi|Tsp_15370 Tspi|Tsp_14169 Tspi|Tsp_13829 Tspi|Tsp_14661 Tspi|Tsp_11698 Tspi|Tsp_15060 Tspi|Tsp_14862 Tspi|Tsp_09811 Tspi|Tsp_09838 Tspi|Tsp_…	-	0	0	27	0	0	0	0	0	0	0	0	0	0	0	0
	OrtFam_1346	Acey|ANCCEY_04336 Hcon|HCISE00409000 Hcon|HCISE00409100 Cele|C06G3.9 Bmal|BM21864 Lloa|LOAG_11746T0 Lloa|LOAG_16359T0 Name|NECAME_04320 Tmur|TmuE.g2659 Tsui|TSUIS_04969 Asuu|GS_13232 Sscr|100153617 Oair|101106268 Hsap|gene:ENSG00000014123 Dmel|gene:FBgn0037467 Asuu|GS_07258 Asuu|GS_14416 Sscr|100624878 Cele|C06G3.10 Name|NECAME_04323 Oair|101122408 Hsap|gene:ENSG00000135775 Dmel|gene:FBgn0026634 …	Asuu|GS_07258 Asuu|GS_13232 Asuu|GS_14416 Hcon|HCISE00409000 Hcon|HCISE00409100 Tsui|TSUIS_04969 Tsui|TSUIS_04981	2	2	1	3	1	2	2	1	2	2	2	2	3	2	0
	OrtFam_1347	Acey|ANCCEY_05943 Name|NECAME_13374 Asuu|GS_17789 Bmal|BM08680 Tmur|TmuE.g7040 Hsap|gene:ENSG00000009844 Oair|101116660 Tspi|Tsp_11191 Dmel|gene:FBgn0035251 Sscr|100155445 Tsui|TSUIS_00236 Acey|ANCCEY_05942 Hcon|HCISE00688700 Name|NECAME_13377 Cele|T24B1.1 Bmal|BM04605 Lloa|LOAG_18006T0 Asuu|GS_18611 Hsap|gene:ENSG00000066455 Sscr|100151911 Oair|101114646 Tmur|TmuE.g6778 Tspi|Tsp_07932 Dmel|gene:…	Asuu|GS_17789 Asuu|GS_18611 Hcon|HCISE00688700 Tsui|TSUIS_00236 Tsui|TSUIS_00297 Tsui|TSUIS_00800	3	2	2	2	2	1	1	2	1	2	2	2	2	2	1
	OrtFam_1348	Acey|ANCCEY_05129 Acey|ANCCEY_05424 Acey|ANCCEY_05425 Cele|F27C8.1 Cele|F52H2.2 Hcon|HCISE00752900 Hcon|HCISE00895000 Hcon|HCISE00895100 Hsap|gene:ENSG00000092068 Hsap|gene:ENSG00000130876 Oair|101118297 Oair|443250 Asuu|GS_20881 Lloa|LOAG_12582T0 Bmal|BM06461 Tspi|Tsp_07368 Tmur|TmuE.g1680 Tsui|TSUIS_00807 Dmel|gene:FBgn0039844 Hsap|gene:ENSG00000103257 Name|NECAME_04193 Asuu|GS_13801 Hcon|HCISE…	Asuu|GS_13801 Asuu|GS_20881 Hcon|HCISE01901300 Tsui|TSUIS_00807	1	1	1	2	1	1	4	3	2	1	3	3	2	1	0
	OrtFam_1349	Acey|ANCCEY_14650 Acey|ANCCEY_14952 Acey|ANCCEY_13489 Hcon|HCISE00916300 Cele|F25C8.3d Name|NECAME_10987 Lloa|LOAG_18891T0 Bmal|BM01497 Tspi|Tsp_00238 Tmur|TmuE.g7207 Name|NECAME_10980 Asuu|GS_06716 Tsui|TSUIS_06640 Tmur|TmuE.g7205 Dmel|gene:FBgn0039536 Lloa|LOAG_18392T0 Oair|101122170 Sscr|100522957 Hsap|gene:ENSG00000144406 Bmal|BM05397 Tspi|Tsp_00237 Lloa|LOAG_10492T0 Bmal|BM04377 Name|NECAME_…	Tsui|TSUIS_06640	1	2	3	1	3	4	1	3	1	3	1	1	1	1	0
	OrtFam_1350	Asuu|GS_18848 Asuu|GS_23848 Asuu|GS_11451 Asuu|GS_14231 Asuu|GS_09405 Asuu|GS_07591 Bmal|BM01991 Bmal|BM04498 Hsap|gene:ENSG00000148672 Hsap|gene:ENSG00000182890 Lloa|LOAG_18130T0 Lloa|LOAG_18758T0 Scer|YAL062W Scer|YOR375C Acey|ANCCEY_00806 Name|NECAME_04012 Cele|ZK829.4 Hcon|HCISE00615400 Tmur|TmuE.g1375 Tsui|TSUIS_08535 Sscr|100157162 Oair|443239 Dmel|gene:FBgn0001098 Tspi|Tsp_05896 Acey|ANCCE…	Asuu|GS_18848 Asuu|GS_11451 Asuu|GS_09405 Hcon|HCISE00615400 Tsui|TSUIS_08535	1	1	1	6	2	2	1	2	1	1	2	1	1	2	2
	OrtFam_1351	Asuu|GS_00344 Asuu|GS_06159 Hcon|HCISE00989600 Hcon|HCISE01380600 Hsap|gene:ENSG00000100678 Hsap|gene:ENSG00000183023 Hsap|gene:ENSG00000118160 Oair|101102171 Oair|101120753 Oair|101116716 Sscr|100152101 Sscr|100519030 Acey|ANCCEY_06143 Name|NECAME_03747 Cele|C10G8.5a Lloa|LOAG_17353T0 Dmel|gene:FBgn0013995 Tspi|Tsp_02881 Tmur|TmuE.g1874 Tsui|TSUIS_07036 Sscr|100622020 Acey|ANCCEY_09387 Hcon|HCIS…	Asuu|GS_00344 Asuu|GS_06159 Hcon|HCISE00989600 Hcon|HCISE01380600 Tsui|TSUIS_07036	1	1	1	2	0	2	3	2	2	2	3	3	3	1	0
	OrtFam_1352	Bmal|BM20920 Bmal|BM19466 Bmal|BM21623 Bmal|BM02024 Bmal|BM05054 Bmal|BM10258 Bmal|BM13175 Bmal|BM07276 Bmal|BM19032 Bmal|BM15504 Bmal|BM09870 Bmal|BM15588 Bmal|BM13144 Bmal|BM07967 Bmal|BM08792 Bmal|BM11669 Bmal|BM00821 Bmal|BM01989 Bmal|BM01333 Bmal|BM10567 Bmal|BM01623 Bmal|BM10615 Acey|ANCCEY_07806 Name|NECAME_15546 Lloa|LOAG_19309T0 Lloa|LOAG_19158T0	-	0	0	0	0	22	2	0	1	0	1	0	0	0	0	0
	OrtFam_1353	Bmal|BM01075 Bmal|BM13064 Bmal|BM04753 Bmal|BM22383 Bmal|BM22382 Bmal|BM06789 Scer|YLR154W-A Scer|YLR162W-A Tspi|Tsp_15860 Tspi|Tsp_16090 Tspi|Tsp_16060 Tspi|Tsp_14451 Tspi|Tsp_15376 Tspi|Tsp_15490 Tspi|Tsp_15384 Tspi|Tsp_15546 Tspi|Tsp_14485 Tspi|Tsp_15025 Tspi|Tsp_15126 Tspi|Tsp_14910 Tspi|Tsp_15757 Tspi|Tsp_14648 Tspi|Tsp_13605 Tspi|Tsp_14011 Tspi|Tsp_11567 Lloa|LOAG_19014T0	-	0	0	17	0	6	1	0	0	0	0	0	0	0	0	2
	OrtFam_1354	Bmal|BM10576 Bmal|BM15824 Bmal|BM17243 Bmal|BM08042 Hcon|HCISE01100200 Hcon|HCISE02093500 Oair|101113093 Hsap|gene:ENSG00000104824 Acey|ANCCEY_10283 Name|NECAME_13919 Asuu|GS_04181 Cele|C44B7.2a Tmur|TmuE.g2578 Tsui|TSUIS_07637 Tspi|Tsp_11100 Asuu|GS_04238 Sscr|100622737 Oair|101119633 Hsap|gene:ENSG00000143889 Tmur|TmuE.g2582 Tsui|TSUIS_07612 Dmel|gene:FBgn0003435 Tmur|TmuE.g6639 Tsui|TSUIS_0764…	Asuu|GS_04181 Hcon|HCISE01100200 Tsui|TSUIS_07637 Tsui|TSUIS_07612 Tsui|TSUIS_01382 Tsui|TSUIS_07644	4	4	1	2	4	0	2	1	1	1	2	2	1	1	0
	OrtFam_1355	Bmal|BM14121 Bmal|BM14431 Bmal|BM21927 Bmal|BM08086 Hcon|HCISE00723300 Hcon|HCISE02031900 Hsap|gene:ENSG00000131504 Hsap|gene:ENSG00000147202 Hsap|gene:ENSG00000139734 Oair|101105168 Oair|101111608 Oair|101106682 Scer|YNL271C Acey|ANCCEY_06368 Cele|F11H8.4b Name|NECAME_08888 Sscr|100155257 Tsui|TSUIS_05985 Acey|ANCCEY_06367 Name|NECAME_08887 Asuu|GS_16276 Lloa|LOAG_16894T0 Tmur|TmuE.g5649 Dmel|ge…	Asuu|GS_16276 Hcon|HCISE02031900 Tsui|TSUIS_05985	1	1	1	1	4	1	2	2	1	2	3	3	2	1	1
	OrtFam_1356	Bmal|BM07567 Bmal|BM15963 Scer|YDR099W Scer|YER177W Acey|ANCCEY_09666 Hcon|HCISE01067200 Name|NECAME_09771 Cele|F52D10.3a Asuu|GS_05590 Lloa|LOAG_05701T0 Tmur|TmuE.g8483 Tsui|TSUIS_01863 Tspi|Tsp_02608 Dmel|gene:FBgn0004907 Sscr|780440 Oair|780452 Hsap|gene:ENSG00000166913 Asuu|GS_21894 Hsap|gene:ENSG00000164924 Oair|101110165 Cele|M117.2 Dmel|gene:FBgn0020238 Hsap|gene:ENSG00000108953 Oair|44330…	Asuu|GS_21894 Asuu|GS_05590 Hcon|HCISE01067200 Tsui|TSUIS_01863	1	1	1	2	2	1	1	1	2	1	3	3	3	2	2
	OrtFam_1357	Bmal|BM03884 Bmal|BM22065 Dmel|gene:FBgn0013988 Dmel|gene:FBgn0086906 Hcon|HCISE00097900 Hcon|HCISE00304900 Tsui|TSUIS_03453 Tsui|TSUIS_03454 Acey|ANCCEY_08993 Cele|F54E2.4 Lloa|LOAG_04436T0 Asuu|GS_18359 Name|NECAME_01257 Bmal|BM17167 Acey|ANCCEY_08994 Cele|F54E2.3a Lloa|LOAG_17458T0 Asuu|GS_21856 Name|NECAME_01255 Acey|ANCCEY_08995 Tspi|Tsp_05689 Tmur|TmuE.g3586 Bmal|BM01920 Bmal|BM04332 Bmal|B…	Asuu|GS_21856 Tsui|TSUIS_03453 Tsui|TSUIS_03454 Tsui|TSUIS_03632	3	1	1	2	6	2	2	3	2	2	0	0	0	2	0
	OrtFam_1358	Cele|Y57A10A.7 Cele|T28A8.3 Cele|Y57A10A.4 Cele|Y57A10A.5 Cele|T28A8.6 Cele|ZK402.5 Cele|T28A8.4 Cele|Y57A10A.8 Cele|Y45F10C.1 Cele|T28A8.5 Cele|Y57A10A.2 Cele|ZK402.3 Cele|ZK402.2 Cele|Y57A10A.3 Cele|T28A8.8a Cele|Y73B3B.3 Cele|ZK402.1 Cele|Y43F11A.5 Cele|B0513.6 Cele|M57.1 Cele|CD4.8 Cele|R05D7.2 Cele|Y73B3B.1 Cele|B0212.3 Cele|B0205.9 Cele|B0205.1a	-	0	0	0	0	0	0	0	0	26	0	0	0	0	0	0
	OrtFam_1359	Cele|VC5.5 Cele|F14H3.11 Cele|Y41D4B.20 Cele|Y41D4B.8 Cele|Y41D4B.27 Cele|K06B4.11 Cele|Y51A2D.17 Cele|Y40B10A.8 Cele|T12C9.5c Cele|T12C9.1 Cele|T12C9.6 Cele|R04B5.3 Cele|T05B4.2 Cele|R11E3.5a Cele|Y41D4B.9 Cele|Y41D4B.7 Cele|Y46H3D.7 Cele|F35E8.12 Cele|K06B4.10 Cele|Y46H3D.6 Cele|VC5.6 Cele|R04B5.4b Cele|C33G8.6 Cele|C11G6.4a Acey|ANCCEY_03530 Name|NECAME_01500	-	0	0	0	0	0	0	0	1	24	1	0	0	0	0	0
	OrtFam_1360	Cele|T24H7.5b Cele|W09D10.2 Hcon|HCISE01522300 Hcon|HCISE01531700 Hsap|gene:ENSG00000118322 Hsap|gene:ENSG00000145246 Hsap|gene:ENSG00000206190 Oair|101107997 Oair|101122863 Oair|101117246 Sscr|100520087 Sscr|100626997 Acey|ANCCEY_05450 Name|NECAME_11681 Hcon|HCISE01452000 Name|NECAME_11680 Acey|ANCCEY_06608 Dmel|gene:FBgn0032120 Tspi|Tsp_07506 Name|NECAME_14506 Asuu|GS_23868 Tsui|TSUIS_02638 Asu…	Asuu|GS_23868 Asuu|GS_21858 Hcon|HCISE01522300 Hcon|HCISE01531700 Hcon|HCISE01452000 Tsui|TSUIS_02638	1	1	1	2	0	0	4	2	2	3	3	3	3	1	0
	OrtFam_1361	Cele|C28D4.3 Cele|F26D10.10 Cele|K03H1.1 Acey|ANCCEY_10581 Name|NECAME_09453 Hcon|HCISE00447700 Asuu|GS_02755 Lloa|LOAG_10866T0 Tsui|TSUIS_01168 Dmel|gene:FBgn0001145 Tspi|Tsp_04186 Hsap|gene:ENSG00000135821 Tmur|TmuE.g9497 Oair|101102999 Sscr|396944 Scer|YPR035W Bmal|BM21989 Acey|ANCCEY_12402 Name|NECAME_05025 Hcon|HCISE00603400 Hcon|HCISE00325800 Cele|Y105C5B.28a Asuu|GS_23332 Name|NECAME_09455…	Asuu|GS_23332 Asuu|GS_02755 Hcon|HCISE00325800 Hcon|HCISE00603400 Hcon|HCISE00447700 Tsui|TSUIS_01168	1	1	1	2	1	1	3	2	4	3	1	1	2	2	1
	OrtFam_1362	Cele|F32B5.1 Cele|W10C8.5 Cele|F44G3.2 Dmel|gene:FBgn0000116 Dmel|gene:FBgn0035957 Hsap|gene:ENSG00000104879 Hsap|gene:ENSG00000166165 Sscr|100627332 Sscr|397264 Acey|ANCCEY_01233 Hcon|HCISE01292500 Name|NECAME_08391 Cele|F46H5.3a Lloa|LOAG_10519T0 Tsui|TSUIS_01452 Tspi|Tsp_06232 Tmur|TmuE.g3687 Bmal|BM01610 Oair|101112841 Acey|ANCCEY_03212 Hcon|HCISE00888500 Asuu|GS_13960 Bmal|BM19015 Tsui|TSUIS…	Asuu|GS_13960 Hcon|HCISE01292500 Hcon|HCISE00888500 Tsui|TSUIS_03056 Tsui|TSUIS_01452	2	1	1	1	2	2	2	2	5	1	2	1	2	2	0
	OrtFam_1363	Dmel|gene:FBgn0001215 Dmel|gene:FBgn0004237 Hcon|HCISE00159700 Hcon|HCISE00160000 Hcon|HCISE00169400 Sscr|100511785 Sscr|100521762 Acey|ANCCEY_02081 Name|NECAME_09225 Cele|F42A6.7d Lloa|LOAG_08119T0 Asuu|GS_17656 Bmal|BM18553 Sscr|100516520 Oair|101105552 Tspi|Tsp_07363 Hsap|gene:ENSG00000170144 Tsui|TSUIS_07542 Tmur|TmuE.g2366 Asuu|GS_00510 Bmal|BM18551 Lloa|LOAG_16552T0 Oair|101120819 Hsap|gene…	Asuu|GS_00510 Asuu|GS_17656 Hcon|HCISE00169400 Hcon|HCISE00159700 Hcon|HCISE00160000 Tsui|TSUIS_07542	1	1	1	2	2	2	3	1	1	1	3	3	3	2	0
	OrtFam_1364	Dmel|gene:FBgn0001311 Dmel|gene:FBgn0029091 Hcon|HCISE00714200 Hcon|HCISE01246700 Hcon|HCISE01246800 Tmur|TmuE.g1538 Tmur|TmuE.g645 Tsui|TSUIS_01064 Tsui|TSUIS_04834 Acey|ANCCEY_00527 Cele|T25G3.2 Asuu|GS_05696 Bmal|BM02779 Lloa|LOAG_17877T0 Name|NECAME_16683 Acey|ANCCEY_01342 Name|NECAME_13752 Asuu|GS_02674 Cele|F48A11.1 Hcon|HCISE00854100 Tspi|Tsp_12031 Lloa|LOAG_18720T0 Bmal|BM00022 Tspi|Tsp_0…	Tsui|TSUIS_01064 Tsui|TSUIS_04834	2	2	2	2	2	2	4	2	2	3	0	0	0	2	1
	OrtFam_1365	Dmel|gene:FBgn0029170 Dmel|gene:FBgn0031957 Dmel|gene:FBgn0052574 Dmel|gene:FBgn0033658 Dmel|gene:FBgn0039437 Dmel|gene:FBgn0039436 Dmel|gene:FBgn0039434 Dmel|gene:FBgn0039441 Dmel|gene:FBgn0039469 Dmel|gene:FBgn0037225 Dmel|gene:FBgn0052570 Dmel|gene:FBgn0037224 Dmel|gene:FBgn0052569 Dmel|gene:FBgn0052571 Dmel|gene:FBgn0037227 Dmel|gene:FBgn0038487 Dmel|gene:FBgn0039439 Dmel|gene:FBgn0039440 Dme…	-	0	0	0	0	0	0	0	0	0	0	0	0	0	26	0
	OrtFam_1366	Dmel|gene:FBgn0030659 Dmel|gene:FBgn0038767 Dmel|gene:FBgn0038765 Dmel|gene:FBgn0037621 Dmel|gene:FBgn0037922 Dmel|gene:FBgn0037920 Dmel|gene:FBgn0038768 Dmel|gene:FBgn0037317 Dmel|gene:FBgn0037619 Dmel|gene:FBgn0037446 Dmel|gene:FBgn0037620 Dmel|gene:FBgn0037617 Dmel|gene:FBgn0037618 Dmel|gene:FBgn0037923 Dmel|gene:FBgn0051441 Dmel|gene:FBgn0039860 Dmel|gene:FBgn0042205 Dmel|gene:FBgn0038548 Dme…	-	0	0	0	0	0	0	0	0	1	0	0	0	0	25	0
	OrtFam_1367	Dmel|gene:FBgn0031866 Dmel|gene:FBgn0083975 Dmel|gene:FBgn0083963 Hsap|gene:ENSG00000146938 Hsap|gene:ENSG00000165246 Hsap|gene:ENSG00000196338 Hsap|gene:ENSG00000169760 Hsap|gene:ENSG00000169992 Oair|101103785 Oair|101117049 Oair|101112016 Oair|101120588 Sscr|100156236 Sscr|100521700 Sscr|100521583 Sscr|100623733 Sscr|100736751 Acey|ANCCEY_03037 Hcon|HCISE00001600 Cele|C40C9.5e Name|NECAME_16668…	Asuu|GS_21277 Tsui|TSUIS_08406	1	1	1	1	0	1	1	1	1	1	5	4	5	3	0
	OrtFam_1368	Dmel|gene:FBgn0039061 Dmel|gene:FBgn0039081 Hsap|gene:ENSG00000184185 Hsap|gene:ENSG00000261309 Hsap|gene:ENSG00000260458 Acey|ANCCEY_00948 Name|NECAME_04657 Cele|M02A10.2b Asuu|GS_07676 Lloa|LOAG_12650T0 Oair|101123388 Sscr|397293 Tsui|TSUIS_03208 Tmur|TmuE.g340 Acey|ANCCEY_01408 Lloa|LOAG_17148T0 Cele|R03E9.4 Name|NECAME_02845 Tspi|Tsp_01845 Tsui|TSUIS_00056 Bmal|BM17048 Sscr|397448 Hsap|gene:E…	Asuu|GS_07676 Tsui|TSUIS_03208 Tsui|TSUIS_00056	2	1	1	1	1	2	0	2	2	2	5	3	2	2	0
	OrtFam_1369	Hcon|HCISE00055600 Hcon|HCISE00555000 Hsap|gene:ENSG00000091129 Hsap|gene:ENSG00000163531 Hsap|gene:ENSG00000198910 Hsap|gene:ENSG00000134121 Oair|101106001 Oair|101109290 Oair|101113017 Oair|101110032 Sscr|100511780 Sscr|100520970 Sscr|100525324 Sscr|100626921 Sscr|100736654 Tspi|Tsp_10961 Tspi|Tsp_13439 Acey|ANCCEY_11944 Name|NECAME_12511 Cele|Y54G2A.25a Asuu|GS_11487 Lloa|LOAG_18710T0 Bmal|BM1…	Tsui|TSUIS_01588	1	1	2	1	1	1	2	1	1	1	4	4	5	1	0
	OrtFam_1370	Hcon|HCISE00071900 Hcon|HCISE00425700 Hcon|HCISE00072000 Acey|ANCCEY_06448 Name|NECAME_06000 Tspi|Tsp_07098 Oair|101108871 Acey|ANCCEY_07154 Name|NECAME_14432 Cele|F54D8.1 Asuu|GS_07170 Lloa|LOAG_00016T0 Tsui|TSUIS_04984 Bmal|BM00618 Tspi|Tsp_02838 Tmur|TmuE.g2738 Bmal|BM22242 Lloa|LOAG_08758T0 Cele|Y66D12A.23 Sscr|100514245 Hsap|gene:ENSG00000137513 Tsui|TSUIS_03055 Dmel|gene:FBgn0034177 Tmur|Tm…	Hcon|HCISE00071900 Tsui|TSUIS_03055	2	2	2	1	2	2	3	2	3	2	1	1	1	1	1
	OrtFam_1371	Hcon|HCISE00149400 Hcon|HCISE01656800 Hsap|gene:ENSG00000142733 Hsap|gene:ENSG00000197442 Hsap|gene:ENSG00000180815 Oair|101104888 Oair|101121018 Oair|101113737 Sscr|100512235 Sscr|100739216 Tmur|TmuE.g1783 Tmur|TmuE.g6521 Tsui|TSUIS_00171 Tsui|TSUIS_04042 Acey|ANCCEY_01899 Name|NECAME_15077 Cele|F59A6.1 Asuu|GS_20032 Bmal|BM16580 Lloa|LOAG_18820T0 Tspi|Tsp_00404 Dmel|gene:FBgn0014006 Acey|ANCCEY…	Asuu|GS_20032 Hcon|HCISE01656800 Hcon|HCISE00149400 Tsui|TSUIS_00171 Tsui|TSUIS_04042	2	2	2	1	1	1	2	2	1	3	3	3	2	1	0
	OrtFam_1372	Hcon|HCISE00222900 Hcon|HCISE01745800 Hsap|gene:ENSG00000129204 Hsap|gene:ENSG00000170832 Hsap|gene:ENSG00000260287 Hsap|gene:ENSG00000161583 Hsap|gene:ENSG00000185128 Hsap|gene:ENSG00000259795 Hsap|gene:ENSG00000242384 Hsap|gene:ENSG00000259801 Hsap|gene:ENSG00000234972 Hsap|gene:ENSG00000260069 Hsap|gene:ENSG00000224226 Hsap|gene:ENSG00000261256 Hsap|gene:ENSG00000197681 Hsap|gene:ENSG000002382…	Asuu|GS_05519 Hcon|HCISE01745800	0	0	0	1	1	1	2	1	1	1	15	1	1	1	0
	OrtFam_1373	Hcon|HCISE00366700 Hcon|HCISE01136400 Hcon|HCISE00996100 Hsap|gene:ENSG00000073910 Hsap|gene:ENSG00000075539 Oair|101102983 Oair|101110521 Sscr|100155799 Sscr|100520794 Acey|ANCCEY_07584 Name|NECAME_13240 Bmal|BM17395 Tsui|TSUIS_02241 Acey|ANCCEY_07583 Lloa|LOAG_18577T0 Bmal|BM02568 Tmur|TmuE.g5453 Tsui|TSUIS_02240 Cele|F21H11.2a Asuu|GS_08536 Name|NECAME_11325 Tspi|Tsp_00555 Sscr|100621650 Dmel|…	Asuu|GS_08536 Hcon|HCISE01136400 Hcon|HCISE00996100 Hcon|HCISE00366700 Tsui|TSUIS_02241 Tsui|TSUIS_02240	2	1	1	1	2	1	3	2	1	3	2	2	3	1	1
	OrtFam_1374	Hcon|HCISE00669800 Hcon|HCISE01493400 Hcon|HCISE01139400 Hsap|gene:ENSG00000012817 Hsap|gene:ENSG00000126012 Hsap|gene:ENSG00000073614 Hsap|gene:ENSG00000117139 Oair|101110351 Oair|101115023 Oair|101121317 Sscr|100037295 Sscr|100294704 Acey|ANCCEY_05608 Cele|ZK593.4 Asuu|GS_00775 Lloa|LOAG_01817T0 Bmal|BM02938 Name|NECAME_16973 Dmel|gene:FBgn0031759 Tmur|TmuE.g892 Tsui|TSUIS_09572 Scer|YJR119C Ts…	Asuu|GS_00775 Hcon|HCISE01139400 Hcon|HCISE00669800 Hcon|HCISE01493400 Tsui|TSUIS_09572 Tsui|TSUIS_06847	2	2	1	1	1	1	3	1	1	2	4	3	2	1	1
	OrtFam_1375	Hcon|HCISE01029300 Hcon|HCISE01572400 Hsap|gene:ENSG00000114541 Hsap|gene:ENSG00000151474 Oair|101105366 Oair|101115892 Acey|ANCCEY_09964 Acey|ANCCEY_09961 Hcon|HCISE01029100 Name|NECAME_05416 Bmal|BM18042 Lloa|LOAG_08451T0 Tsui|TSUIS_01974 Tmur|TmuE.g4463 Cele|F07C6.4d Sscr|100524460 Tspi|Tsp_06928 Acey|ANCCEY_09962 Name|NECAME_05414 Hcon|HCISE01839100 Hcon|HCISE01797500 Asuu|GS_17319 Tspi|Tsp_0…	Asuu|GS_17319 Hcon|HCISE01572400 Hcon|HCISE01029100 Tsui|TSUIS_01974	1	1	2	1	1	1	5	3	1	3	2	2	3	0	0
	OrtFam_1376	Hcon|HCISE01421900 Hcon|HCISE01903100 Hsap|gene:ENSG00000005961 Hsap|gene:ENSG00000077943 Hsap|gene:ENSG00000161638 Hsap|gene:ENSG00000138448 Oair|101115719 Oair|101117689 Oair|443143 Oair|443140 Sscr|100155091 Sscr|397285 Sscr|100512676 Sscr|397059 Acey|ANCCEY_06267 Cele|F54F2.1 Name|NECAME_04075 Asuu|GS_18457 Lloa|LOAG_16901T0 Tmur|TmuE.g4867 Dmel|gene:FBgn0001250 Tsui|TSUIS_03415 Tspi|Tsp_0662…	Asuu|GS_18457 Hcon|HCISE01903100 Hcon|HCISE01421900 Tsui|TSUIS_03415	1	1	1	1	1	1	2	1	1	3	4	4	4	1	0
	OrtFam_1377	Hcon|HCISE01467800 Hcon|HCISE02056200 Hcon|HCISE01495200 Hcon|HCISE01811100 Hsap|gene:ENSG00000156113 Hsap|gene:ENSG00000215262 Oair|100270685 Oair|101110209 Tmur|TmuE.g4708 Tmur|TmuE.g4709 Tspi|Tsp_10880 Tspi|Tsp_10882 Acey|ANCCEY_09384 Bmal|BM02924 Lloa|LOAG_10097T0 Tsui|TSUIS_07944 Acey|ANCCEY_09383 Cele|Y51A2D.19a Asuu|GS_23658 Lloa|LOAG_17996T0 Dmel|gene:FBgn0003429 Name|NECAME_08093 Sscr|39…	Asuu|GS_23658 Tsui|TSUIS_07944 Tsui|TSUIS_07935 Tsui|TSUIS_07945	3	2	2	1	2	2	4	2	1	1	2	2	1	1	0
	OrtFam_1378	Hcon|HCISE01782200 Hcon|HCISE01782400 Hcon|HCISE01782300 Hcon|HCISE01782500 Hsap|gene:ENSG00000131626 Hsap|gene:ENSG00000139220 Hsap|gene:ENSG00000143847 Hsap|gene:ENSG00000177380 Oair|101104729 Oair|101106189 Oair|101117290 Oair|101109825 Sscr|100511995 Sscr|100512281 Acey|ANCCEY_01694 Cele|F59F5.6 Lloa|LOAG_18738T0 Bmal|BM19554 Asuu|GS_06240 Tspi|Tsp_02409 Tsui|TSUIS_03211 Tmur|TmuE.g4819 Name|…	Asuu|GS_06240 Hcon|HCISE00585900 Hcon|HCISE01782300 Hcon|HCISE01782500 Hcon|HCISE01782400 Hcon|HCISE01782200 Tsui|TSUIS_03211	1	1	1	1	1	1	5	1	1	1	4	4	3	1	0
	OrtFam_1379	Hsap|gene:ENSG00000038382 Hsap|gene:ENSG00000160145 Oair|101103924 Oair|101120630 Acey|ANCCEY_03162 Hcon|HCISE00912400 Name|NECAME_01707 Lloa|LOAG_18197T0 Bmal|BM03817 Tspi|Tsp_10397 Tsui|TSUIS_06210 Acey|ANCCEY_03164 Name|NECAME_01704 Cele|F55C7.7a Asuu|GS_19667 Lloa|LOAG_18568T0 Bmal|BM03196 Tmur|TmuE.g7683 Tspi|Tsp_10394 Tsui|TSUIS_06209 Sscr|100518698 Dmel|gene:FBgn0024277 Sscr|100737132 Sscr…	Asuu|GS_19667 Hcon|HCISE00912400 Tsui|TSUIS_06210 Tsui|TSUIS_06209	2	1	2	1	2	2	1	2	1	3	2	2	4	1	0
	OrtFam_1380	Hsap|gene:ENSG00000075340 Hsap|gene:ENSG00000148700 Hsap|gene:ENSG00000087274 Oair|101106757 Oair|101117808 Oair|101123212 Sscr|100155574 Sscr|100624449 Sscr|100517353 Acey|ANCCEY_04602 Asuu|GS_22473 Lloa|LOAG_15304T0 Acey|ANCCEY_04601 Name|NECAME_08058 Asuu|GS_19428 Lloa|LOAG_10542T0 Bmal|BM22098 Cele|F39C12.2b Tmur|TmuE.g2586 Tspi|Tsp_11512 Dmel|gene:FBgn0004873 Acey|ANCCEY_06165 Name|NECAME_16…	Asuu|GS_19428 Asuu|GS_22473 Hcon|HCISE00112100 Tsui|TSUIS_07588	1	1	1	2	1	2	1	3	2	2	3	3	3	1	0
	OrtFam_1381	Hsap|gene:ENSG00000104093 Hsap|gene:ENSG00000172869 Oair|101105079 Oair|101115363 Sscr|100155516 Sscr|100523116 Acey|ANCCEY_05798 Name|NECAME_10075 Asuu|GS_11087 Acey|ANCCEY_05799 Cele|F54E4.1 Name|NECAME_10074 Bmal|BM19276 Lloa|LOAG_17206T0 Tsui|TSUIS_02265 Tmur|TmuE.g8965 Dmel|gene:FBgn0023458 Asuu|GS_05619 Name|NECAME_10073 Tspi|Tsp_09083 Hcon|HCISE00920500 Tmur|TmuE.g285 Hcon|HCISE01424400 Hc…	Asuu|GS_05619 Asuu|GS_11087 Hcon|HCISE01424400 Hcon|HCISE00251900 Hcon|HCISE00646700 Hcon|HCISE00920500 Tsui|TSUIS_02265	1	2	2	2	1	1	4	2	1	3	2	2	2	1	0
	OrtFam_1382	Hsap|gene:ENSG00000111262 Hsap|gene:ENSG00000177301 Hsap|gene:ENSG00000177272 Hsap|gene:ENSG00000182255 Hsap|gene:ENSG00000130037 Hsap|gene:ENSG00000151079 Oair|101105466 Oair|101112012 Oair|101118217 Sscr|100037947 Sscr|100622932 Sscr|100156614 Sscr|100048962 Sscr|397292 Sscr|474166 Sscr|100738346 Acey|ANCCEY_08353 Hcon|HCISE00561500 Cele|ZK1321.2c Lloa|LOAG_01893T0 Bmal|BM04373 Tspi|Tsp_08578 T…	Hcon|HCISE00561500 Tsui|TSUIS_00384	1	1	1	0	1	1	1	1	1	0	6	4	7	1	0
	OrtFam_1383	Hsap|gene:ENSG00000123136 Hsap|gene:ENSG00000235439 Hsap|gene:ENSG00000230624 Hsap|gene:ENSG00000229496 Hsap|gene:ENSG00000225859 Hsap|gene:ENSG00000225073 Hsap|gene:ENSG00000215425 Hsap|gene:ENSG00000198563 Hsap|gene:ENSG00000237889 Oair|101101929 Oair|101123034 Sscr|100515361 Sscr|448813 Tspi|Tsp_09354 Tspi|Tsp_12657 Acey|ANCCEY_09279 Hcon|HCISE00375000 Name|NECAME_07406 Cele|C26D10.2a Lloa|LOA…	Asuu|GS_14401 Hcon|HCISE00375000 Tsui|TSUIS_09094	1	1	2	1	1	1	1	1	1	1	9	2	2	1	1
	OrtFam_1384	Hsap|gene:ENSG00000240682 Hsap|gene:ENSG00000261796 Tsui|TSUIS_04083 Acey|ANCCEY_04591 Name|NECAME_05481 Hcon|HCISE00738000 Lloa|LOAG_03439T0 Asuu|GS_02301 Bmal|BM07887 Cele|F53B7.3 Tmur|TmuE.g4991 Tspi|Tsp_02139 Oair|101106975 Dmel|gene:FBgn0037550 Scer|YJR050W Name|NECAME_11940 Sscr|100622596 Asuu|GS_18923 Bmal|BM05022 Lloa|LOAG_10833T0 Hcon|HCISE00220700 Sscr|100517236 Hsap|gene:ENSG0000018767…	Asuu|GS_02301 Asuu|GS_18923 Hcon|HCISE00738000 Tsui|TSUIS_04083	1	1	1	2	2	2	2	1	2	2	3	2	2	2	1
	OrtFam_1385	Tspi|Tsp_09833 Tspi|Tsp_11702 Tspi|Tsp_11503 Tspi|Tsp_12303 Tspi|Tsp_14727 Tspi|Tsp_04596 Tspi|Tsp_04733 Tspi|Tsp_08993 Tspi|Tsp_15796 Tspi|Tsp_13673 Tspi|Tsp_13816 Tspi|Tsp_15434 Tspi|Tsp_05076 Tspi|Tsp_12304 Tspi|Tsp_05434 Tspi|Tsp_05397 Tspi|Tsp_16105 Tspi|Tsp_14877 Tspi|Tsp_00725 Tspi|Tsp_12302 Tspi|Tsp_05034 Tspi|Tsp_00597 Tspi|Tsp_00595 Hsap|gene:ENSG00000236287 Sscr|100525805 Oair|101122975	-	0	0	23	0	0	0	0	0	0	0	1	1	1	0	0
	OrtFam_1386	Dmel|gene:FBgn0039033 Dmel|gene:FBgn0039034 Dmel|gene:FBgn0037685 Dmel|gene:FBgn0026386 Dmel|gene:FBgn0037594 Dmel|gene:FBgn0036078 Dmel|gene:FBgn0030715 Dmel|gene:FBgn0037591 Dmel|gene:FBgn0036474 Dmel|gene:FBgn0041621 Dmel|gene:FBgn0038798 Dmel|gene:FBgn0041622 Dmel|gene:FBgn0037590 Dmel|gene:FBgn0036009 Dmel|gene:FBgn0039582 Dmel|gene:FBgn0030204 Dmel|gene:FBgn0033404 Dmel|gene:FBgn0026396 Dme…	-	0	0	0	0	0	0	0	0	0	0	0	0	0	26	0
	OrtFam_1387	Acey|ANCCEY_04093 Name|NECAME_15055 Hcon|HCISE01721600 Cele|C34D4.4a Lloa|LOAG_00530T0 Bmal|BM20805 Asuu|GS_15561 Tmur|TmuE.g4034 Tsui|TSUIS_07684 Dmel|gene:FBgn0035944 Tspi|Tsp_01620 Oair|101105932 Asuu|GS_11895 Lloa|LOAG_16865T0 Name|NECAME_15053 Hsap|gene:ENSG00000171928 Sscr|100522572 Scer|YDR084C Tspi|Tsp_01621 Tmur|TmuE.g4035 Hsap|gene:ENSG00000166676 Sscr|100620244 Oair|101108621 Hsap|gene…	Asuu|GS_11895 Asuu|GS_15561 Hcon|HCISE01721600 Tsui|TSUIS_07684	1	2	2	2	1	2	1	1	1	2	3	3	3	1	1
	OrtFam_1388	Acey|ANCCEY_03651 Acey|ANCCEY_12580 Acey|ANCCEY_08555 Acey|ANCCEY_13734 Acey|ANCCEY_13363 Acey|ANCCEY_13364 Acey|ANCCEY_13365 Hcon|HCISE00197000 Hcon|HCISE00913900 Hcon|HCISE01983100 Hcon|HCISE00752200 Hcon|HCISE01316000 Hcon|HCISE00771900 Hcon|HCISE01212800 Hcon|HCISE00752300 Hcon|HCISE01444800 Hcon|HCISE01418000 Hcon|HCISE00772100 Hcon|HCISE01316100 Hcon|HCISE00772000 Hcon|HCISE01191400 Hcon|HC…	Hcon|HCISE00772100 Hcon|HCISE01212800 Hcon|HCISE01191700 Hcon|HCISE01983100 Hcon|HCISE01726200 Hcon|HCISE00913900 Hcon|HCISE01316000 Hcon|HCISE00771900 Hcon|HCISE00197000 Hcon|HCISE00752200 Hcon|HCISE01316100 Hcon|HCISE01444800 Hcon|HCISE01191500	0	0	0	0	0	0	18	7	0	0	0	0	0	0	0
	OrtFam_1389	Acey|ANCCEY_06882 Acey|ANCCEY_06883 Cele|Y46H3A.1b Cele|Y97E10B.10 Cele|F36H9.6 Cele|M02H5.2 Cele|R08F11.2 Cele|Y5H2B.7 Cele|F47D2.6 Cele|F47D2.8 Cele|W04D2.2a Cele|F54E2.6 Cele|C24B9.2 Cele|C24B9.5 Cele|C24B9.6 Cele|C24B9.4a Cele|F40G12.8 Cele|F40G12.15 Cele|C53A5.10 Cele|F47D2.4 Cele|F47D2.5 Cele|C16D9.7 Hcon|HCISE01389600 Name|NECAME_12203 Asuu|GS_24303	-	0	0	0	1	0	0	1	2	20	1	0	0	0	0	0
	OrtFam_1390	Acey|ANCCEY_10155 Acey|ANCCEY_10320 Hcon|HCISE00450900 Hcon|HCISE01606700 Hsap|gene:ENSG00000113407 Hsap|gene:ENSG00000185418 Hsap|gene:ENSG00000143374 Oair|101105117 Oair|101114306 Oair|101111581 Sscr|100523715 Sscr|100526191 Sscr|100620180 Tspi|Tsp_12181 Tspi|Tsp_12375 Tspi|Tsp_12266 Name|NECAME_01128 Cele|C47D12.6a Bmal|BM05557 Asuu|GS_11281 Lloa|LOAG_05654T0 Tsui|TSUIS_01737 Tmur|TmuE.g4725 D…	Asuu|GS_11281 Hcon|HCISE01606700 Hcon|HCISE00450900 Tsui|TSUIS_01737	1	1	3	1	1	1	2	2	1	1	3	3	3	1	1
	OrtFam_1391	Acey|ANCCEY_11996 Acey|ANCCEY_13445 Hsap|gene:ENSG00000111885 Hsap|gene:ENSG00000198162 Hsap|gene:ENSG00000117643 Oair|101103326 Oair|101108177 Oair|101118089 Sscr|100154147 Sscr|396919 Acey|ANCCEY_08034 Hcon|HCISE01944800 Name|NECAME_05424 Cele|D2030.1 Asuu|GS_18145 Hcon|HCISE00681200 Cele|C52E4.5b Asuu|GS_23840 Dmel|gene:FBgn0259170 Lloa|LOAG_17253T1 Tmur|TmuE.g1451 Tspi|Tsp_10255 Bmal|BM06976 …	Asuu|GS_18145 Asuu|GS_23840 Hcon|HCISE00681200 Hcon|HCISE01944800 Tsui|TSUIS_03771	1	1	1	2	1	1	2	3	2	1	3	3	3	1	0
	OrtFam_1392	Acey|ANCCEY_12662 Acey|ANCCEY_14584 Tspi|Tsp_07319 Tspi|Tsp_07328 Tspi|Tsp_06450 Tspi|Tsp_14230 Name|NECAME_09305 Hcon|HCISE00057800 Cele|F09C12.8 Bmal|BM01094 Lloa|LOAG_02791T0 Asuu|GS_01023 Tsui|TSUIS_06961 Tmur|TmuE.g8740 Dmel|gene:FBgn0039137 Sscr|100521108 Oair|101111654 Hsap|gene:ENSG00000160185 Hsap|gene:ENSG00000154127 Asuu|GS_05988 Asuu|GS_11179 Oair|101104708 Sscr|100627915 Tsui|TSUIS_0…	Asuu|GS_05988 Asuu|GS_11179 Asuu|GS_01023	2	2	4	3	1	1	1	2	1	1	2	2	2	1	0
	OrtFam_1393	Acey|ANCCEY_12940 Acey|ANCCEY_13755 Cele|F20B6.2 Cele|Y110A7A.12 Hcon|HCISE00963000 Hcon|HCISE02062500 Hcon|HCISE02027700 Hsap|gene:ENSG00000116039 Hsap|gene:ENSG00000147416 Name|NECAME_04900 Name|NECAME_15073 Name|NECAME_17615 Oair|101107683 Oair|494439 Sscr|100523368 Sscr|100739134 Sscr|100523998 Asuu|GS_12676 Lloa|LOAG_07342T0 Bmal|BM06682 Dmel|gene:FBgn0005671 Tmur|TmuE.g7235 Tsui|TSUIS_04534…	Asuu|GS_12676 Hcon|HCISE02062500 Hcon|HCISE02027700 Hcon|HCISE00963000 Tsui|TSUIS_04534	1	1	1	1	1	1	3	2	2	3	2	2	3	1	1
	OrtFam_1394	Asuu|GS_03355 Asuu|GS_18024 Asuu|GS_13258 Cele|T28C12.1 Cele|T28C12.2 Cele|ZK550.2 Hcon|HCISE00136100 Hcon|HCISE00376700 Tspi|Tsp_09191 Tspi|Tsp_09206 Dmel|gene:FBgn0035767 Tmur|TmuE.g4304 Acey|ANCCEY_02619 Cele|Y53G8AR.7a Hsap|gene:ENSG00000164073 Oair|101121711 Sscr|100516866 Tsui|TSUIS_09029 Acey|ANCCEY_14221 Hcon|HCISE00318300 Cele|W01B6.3 Name|NECAME_00532 Lloa|LOAG_04989T0 Name|NECAME_09539…	Asuu|GS_03355 Asuu|GS_18024 Hcon|HCISE00136100 Tsui|TSUIS_09029	1	1	2	3	0	1	3	2	5	3	1	1	1	1	0
	OrtFam_1395	Asuu|GS_04856 Asuu|GS_10682 Asuu|GS_07829 Bmal|BM05796 Bmal|BM14500 Bmal|BM02189 Cele|Y69E1A.2 Cele|ZK546.7 Cele|Y59E9AL.3 Cele|C04G2.9 Cele|Y59E9AL.2 Hcon|HCISE01953200 Hcon|HCISE01953500 Name|NECAME_00466 Name|NECAME_05346 Name|NECAME_05345 Acey|ANCCEY_08890 Hcon|HCISE00944200 Lloa|LOAG_03729T0 Bmal|BM04421 Acey|ANCCEY_08891 Lloa|LOAG_06037T0 Asuu|GS_14262 Lloa|LOAG_13033T0 Name|NECAME_12894	Asuu|GS_10682	0	0	0	4	4	3	3	2	5	4	0	0	0	0	0
	OrtFam_1396	Asuu|GS_00947 Asuu|GS_16489 Cele|C50F7.10 Cele|E02H9.5 Hcon|HCISE01969700 Hcon|HCISE02002900 Hsap|gene:ENSG00000115850 Hsap|gene:ENSG00000133116 Hsap|gene:ENSG00000134962 Oair|101104042 Oair|101109707 Oair|101110249 Sscr|100519728 Sscr|100525825 Sscr|100625897 Sscr|100625807 Acey|ANCCEY_09742 Name|NECAME_00480 Dmel|gene:FBgn0036659 Hsap|gene:ENSG00000249948 Oair|101103396 Hsap|gene:ENSG0000018850…	Asuu|GS_00947 Asuu|GS_16489 Hcon|HCISE01969700 Hcon|HCISE02002900	0	0	0	2	0	0	2	1	2	1	5	5	6	1	0
	OrtFam_1397	Asuu|GS_10859 Asuu|GS_19812 Asuu|GS_16933 Cele|B0222.9 Cele|F15E6.6 Cele|F55B11.1 Hcon|HCISE00791000 Hcon|HCISE01871400 Hsap|gene:ENSG00000138356 Hsap|gene:ENSG00000158125 Oair|101102548 Oair|101104808 Oair|101104557 Oair|780499 Sscr|100515259 Sscr|100525616 Sscr|100523701 Sscr|100623394 Acey|ANCCEY_03135 Name|NECAME_12304 Dmel|gene:FBgn0003308 Tsui|TSUIS_07919 Tmur|TmuE.g1994 Asuu|GS_06042 Name|…	Asuu|GS_06042 Asuu|GS_10859 Asuu|GS_16933 Asuu|GS_19812 Tsui|TSUIS_07919	1	1	0	4	0	0	2	1	3	2	2	4	4	1	0
	OrtFam_1398	Asuu|GS_19426 Asuu|GS_21295 Hsap|gene:ENSG00000074800 Hsap|gene:ENSG00000111674 Hsap|gene:ENSG00000108515 Oair|101109164 Oair|443086 Oair|101118119 Scer|YHR174W Scer|YOR393W Scer|YPL281C Scer|YMR323W Scer|YGR254W Sscr|100157750 Sscr|692156 Acey|ANCCEY_09060 Name|NECAME_09088 Hcon|HCISE02123500 Cele|T21B10.2c Bmal|BM06849 Lloa|LOAG_00912T0 Tspi|Tsp_09466 Tmur|TmuE.g7735 Tsui|TSUIS_03603 Dmel|gene:…	Asuu|GS_21295 Hcon|HCISE02123500 Tsui|TSUIS_03603	1	1	1	2	1	1	1	1	1	1	3	3	2	1	5
	OrtFam_1399	Bmal|BM13434 Bmal|BM13579 Bmal|BM18350 Bmal|BM18372 Bmal|BM12996 Bmal|BM15551 Bmal|BM13557 Bmal|BM11478 Bmal|BM11913 Bmal|BM11163 Bmal|BM12224 Bmal|BM11830 Bmal|BM10566 Bmal|BM03150 Bmal|BM06990 Bmal|BM07889 Bmal|BM12642 Bmal|BM20923 Bmal|BM04679 Bmal|BM07747 Bmal|BM09335 Bmal|BM01952 Bmal|BM05396 Bmal|BM00744 Bmal|BM01896	-	0	0	0	0	25	0	0	0	0	0	0	0	0	0	0
	OrtFam_1400	Bmal|BM15060 Bmal|BM16445 Bmal|BM15613 Bmal|BM06387 Bmal|BM15878 Bmal|BM14266 Bmal|BM14395 Bmal|BM13991 Bmal|BM11988 Bmal|BM15121 Bmal|BM10645 Bmal|BM12473 Bmal|BM11764 Bmal|BM11643 Bmal|BM14849 Bmal|BM08134 Bmal|BM15309 Bmal|BM08613 Bmal|BM11214 Bmal|BM11529 Bmal|BM07917 Bmal|BM08426 Bmal|BM00260 Bmal|BM06995 Bmal|BM10896	-	0	0	0	0	25	0	0	0	0	0	0	0	0	0	0
	OrtFam_1401	Bmal|BM00321 Bmal|BM20873 Cele|C46F4.2 Cele|F37C12.7 Hcon|HCISE00136000 Hcon|HCISE00376600 Hcon|HCISE02046200 Hsap|gene:ENSG00000068366 Hsap|gene:ENSG00000123983 Oair|101111781 Oair|101120728 Scer|YMR246W Scer|YOR317W Scer|YIL009W Sscr|100233169 Sscr|448980 Acey|ANCCEY_05969 Name|NECAME_09079 Asuu|GS_21585 Name|NECAME_12558 Lloa|LOAG_18609T0 Tsui|TSUIS_09426 Tmur|TmuE.g6084 Dmel|gene:FBgn0263120 …	Asuu|GS_21585 Hcon|HCISE02046200 Hcon|HCISE00136000 Hcon|HCISE00376600 Tsui|TSUIS_09426	1	1	1	1	2	1	3	1	2	2	2	2	2	1	3
	OrtFam_1402	Bmal|BM04818 Bmal|BM19579 Dmel|gene:FBgn0004828 Dmel|gene:FBgn0014857 Hsap|gene:ENSG00000132475 Hsap|gene:ENSG00000163041 Lloa|LOAG_05159T0 Lloa|LOAG_13971T0 Name|NECAME_09673 Name|NECAME_12595 Oair|100135447 Oair|101108931 Scer|YBR010W Scer|YNL031C Sscr|100521680 Sscr|396970 Tmur|TmuE.g7989 Tmur|TmuE.g7991 Tsui|TSUIS_09305 Tsui|TSUIS_09306 Acey|ANCCEY_09733 Hcon|HCISE02140900 Asuu|GS_20732 Cele|…	Asuu|GS_20732 Hcon|HCISE02140900 Tsui|TSUIS_09306 Tsui|TSUIS_09305	2	2	1	1	2	2	1	1	1	2	2	2	2	2	2
	OrtFam_1403	Cele|T05H4.4 Cele|T05H4.5 Scer|YML087C Scer|YML125C Tspi|Tsp_01944 Tspi|Tsp_01947 Acey|ANCCEY_06131 Name|NECAME_03716 Hcon|HCISE00820900 Asuu|GS_08011 Lloa|LOAG_10211T0 Dmel|gene:FBgn0036211 Oair|101109820 Sscr|100511951 Bmal|BM21939 Hsap|gene:ENSG00000100243 Tsui|TSUIS_06746 Tmur|TmuE.g7349 Scer|YIL043C Acey|ANCCEY_14583 Oair|101106419 Sscr|100524254 Hsap|gene:ENSG00000159348 Hsap|gene:ENSG00000…	Asuu|GS_08011 Hcon|HCISE00820900 Tsui|TSUIS_06746	1	1	2	1	1	1	1	2	2	1	3	3	2	1	3
	OrtFam_1404	Cele|F08A8.3 Cele|F08A8.4 Cele|F08A8.2 Cele|F08A8.1a Cele|F59F4.1 Cele|C48B4.1 Dmel|gene:FBgn0027572 Dmel|gene:FBgn0034628 Dmel|gene:FBgn0034629 Dmel|gene:FBgn0029924 Hcon|HCISE00363700 Hcon|HCISE00463900 Hcon|HCISE00463800 Hcon|HCISE01803800 Hcon|HCISE01641400 Acey|ANCCEY_02145 Asuu|GS_07685 Bmal|BM06220 Lloa|LOAG_16373T0 Sscr|100113422 Oair|101118626 Hsap|gene:ENSG00000161533 Acey|ANCCEY_11687 …	Asuu|GS_07685 Hcon|HCISE00363700	0	0	0	1	1	1	5	2	6	1	1	1	1	4	1
	OrtFam_1405	Cele|F26H9.8 Cele|F48E3.3 Hsap|gene:ENSG00000102595 Hsap|gene:ENSG00000136731 Oair|101106911 Oair|101108761 Sscr|100155117 Sscr|100737246 Tspi|Tsp_04304 Acey|ANCCEY_10132 Name|NECAME_17187 Hcon|HCISE00931200 Lloa|LOAG_03277T0 Bmal|BM18362 Asuu|GS_12570 Tmur|TmuE.g5369 Dmel|gene:FBgn0014075 Tsui|TSUIS_06782 Scer|YOR336W Asuu|GS_05235 Hcon|HCISE00656300 Name|NECAME_16155 Name|NECAME_16177 Sscr|1001…	Asuu|GS_05235 Asuu|GS_12570 Hcon|HCISE00656300 Hcon|HCISE00968900 Hcon|HCISE00931200 Tsui|TSUIS_06782	1	1	1	2	1	1	3	1	2	3	2	2	3	1	1
	OrtFam_1406	Dmel|gene:FBgn0000078 Dmel|gene:FBgn0000079 Dmel|gene:FBgn0020506 Hsap|gene:ENSG00000174876 Hsap|gene:ENSG00000237763 Hsap|gene:ENSG00000187733 Hsap|gene:ENSG00000240038 Hsap|gene:ENSG00000243480 Oair|101118573 Oair|101118831 Sscr|100152255 Sscr|100521789 Sscr|100522672 Sscr|397397 Sscr|100153854 Sscr|100737854 Tspi|Tsp_00360 Tspi|Tsp_00603 Acey|ANCCEY_08255 Hcon|HCISE00959300 Name|NECAME_09737 C…	Asuu|GS_03328 Hcon|HCISE00959300	1	1	2	1	0	0	1	1	1	1	5	2	6	3	0
	OrtFam_1407	Dmel|gene:FBgn0000317 Dmel|gene:FBgn0040299 Hsap|gene:ENSG00000137474 Hsap|gene:ENSG00000261910 Hsap|gene:ENSG00000169994 Hsap|gene:ENSG00000145555 Oair|101113697 Oair|101118339 Sscr|100737623 Sscr|397373 Sscr|396902 Tspi|Tsp_04156 Tspi|Tsp_12939 Acey|ANCCEY_03313 Cele|T10H10.1 Name|NECAME_12604 Lloa|LOAG_17485T0 Tmur|TmuE.g6088 Tsui|TSUIS_01958 Hcon|HCISE01740700 Tspi|Tsp_04155 Asuu|GS_07503 Asu…	Asuu|GS_02496 Asuu|GS_07503 Hcon|HCISE01740700 Tsui|TSUIS_01958	1	1	3	2	0	2	1	1	1	1	4	3	3	2	0
	OrtFam_1408	Dmel|gene:FBgn0002543 Dmel|gene:FBgn0041097 Dmel|gene:FBgn0005631 Hsap|gene:ENSG00000154134 Hsap|gene:ENSG00000185008 Hsap|gene:ENSG00000169855 Oair|100125613 Oair|100125614 Oair|101117204 Sscr|100517310 Sscr|100739586 Sscr|100524637 Acey|ANCCEY_01555 Name|NECAME_01798 Cele|ZK377.2b Hcon|HCISE01118200 Asuu|GS_12577 Lloa|LOAG_17117T0 Bmal|BM08555 Tspi|Tsp_04433 Tsui|TSUIS_05971 Tmur|TmuE.g2198 Ace…	Asuu|GS_12577 Hcon|HCISE01118200 Hcon|HCISE00894500 Tsui|TSUIS_05971	1	1	1	1	2	1	2	2	1	1	3	3	3	3	0
	OrtFam_1409	Dmel|gene:FBgn0003339 Dmel|gene:FBgn0260642 Acey|ANCCEY_06601 Name|NECAME_15538 Cele|C08C3.3 Lloa|LOAG_06409T0 Tspi|Tsp_06366 Tmur|TmuE.g6277 Tsui|TSUIS_02575 Hcon|HCISE01415000 Acey|ANCCEY_08001 Name|NECAME_13125 Asuu|GS_11301 Lloa|LOAG_02921T0 Sscr|100522513 Oair|101115137 Hsap|gene:ENSG00000120087 Tmur|TmuE.g6274 Tspi|Tsp_06373 Asuu|L3E_02618 Cele|C07H6.7 Sscr|100499568 Hsap|gene:ENSG000001060…	Asuu|GS_11301 Hcon|HCISE01415000	1	2	2	2	0	2	1	2	2	2	2	2	2	3	0
	OrtFam_1410	Dmel|gene:FBgn0003719 Dmel|gene:FBgn0004885 Hsap|gene:ENSG00000038295 Hsap|gene:ENSG00000095587 Hsap|gene:ENSG00000168487 Oair|101107749 Oair|101122334 Oair|101122135 Sscr|100156461 Sscr|100157589 Sscr|100512480 Tspi|Tsp_06080 Tspi|Tsp_13277 Acey|ANCCEY_00463 Hcon|HCISE00516000 Cele|F38E9.2 Asuu|GS_11181 Tmur|TmuE.g8564 Tsui|TSUIS_08263 Lloa|LOAG_09658T0 Name|NECAME_07840 Bmal|BM15974 Lloa|LOAG_0…	Asuu|GS_11181 Hcon|HCISE00516000 Tsui|TSUIS_08263	1	1	2	1	2	2	1	1	1	2	3	3	3	2	0
	OrtFam_1411	Dmel|gene:FBgn0003863 Dmel|gene:FBgn0050031 Dmel|gene:FBgn0010359 Dmel|gene:FBgn0010358 Dmel|gene:FBgn0050025 Dmel|gene:FBgn0010357 Dmel|gene:FBgn0010425 Dmel|gene:FBgn0019928 Dmel|gene:FBgn0259998 Dmel|gene:FBgn0015001 Dmel|gene:FBgn0011555 Dmel|gene:FBgn0042186 Dmel|gene:FBgn0011832 Dmel|gene:FBgn0034507 Dmel|gene:FBgn0034518 Dmel|gene:FBgn0043470 Dmel|gene:FBgn0011556 Dmel|gene:FBgn0011554 Dme…	-	0	0	0	0	0	0	0	0	0	0	0	0	0	25	0
	OrtFam_1412	Dmel|gene:FBgn0004368 Dmel|gene:FBgn0004370 Acey|ANCCEY_07512 Name|NECAME_11661 Bmal|BM19897 Lloa|LOAG_12391T0 Tsui|TSUIS_08727 Acey|ANCCEY_07513 Hcon|HCISE01713900 Name|NECAME_10042 Cele|F44G4.8a Asuu|GS_12428 Lloa|LOAG_03887T0 Bmal|BM19898 Tsui|TSUIS_08751 Tmur|TmuE.g3016 Tspi|Tsp_05811 Oair|101121760 Sscr|100156181 Hsap|gene:ENSG00000127329 Lloa|LOAG_10550T0 Oair|101103961 Hsap|gene:ENSG000001…	Asuu|GS_12428 Hcon|HCISE01713900 Tsui|TSUIS_08727 Tsui|TSUIS_08751	2	1	2	1	2	4	1	2	1	2	2	2	1	2	0
	OrtFam_1413	Dmel|gene:FBgn0004432 Dmel|gene:FBgn0036415 Hcon|HCISE00326400 Hcon|HCISE00759800 Scer|YDR155C Scer|YML078W Sscr|100152612 Sscr|100628155 Tspi|Tsp_08266 Tspi|Tsp_12763 Acey|ANCCEY_04728 Name|NECAME_10452 Cele|Y75B12B.5 Asuu|GS_07454 Lloa|LOAG_03625T1 Bmal|BM02687 Tmur|TmuE.g9434 Tsui|TSUIS_01927 Hsap|gene:ENSG00000108179 Asuu|GS_15627 Oair|101119757 Lloa|LOAG_06740T0 Hsap|gene:ENSG00000196262 Cel…	Asuu|GS_15627 Asuu|GS_07454 Hcon|HCISE00759800 Hcon|HCISE00326400 Tsui|TSUIS_01927	1	1	2	2	1	2	2	1	2	1	2	2	2	2	2
	OrtFam_1414	Dmel|gene:FBgn0028516 Dmel|gene:FBgn0051860 Acey|ANCCEY_01226 Name|NECAME_02677 Hcon|HCISE00205600 Cele|T18D3.3 Asuu|GS_09745 Lloa|LOAG_13237T0 Sscr|100170651 Acey|ANCCEY_09630 Hcon|HCISE01434100 Hcon|HCISE01242800 Cele|Y39E4A.2b Asuu|GS_01717 Lloa|LOAG_05585T0 Tsui|TSUIS_06883 Hsap|gene:ENSG00000158014 Oair|101117314 Acey|ANCCEY_12738 Hcon|HCISE01247400 Name|NECAME_10387 Tspi|Tsp_03263 Tmur|TmuE…	Asuu|GS_01717 Asuu|GS_09745 Hcon|HCISE01434100 Hcon|HCISE01247400 Hcon|HCISE01242800 Tsui|TSUIS_06883	1	1	2	2	1	2	4	3	2	2	1	1	1	2	0
	OrtFam_1415	Dmel|gene:FBgn0028875 Dmel|gene:FBgn0086778 Dmel|gene:FBgn0032151 Hcon|HCISE01765700 Hcon|HCISE01937600 Hsap|gene:ENSG00000166664 Hsap|gene:ENSG00000175344 Acey|ANCCEY_08411 Name|NECAME_08807 Name|NECAME_12789 Tsui|TSUIS_01741 Acey|ANCCEY_12954 Hcon|HCISE00372700 Cele|C31H5.3b Tmur|TmuE.g6688 Oair|101113104 Tspi|Tsp_10138 Asuu|GS_21747 Cele|C40C9.2 Asuu|GS_03796 Lloa|LOAG_18893T0 Cele|F25G6.3a Ss…	Asuu|GS_21747 Asuu|GS_03796 Hcon|HCISE01765700 Hcon|HCISE01937600 Tsui|TSUIS_01741 Tsui|TSUIS_03761	2	1	1	2	0	1	3	2	3	3	2	1	1	3	0
	OrtFam_1416	Dmel|gene:FBgn0031116 Dmel|gene:FBgn0052506 Hcon|HCISE00949500 Hcon|HCISE01041400 Hsap|gene:ENSG00000141258 Hsap|gene:ENSG00000167037 Oair|101104766 Oair|101116605 Sscr|100152606 Sscr|100512309 Acey|ANCCEY_06351 Cele|C38H2.1 Asuu|GS_11007 Lloa|LOAG_13796T0 Bmal|BM06128 Tmur|TmuE.g4080 Name|NECAME_03491 Tspi|Tsp_07374 Acey|ANCCEY_06352 Name|NECAME_03489 Lloa|LOAG_18790T0 Tspi|Tsp_07375 Tsui|TSUIS_…	Tsui|TSUIS_06712	2	1	2	1	1	2	2	2	1	3	2	2	2	2	0
	OrtFam_1417	Dmel|gene:FBgn0038135 Dmel|gene:FBgn0052473 Dmel|gene:FBgn0038136 Hcon|HCISE00574600 Hcon|HCISE02085100 Hcon|HCISE00574700 Hcon|HCISE02032800 Hcon|HCISE02032700 Hcon|HCISE02085200 Hcon|HCISE02032900 Acey|ANCCEY_08915 Cele|T07F10.1a Bmal|BM21685 Lloa|LOAG_17439T0 Asuu|GS_02478 Sscr|397080 Oair|101117763 Hsap|gene:ENSG00000138792 Name|NECAME_13805 Tspi|Tsp_07608 Cele|F49B2.6 Tmur|TmuE.g1928 Tsui|TS…	Asuu|GS_02478 Hcon|HCISE02032700 Hcon|HCISE01393000 Hcon|HCISE02085200 Hcon|HCISE02032800 Hcon|HCISE02032900 Hcon|HCISE02085100 Hcon|HCISE00574700 Tsui|TSUIS_01614	1	1	1	1	1	1	8	1	2	2	1	1	1	3	0
	OrtFam_1418	Dmel|gene:FBgn0041180 Dmel|gene:FBgn0041182 Dmel|gene:FBgn0041181 Dmel|gene:FBgn0041183 Hcon|HCISE01156600 Hcon|HCISE01930600 Hcon|HCISE01335100 Hcon|HCISE01505700 Acey|ANCCEY_10796 Bmal|BM17207 Acey|ANCCEY_10797 Name|NECAME_07811 Asuu|GS_00584 Bmal|BM17208 Lloa|LOAG_17355T0 Cele|ZK337.1c Tsui|TSUIS_09077 Tmur|TmuE.g9101 Tspi|Tsp_11172 Hsap|gene:ENSG00000156535 Oair|101117513 Sscr|100155478 Acey|…	Asuu|GS_00584 Tsui|TSUIS_09077 Tsui|TSUIS_05056	2	1	1	1	2	1	4	3	1	2	1	1	1	4	0
	OrtFam_1419	Hcon|HCISE00064100 Hcon|HCISE00797700 Hcon|HCISE01316700 Scer|YDR492W Scer|YOL002C Acey|ANCCEY_00819 Name|NECAME_09101 Acey|ANCCEY_14377 Cele|Y32H12A.5 Name|NECAME_06755 Asuu|GS_20409 Lloa|LOAG_06306T0 Bmal|BM16793 Dmel|gene:FBgn0038984 Tsui|TSUIS_01724 Tspi|Tsp_06039 Sscr|404694 Hsap|gene:ENSG00000006831 Asuu|GS_00378 Lloa|LOAG_03847T0 Bmal|BM19246 Cele|C43G2.1 Hcon|HCISE00099800 Oair|101116044 …	Asuu|GS_00378 Asuu|GS_20409 Hcon|HCISE00797700 Hcon|HCISE00099800 Hcon|HCISE00064100 Hcon|HCISE01316700 Tsui|TSUIS_01724	1	1	1	2	2	2	4	2	2	2	1	1	1	1	2
	OrtFam_1420	Hcon|HCISE00114800 Hcon|HCISE00227300 Hsap|gene:ENSG00000069020 Hsap|gene:ENSG00000086015 Hsap|gene:ENSG00000105613 Hsap|gene:ENSG00000099308 Oair|101111802 Oair|101122306 Oair|101111852 Oair|101122693 Sscr|100514689 Sscr|100739724 Sscr|100521250 Sscr|100626936 Acey|ANCCEY_12400 Name|NECAME_14074 Cele|C10C6.1d Asuu|GS_03287 Lloa|LOAG_07481T0 Tmur|TmuE.g3676 Tsui|TSUIS_03729 Tspi|Tsp_09405 Bmal|BM…	Asuu|GS_03287 Hcon|HCISE00114800 Hcon|HCISE00227300 Tsui|TSUIS_03729	1	1	1	1	1	1	2	1	1	1	4	4	5	1	0
	OrtFam_1421	Hcon|HCISE00176100 Hcon|HCISE00301500 Hcon|HCISE00751400 Hsap|gene:ENSG00000008300 Hsap|gene:ENSG00000143126 Hsap|gene:ENSG00000075275 Oair|101103606 Oair|101118998 Oair|101111090 Acey|ANCCEY_08894 Name|NECAME_00460 Cele|F15B9.7 Lloa|LOAG_01169T0 Tsui|TSUIS_04660 Tspi|Tsp_02973 Tmur|TmuE.g3875 Acey|ANCCEY_08895 Bmal|BM07358 Asuu|GS_06422 Lloa|LOAG_06885T0 Tsui|TSUIS_04659 Dmel|gene:FBgn0024836 Ts…	Asuu|GS_06422 Tsui|TSUIS_04659 Tsui|TSUIS_04660	2	2	2	1	1	2	3	2	1	1	3	3	1	1	0
	OrtFam_1422	Hcon|HCISE00203600 Hcon|HCISE00204700 Hcon|HCISE00884000 Hsap|gene:ENSG00000102879 Hsap|gene:ENSG00000172725 Hsap|gene:ENSG00000110880 Hsap|gene:ENSG00000167549 Oair|101102337 Oair|101110686 Oair|101114326 Oair|101109841 Sscr|100156622 Sscr|100511677 Sscr|100627373 Acey|ANCCEY_04793 Name|NECAME_08925 Cele|R01H10.3c Lloa|LOAG_17571T0 Asuu|GS_01083 Bmal|BM20420 Tmur|TmuE.g5747 Tsui|TSUIS_00952 Tspi…	Asuu|GS_01083 Tsui|TSUIS_00952	1	1	1	1	1	1	3	1	1	1	4	4	3	1	1
	OrtFam_1423	Hcon|HCISE00386200 Hcon|HCISE02175300 Hcon|HCISE02175200 Tspi|Tsp_08265 Tspi|Tsp_12765 Tspi|Tsp_12764 Acey|ANCCEY_07641 Name|NECAME_03737 Cele|T06E6.1 Asuu|GS_20664 Lloa|LOAG_10388T0 Bmal|BM17199 Tmur|TmuE.g4784 Sscr|100627951 Oair|101116102 Tsui|TSUIS_08808 Hsap|gene:ENSG00000133316 Dmel|gene:FBgn0033059 Acey|ANCCEY_07642 Cele|Y38C9A.1 Name|NECAME_03735 Lloa|LOAG_16948T0 Bmal|BM21315 Asuu|GS_016…	Asuu|GS_20664 Asuu|GS_01651 Hcon|HCISE02175200 Tsui|TSUIS_08808	1	1	3	2	2	2	3	2	2	2	1	1	1	1	1
	OrtFam_1424	Hcon|HCISE00669600 Hcon|HCISE01437800 Hsap|gene:ENSG00000123607 Hsap|gene:ENSG00000168026 Oair|101102621 Oair|101112092 Sscr|100516342 Sscr|100737748 Sscr|100519110 Acey|ANCCEY_07063 Hcon|HCISE01858400 Asuu|GS_07025 Name|NECAME_14214 Sscr|100515974 Acey|ANCCEY_07064 Cele|ZK328.7a Lloa|LOAG_16900T0 Name|NECAME_14211 Bmal|BM17232 Asuu|GS_06205 Tspi|Tsp_01556 Tsui|TSUIS_07610 Hcon|HCISE01438300 Tmur…	Tsui|TSUIS_07610	1	1	1	2	1	1	4	2	1	3	2	2	4	0	0
	OrtFam_1425	Hcon|HCISE00943200 Hcon|HCISE01884600 Hcon|HCISE01114700 Hsap|gene:ENSG00000198399 Hsap|gene:ENSG00000205726 Oair|101108644 Oair|101120620 Acey|ANCCEY_00497 Name|NECAME_04654 Cele|Y116A8C.36a Bmal|BM03724 Lloa|LOAG_18793T0 Asuu|GS_06068 Tsui|TSUIS_07951 Tmur|TmuE.g4695 Dmel|gene:FBgn0023388 Tspi|Tsp_03846 Sscr|100520835 Acey|ANCCEY_00498 Bmal|BM06606 Name|NECAME_04653 Sscr|100737549 Sscr|10062245…	Asuu|GS_06068 Hcon|HCISE00943200 Hcon|HCISE01884600 Hcon|HCISE01114700 Tsui|TSUIS_07951	1	1	1	1	2	1	3	2	1	2	2	2	4	1	1
	OrtFam_1426	Hcon|HCISE01200700 Hcon|HCISE01528400 Hsap|gene:ENSG00000075711 Hsap|gene:ENSG00000150672 Hsap|gene:ENSG00000082458 Hsap|gene:ENSG00000132535 Oair|101102123 Oair|101103028 Oair|101104867 Oair|101116743 Sscr|100157729 Sscr|100516124 Sscr|100626077 Sscr|100621345 Acey|ANCCEY_09478 Name|NECAME_08367 Cele|C25F6.2a Lloa|LOAG_16975T0 Bmal|BM18196 Asuu|GS_15993 Tmur|TmuE.g3915 Tsui|TSUIS_04673 Dmel|gene…	Asuu|GS_15993 Hcon|HCISE01200700 Hcon|HCISE01528400 Tsui|TSUIS_04673	1	1	1	1	1	1	2	1	1	1	4	4	5	1	0
	OrtFam_1427	Hcon|HCISE01437100 Hcon|HCISE01817400 Hsap|gene:ENSG00000113615 Hsap|gene:ENSG00000138802 Oair|101118786 Oair|101120579 Scer|YIL109C Scer|YNL049C Sscr|100511986 Sscr|100622653 Tspi|Tsp_05793 Tspi|Tsp_05797 Tspi|Tsp_05792 Tspi|Tsp_05796 Acey|ANCCEY_14483 Name|NECAME_13635 Cele|ZC518.2 Lloa|LOAG_02050T0 Asuu|GS_17952 Dmel|gene:FBgn0033460 Tsui|TSUIS_09152 Tmur|TmuE.g8488 Bmal|BM19112 Bmal|BM19113 N…	Asuu|GS_17952 Hcon|HCISE01437100 Hcon|HCISE01817400 Tsui|TSUIS_09152	1	1	4	1	2	1	2	1	1	2	2	2	2	1	2
	OrtFam_1428	Hsap|gene:ENSG00000010379 Hsap|gene:ENSG00000111181 Hsap|gene:ENSG00000132164 Hsap|gene:ENSG00000131389 Hsap|gene:ENSG00000157103 Oair|101105536 Oair|101119630 Oair|101114770 Sscr|100156668 Sscr|100513014 Sscr|100302506 Sscr|100512716 Acey|ANCCEY_03291 Hcon|HCISE00977900 Asuu|GS_07968 Cele|T03F7.1 Lloa|LOAG_16444T0 Tmur|TmuE.g2699 Dmel|gene:FBgn0039915 Tsui|TSUIS_01520 Oair|101121462 Name|NECAME_…	Tsui|TSUIS_01520	1	1	1	1	0	1	1	1	1	1	6	5	4	1	0
	OrtFam_1429	Hsap|gene:ENSG00000050555 Hsap|gene:ENSG00000135862 Hsap|gene:ENSG00000058085 Oair|100216328 Oair|101105588 Oair|101117424 Oair|101122429 Sscr|100514975 Sscr|100624264 Acey|ANCCEY_00921 Name|NECAME_03325 Cele|C54D1.5 Lloa|LOAG_16403T0 Bmal|BM07696 Tmur|TmuE.g410 Tsui|TSUIS_06805 Hcon|HCISE01338500 Asuu|GS_04756 Tspi|Tsp_06016 Dmel|gene:FBgn0002528 Hcon|HCISE01810600 Sscr|100739496 Asuu|GS_20961 T…	Asuu|GS_04756 Asuu|GS_20961 Hcon|HCISE01810600 Hcon|HCISE01338500 Tsui|TSUIS_06805	1	1	2	2	1	1	2	1	1	1	3	4	4	1	0
	OrtFam_1430	Hsap|gene:ENSG00000065361 Hsap|gene:ENSG00000178568 Hsap|gene:ENSG00000146648 Hsap|gene:ENSG00000141736 Oair|101103044 Oair|780479 Oair|101103889 Oair|780519 Sscr|100516641 Sscr|397070 Sscr|100525789 Acey|ANCCEY_10521 Name|NECAME_12049 Hcon|HCISE00345200 Asuu|GS_01602 Lloa|LOAG_06524T0 Tmur|TmuE.g6618 Tsui|TSUIS_00449 Name|NECAME_12048 Asuu|GS_02381 Bmal|BM21132 Cele|ZK1067.1c Dmel|gene:FBgn00037…	Asuu|GS_01602 Asuu|GS_02381 Hcon|HCISE00345200 Tsui|TSUIS_00449	1	1	1	2	1	1	1	1	1	2	4	4	4	1	0
	OrtFam_1431	Hsap|gene:ENSG00000071205 Hsap|gene:ENSG00000145819 Hsap|gene:ENSG00000165895 Hsap|gene:ENSG00000079482 Oair|101107633 Oair|101109966 Oair|101121370 Oair|101120140 Tspi|Tsp_06274 Tspi|Tsp_13482 Acey|ANCCEY_04857 Hcon|HCISE00331900 Name|NECAME_03876 Bmal|BM01846 Acey|ANCCEY_04858 Hcon|HCISE01003700 Cele|T04C9.1a Lloa|LOAG_17812T0 Asuu|GS_04359 Bmal|BM05090 Sscr|100520606 Dmel|gene:FBgn0030685 Sscr…	Asuu|GS_04359 Hcon|HCISE01003700 Hcon|HCISE01627200 Hcon|HCISE00331900	0	0	2	1	2	1	3	2	1	1	4	4	3	1	0
	OrtFam_1432	Hsap|gene:ENSG00000100003 Hsap|gene:ENSG00000100012 Oair|101110876 Oair|101111910 Acey|ANCCEY_03216 Hcon|HCISE00888600 Cele|H06O01.3 Asuu|GS_06402 Bmal|BM05733 Lloa|LOAG_07425T0 Tmur|TmuE.g1642 Name|NECAME_11553 Tspi|Tsp_05383 Tsui|TSUIS_05252 Lloa|LOAG_07424T0 Sscr|100152451 Dmel|gene:FBgn0035146 Bmal|BM00201 Tsui|TSUIS_05161 Sscr|100736585 Sscr|100156470 Tsui|TSUIS_06403 Tmur|TmuE.g2283 Name|NE…	Tsui|TSUIS_05161 Tsui|TSUIS_06403	3	2	2	1	2	2	1	1	1	2	2	2	3	1	0
	OrtFam_1433	Hsap|gene:ENSG00000106714 Hsap|gene:ENSG00000154529 Hsap|gene:ENSG00000152910 Hsap|gene:ENSG00000155052 Hsap|gene:ENSG00000174469 Hsap|gene:ENSG00000108797 Oair|101106322 Oair|101116541 Oair|101118808 Oair|101123612 Oair|101111565 Sscr|100621026 Sscr|100626866 Sscr|100622103 Acey|ANCCEY_12720 Hcon|HCISE01044600 Name|NECAME_03558 Cele|F20B10.1 Lloa|LOAG_01876T0 Bmal|BM18911 Asuu|GS_13857 Dmel|gene…	Asuu|GS_13857	0	0	0	1	1	1	1	1	1	1	6	5	6	1	0
	OrtFam_1434	Hsap|gene:ENSG00000170889 Hsap|gene:ENSG00000263332 Hsap|gene:ENSG00000263119 Hsap|gene:ENSG00000263088 Hsap|gene:ENSG00000263076 Hsap|gene:ENSG00000262804 Hsap|gene:ENSG00000262723 Hsap|gene:ENSG00000262567 Hsap|gene:ENSG00000261909 Scer|YBR189W Scer|YPL081W Acey|ANCCEY_07336 Name|NECAME_02149 Hcon|HCISE01223900 Cele|F40F8.10 Lloa|LOAG_12353T0 Bmal|BM04549 Dmel|gene:FBgn0010408 Tspi|Tsp_11514 Oa…	Asuu|GS_10985 Hcon|HCISE01458000 Hcon|HCISE01223900 Tsui|TSUIS_06414	1	1	1	1	1	1	2	1	1	1	9	1	1	1	2
	OrtFam_1435	Hsap|gene:ENSG00000180346 Hsap|gene:ENSG00000183340 Oair|101118103 Oair|101122885 Tmur|TmuE.g1891 Tmur|TmuE.g7473 Tmur|TmuE.g429 Tmur|TmuE.g2352 Tmur|TmuE.g1772 Tmur|TmuE.g959 Tmur|TmuE.g7343 Tmur|TmuE.g468 Tmur|TmuE.g7000 Tmur|TmuE.g8811 Tmur|TmuE.g5972 Tmur|TmuE.g8256 Tmur|TmuE.g7854 Tmur|TmuE.g6284 Tmur|TmuE.g5657 Tmur|TmuE.g1262 Tspi|Tsp_04945 Tmur|TmuE.g1892 Sscr|100518502 Tsui|TSUIS_01947 T…	Tsui|TSUIS_01947	1	18	1	0	0	0	0	0	0	0	2	2	1	0	0
	OrtFam_1436	Hsap|gene:ENSG00000204657 Hsap|gene:ENSG00000229680 Hsap|gene:ENSG00000206512 Hsap|gene:ENSG00000229185 Hsap|gene:ENSG00000227044 Hsap|gene:ENSG00000224319 Hsap|gene:ENSG00000206467 Hsap|gene:ENSG00000204688 Hsap|gene:ENSG00000235132 Hsap|gene:ENSG00000232984 Hsap|gene:ENSG00000229408 Hsap|gene:ENSG00000229125 Hsap|gene:ENSG00000224395 Hsap|gene:ENSG00000206516 Hsap|gene:ENSG00000206471 Oair|1011…	-	0	0	0	0	0	0	0	0	0	0	15	3	7	0	0
	OrtFam_1437	Hsap|gene:ENSG00000206445 Hsap|gene:ENSG00000234920 Hsap|gene:ENSG00000234668 Hsap|gene:ENSG00000230900 Hsap|gene:ENSG00000227587 Hsap|gene:ENSG00000226850 Acey|ANCCEY_10877 Name|NECAME_06816 Hcon|HCISE01931100 Cele|F46F11.5 Lloa|LOAG_11749T0 Asuu|GS_21493 Bmal|BM04583 Tspi|Tsp_10702 Tsui|TSUIS_03192 Sscr|100152358 Dmel|gene:FBgn0026753 Oair|101123332 Oair|101103451 Tmur|TmuE.g3602 Scer|YHR039C-A…	Asuu|GS_21493 Hcon|HCISE01931100 Tsui|TSUIS_03590 Tsui|TSUIS_03192	2	2	1	1	1	1	1	1	1	1	7	2	2	1	1
	OrtFam_1438	Name|NECAME_18251 Name|NECAME_18256 Acey|ANCCEY_02608 Name|NECAME_08759 Acey|ANCCEY_04418 Asuu|GS_11691 Bmal|BM06652 Lloa|LOAG_10073T0 Cele|Y111B2A.19 Tmur|TmuE.g1021 Tspi|Tsp_07469 Hsap|gene:ENSG00000169682 Oair|101110989 Sscr|100517643 Name|NECAME_15434 Tsui|TSUIS_01429 Dmel|gene:FBgn0086676 Acey|ANCCEY_10384 Cele|C13C4.5 Asuu|GS_21676 Hcon|HCISE01760900 Lloa|LOAG_18630T0 Hcon|HCISE00841700 Cel…	Asuu|GS_11691 Asuu|GS_21676 Hcon|HCISE01760900 Hcon|HCISE00841700 Tsui|TSUIS_01429	1	1	1	2	1	2	2	3	3	5	1	1	1	1	0
	OrtFam_1439	Oair|101104471 Oair|101111026 Scer|YBR082C Scer|YDR059C Acey|ANCCEY_09684 Asuu|GS_04226 Lloa|LOAG_02883T0 Lloa|LOAG_06620T0 Cele|M7.1 Bmal|BM02893 Dmel|gene:FBgn0011217 Tmur|TmuE.g1070 Sscr|780418 Sscr|100523265 Hsap|gene:ENSG00000131508 Tspi|Tsp_05974 Tsui|TSUIS_08199 Hcon|HCISE01686500 Asuu|GS_12991 Asuu|GS_23846 Sscr|100524597 Hsap|gene:ENSG00000078967 Hcon|HCISE01909000 Oair|780459 Sscr|396580	Asuu|GS_23846 Asuu|GS_04226 Hcon|HCISE01686500 Hcon|HCISE01909000 Tsui|TSUIS_08199	1	1	1	3	1	2	2	1	1	0	2	3	4	1	2
	OrtFam_1440	Oair|101106722 Oair|101122692 Oair|101111968 Oair|101112330 Scer|YBR089C-A Scer|YPR052C Acey|ANCCEY_10333 Name|NECAME_09126 Hcon|HCISE00860100 Lloa|LOAG_04936T0 Bmal|BM20507 Asuu|GS_00413 Cele|F47D12.4a Tmur|TmuE.g2585 Tspi|Tsp_11867 Tsui|TSUIS_07589 Dmel|gene:FBgn0011764 Oair|101111388 Oair|101112071 Hsap|gene:ENSG00000189403 Sscr|445521 Sscr|397130 Oair|101120892 Hsap|gene:ENSG00000164104 Tspi|…	Asuu|GS_00413 Hcon|HCISE00860100 Tsui|TSUIS_07589	1	1	2	1	1	1	1	1	1	1	2	7	2	1	2
	OrtFam_1441	Scer|YJR150C Scer|YLR037C Scer|YLL025W Scer|YPL282C Scer|YOR394W Scer|YMR325W Scer|YOL161C Scer|YNR076W Scer|YLL064C Scer|YKL224C Scer|YLR461W Scer|YDR542W Scer|YEL049W Scer|YJL223C Scer|YGR294W Scer|YBR301W Scer|YIL176C Scer|YFL020C Scer|YGL261C Scer|YHL046C Scer|YIR041W Scer|YCR104W Scer|YBL108C-A Scer|YAR020C Scer|YAL068C	-	0	0	0	0	0	0	0	0	0	0	0	0	0	0	25
	OrtFam_1442	Tspi|Tsp_14640 Tspi|Tsp_15404 Tspi|Tsp_15091 Tspi|Tsp_14904 Tspi|Tsp_15602 Tspi|Tsp_15747 Tspi|Tsp_15351 Tspi|Tsp_15172 Tspi|Tsp_15551 Tspi|Tsp_15168 Tspi|Tsp_15893 Tspi|Tsp_15621 Tspi|Tsp_14646 Tspi|Tsp_14793 Tspi|Tsp_14911 Tspi|Tsp_15491 Tspi|Tsp_16113 Tspi|Tsp_15047 Tspi|Tsp_15892 Tspi|Tsp_14902 Tspi|Tsp_14977 Tspi|Tsp_15093 Tspi|Tsp_14014 Tspi|Tsp_13527 Bmal|BM01349	-	0	0	24	0	1	0	0	0	0	0	0	0	0	0	0
	OrtFam_1443	Tspi|Tsp_00760 Tspi|Tsp_11734 Tspi|Tsp_12310 Tspi|Tsp_00289 Tspi|Tsp_09057 Tspi|Tsp_09010 Tspi|Tsp_09086 Tspi|Tsp_02980 Tspi|Tsp_05155 Tspi|Tsp_00743 Tspi|Tsp_09857 Tspi|Tsp_14383 Tspi|Tsp_14702 Tspi|Tsp_00972 Tspi|Tsp_07397 Tspi|Tsp_07904 Tspi|Tsp_07252 Tspi|Tsp_07486 Tspi|Tsp_13989 Tspi|Tsp_07514 Tspi|Tsp_00290 Tspi|Tsp_12175 Tspi|Tsp_00213 Tspi|Tsp_00343 Tspi|Tsp_11249	-	0	0	25	0	0	0	0	0	0	0	0	0	0	0	0
	OrtFam_1444	Tspi|Tsp_10399 Tspi|Tsp_10984 Acey|ANCCEY_11955 Name|NECAME_13078 Hcon|HCISE00047000 Cele|C44C8.6a Asuu|GS_21101 Lloa|LOAG_05107T0 Dmel|gene:FBgn0013987 Sscr|100521986 Hsap|gene:ENSG00000162889 Oair|101118996 Tsui|TSUIS_04849 Tmur|TmuE.g2671 Asuu|GS_02645 Tmur|TmuE.g2670 Hsap|gene:ENSG00000174405 Oair|101116239 Sscr|100155891 Dmel|gene:FBgn0030506 Tspi|Tsp_10986 Sscr|100233192 Hsap|gene:ENSG00000…	Asuu|GS_02645 Asuu|GS_21101 Hcon|HCISE00047000 Tsui|TSUIS_04849	1	2	3	2	0	1	1	1	1	1	3	3	3	2	1
	OrtFam_1445	Tsui|TSUIS_06248 Tsui|TSUIS_06388 Tsui|TSUIS_09449 Asuu|GS_18970 Lloa|LOAG_16523T0 Bmal|BM18422 Hsap|gene:ENSG00000010292 Oair|101113225 Dmel|gene:FBgn0039680 Cele|Y39A1B.3 Acey|ANCCEY_09360 Name|NECAME_08031 Hcon|HCISE01407600 Tsui|TSUIS_07328 Asuu|GS_13436 Tmur|TmuE.g7978 Sscr|100519631 Dmel|gene:FBgn0036564 Tspi|Tsp_00260 Tmur|TmuE.g864 Scer|YLR272C Cele|K01G5.9 Hsap|gene:ENSG00000089123 Oair|…	Asuu|GS_13436 Asuu|GS_18970 Hcon|HCISE01407600 Tsui|TSUIS_06388 Tsui|TSUIS_07328 Tsui|TSUIS_06248	4	2	1	2	1	1	1	1	2	2	2	2	1	2	1
	OrtFam_1446	Cele|F40F4.1 Cele|H24O09.2 Cele|T17A3.7 Cele|T17A3.4 Cele|T17A3.3 Cele|T17A3.6 Cele|ZK909.5 Cele|R07H5.7 Cele|Y63D3A.2 Cele|Y20C6A.2 Cele|Y6G8.9 Cele|R08C7.13 Cele|Y20C6A.4 Cele|M116.4 Cele|F49B2.7 Cele|K08E4.8 Cele|E04A4.1 Cele|R08C7.9 Cele|H02I12.2 Cele|F49B2.1 Cele|F15E6.5 Cele|Y17G9B.7 Cele|C44B9.6 Cele|Y63D3A.10 Cele|C33E10.1	-	0	0	0	0	0	0	0	0	25	0	0	0	0	0	0
	OrtFam_1447	Dmel|gene:FBgn0031181 Dmel|gene:FBgn0039080 Dmel|gene:FBgn0039079 Dmel|gene:FBgn0051225 Dmel|gene:FBgn0259193 Dmel|gene:FBgn0259194 Dmel|gene:FBgn0259187 Dmel|gene:FBgn0050469 Dmel|gene:FBgn0034023 Dmel|gene:FBgn0259185 Dmel|gene:FBgn0050468 Dmel|gene:FBgn0050464 Dmel|gene:FBgn0034272 Dmel|gene:FBgn0036010 Dmel|gene:FBgn0053971 Dmel|gene:FBgn0050081 Dmel|gene:FBgn0034458 Dmel|gene:FBgn0033651 Dme…	-	0	0	0	0	0	0	0	0	0	0	0	0	0	25	0
	OrtFam_1448	Tspi|Tsp_09805 Tspi|Tsp_11708 Tspi|Tsp_09807 Tspi|Tsp_11751 Tspi|Tsp_12081 Tspi|Tsp_10361 Tspi|Tsp_11689 Tspi|Tsp_12096 Tspi|Tsp_14083 Tspi|Tsp_12082 Tspi|Tsp_15752 Tspi|Tsp_12097 Tspi|Tsp_13645 Tspi|Tsp_14395 Tspi|Tsp_15460 Tspi|Tsp_13370 Tspi|Tsp_14554 Tspi|Tsp_14644 Tspi|Tsp_05517 Tspi|Tsp_09801 Tspi|Tsp_09802 Tspi|Tsp_09803 Tspi|Tsp_14150 Tspi|Tsp_05516 Hcon|HCISE00242300	-	0	0	24	0	0	0	1	0	0	0	0	0	0	0	0
	OrtFam_1449	Tspi|Tsp_07658 Tspi|Tsp_10974 Tspi|Tsp_06083 Tspi|Tsp_06697 Tspi|Tsp_06084 Tspi|Tsp_10971 Tspi|Tsp_06865 Tspi|Tsp_06107 Tspi|Tsp_06108 Tspi|Tsp_14299 Tspi|Tsp_06163 Tspi|Tsp_13687 Tspi|Tsp_15804 Tspi|Tsp_07004 Tspi|Tsp_12422 Tspi|Tsp_05757 Tspi|Tsp_06082 Tspi|Tsp_05979 Tspi|Tsp_05955 Tspi|Tsp_05899 Tspi|Tsp_06140 Tspi|Tsp_05921 Tspi|Tsp_06935 Tspi|Tsp_07760 Tspi|Tsp_03426	-	0	0	25	0	0	0	0	0	0	0	0	0	0	0	0
	OrtFam_1450	Acey|ANCCEY_03200 Hcon|HCISE00085400 Name|NECAME_14797 Asuu|GS_10536 Cele|W02D3.1 Lloa|LOAG_11399T0 Bmal|BM18357 Tspi|Tsp_05208 Oair|101121621 Hsap|gene:ENSG00000166347 Sscr|100286856 Acey|ANCCEY_04593 Name|NECAME_05473 Hcon|HCISE00738400 Cele|C31E10.7 Lloa|LOAG_02355T0 Bmal|BM18206 Dmel|gene:FBgn0033189 Asuu|GS_08927 Tsui|TSUIS_02190 Scer|YNL111C Sscr|414799 Oair|100307037 Dmel|gene:FBgn0029854 …	Asuu|GS_08927 Asuu|GS_10536 Hcon|HCISE00738400 Hcon|HCISE00085400 Tsui|TSUIS_02190	1	0	1	2	2	2	2	2	2	2	2	2	2	2	1
	OrtFam_1451	Acey|ANCCEY_04935 Name|NECAME_11348 Hcon|HCISE00229400 Cele|R151.10 Asuu|GS_22687 Lloa|LOAG_06086T0 Bmal|BM07558 Tmur|TmuE.g2624 Tsui|TSUIS_09082 Hsap|gene:ENSG00000130021 Tspi|Tsp_05737 Dmel|gene:FBgn0019982 Oair|101118336 Sscr|100521877 Bmal|BM06353 Hcon|HCISE00596900 Asuu|GS_16627 Bmal|BM05406 Lloa|LOAG_06087T0 Tsui|TSUIS_00750 Tspi|Tsp_06856 Dmel|gene:FBgn0051924 Name|NECAME_11349 Lloa|LOAG_1…	Asuu|GS_22687 Asuu|GS_16627 Hcon|HCISE00596900 Hcon|HCISE00229400 Tsui|TSUIS_00701 Tsui|TSUIS_09082 Tsui|TSUIS_00750	3	1	2	2	3	3	2	1	1	2	1	1	1	2	0
	OrtFam_1452	Acey|ANCCEY_06597 Cele|Y41D4B.24 Hcon|HCISE00639200 Acey|ANCCEY_12832 Name|NECAME_14684 Hcon|HCISE00532900 Cele|T11F9.1 Lloa|LOAG_18310T0 Asuu|GS_15052 Bmal|BM03601 Tmur|TmuE.g3845 Tsui|TSUIS_00662 Tspi|Tsp_03428 Asuu|GS_08129 Lloa|LOAG_05544T0 Hcon|HCISE00426200 Asuu|GS_10426 Asuu|GS_06057 Bmal|BM21638 Oair|101117086 Hsap|gene:ENSG00000137575 Sscr|100151838 Lloa|LOAG_00981T0 Cele|F32D8.10 Name|N…	Asuu|GS_06057 Asuu|GS_15052 Tsui|TSUIS_00662	1	1	1	4	2	3	3	2	3	2	1	1	1	0	0
	OrtFam_1453	Acey|ANCCEY_07284 Name|NECAME_08597 Hcon|HCISE00892800 Cele|R05D11.6 Asuu|GS_01941 Bmal|BM16611 Dmel|gene:FBgn0051301 Lloa|LOAG_15909T0 Lloa|LOAG_05664T0 Asuu|GS_07908 Bmal|BM04591 Lloa|LOAG_07066T0 Cele|R05D11.5 Tsui|TSUIS_00648 Oair|101112754 Dmel|gene:FBgn0034059 Hsap|gene:ENSG00000168701 Sscr|100523188 Tmur|TmuE.g3757 Asuu|GS_08686 Cele|R05D11.9 Asuu|GS_10023 Lloa|LOAG_07065T0 Name|NECAME_085…	Asuu|GS_01941 Asuu|GS_07908 Asuu|GS_08686 Asuu|GS_10023 Hcon|HCISE00892800 Tsui|TSUIS_00648	1	1	0	4	2	4	1	1	3	3	1	1	1	2	0
	OrtFam_1454	Acey|ANCCEY_13425 Hcon|HCISE00777500 Name|NECAME_12523 Acey|ANCCEY_13423 Hcon|HCISE00777700 Asuu|GS_04225 Lloa|LOAG_16464T0 Bmal|BM17183 Name|NECAME_12520 Asuu|GS_01037 Lloa|LOAG_06382T0 Name|NECAME_12524 Oair|101106566 Sscr|100516227 Hsap|gene:ENSG00000175054 Tmur|TmuE.g9025 Dmel|gene:FBgn0004367 Cele|T06E4.3a Asuu|GS_04456 Tspi|Tsp_00544 Asuu|GS_14947 Tsui|TSUIS_04341 Scer|YBR136W Tsui|TSUIS_04…	Asuu|GS_04225 Asuu|GS_04456 Asuu|GS_14947 Asuu|GS_01037 Hcon|HCISE00777700 Tsui|TSUIS_04341 Tsui|TSUIS_04340	2	1	2	4	1	2	2	2	1	3	1	1	1	1	1
	OrtFam_1455	Acey|ANCCEY_08534 Acey|ANCCEY_08535 Acey|ANCCEY_10461 Acey|ANCCEY_10462 Asuu|GS_02374 Asuu|GS_09645 Cele|F48G7.3 Cele|T16G1.3 Cele|T16G1.6 Cele|T16G1.7 Cele|T16G1.4 Cele|T16G1.5 Cele|F59B1.10 Cele|F59B1.8 Cele|F48G7.12 Dmel|gene:FBgn0053510 Hcon|HCISE00080700 Hcon|HCISE00462900 Hcon|HCISE00412500 Acey|ANCCEY_08536 Hcon|HCISE00080600 Name|NECAME_08270 Name|NECAME_08790 Name|NECAME_18213	Asuu|GS_09645 Asuu|GS_02374 Hcon|HCISE00080700	0	0	0	2	0	0	4	5	9	3	0	0	0	1	0
	OrtFam_1456	Asuu|GS_10144 Asuu|GS_13191 Cele|C49F5.1 Cele|T13A10.11a Cele|C06E7.3a Cele|C06E7.1a Hsap|gene:ENSG00000151224 Hsap|gene:ENSG00000168906 Oair|101102380 Oair|101107762 Scer|YDR502C Scer|YLR180W Sscr|100156922 Sscr|100312974 Acey|ANCCEY_00130 Name|NECAME_05600 Hcon|HCISE00280200 Asuu|GS_18806 Lloa|LOAG_06217T0 Bmal|BM07023 Dmel|gene:FBgn0005278 Tsui|TSUIS_09037 Tmur|TmuE.g5991 Tspi|Tsp_05882	Asuu|GS_10144 Asuu|GS_18806 Asuu|GS_13191 Hcon|HCISE00280200 Tsui|TSUIS_09037	1	1	1	3	1	1	1	1	4	1	2	2	2	1	2
	OrtFam_1457	Asuu|GS_11192 Asuu|GS_15068 Cele|K07D8.1 Cele|K08E5.3a Hcon|HCISE00073600 Hcon|HCISE00445300 Hcon|HCISE01540900 Hcon|HCISE01723100 Lloa|LOAG_16457T0 Lloa|LOAG_18546T0 Name|NECAME_00855 Name|NECAME_05642 Tmur|TmuE.g2183 Tmur|TmuE.g4828 Tspi|Tsp_02123 Tspi|Tsp_14181 Tspi|Tsp_00459 Tsui|TSUIS_00260 Tsui|TSUIS_05920 Acey|ANCCEY_03445 Bmal|BM02171 Bmal|BM16335 Acey|ANCCEY_03444 Acey|ANCCEY_09772	Hcon|HCISE01723100 Tsui|TSUIS_05920 Tsui|TSUIS_00260	2	2	3	2	2	2	4	3	2	2	0	0	0	0	0
	OrtFam_1458	Bmal|BM03094 Bmal|BM09739 Cele|F18H3.3a Cele|Y106G6H.2a Hsap|gene:ENSG00000070756 Hsap|gene:ENSG00000151846 Hsap|gene:ENSG00000090621 Hsap|gene:ENSG00000101104 Oair|100135436 Oair|101118742 Oair|101107378 Sscr|100151962 Sscr|100153958 Sscr|100515840 Acey|ANCCEY_02752 Name|NECAME_05732 Hcon|HCISE02002500 Asuu|GS_22069 Lloa|LOAG_01058T0 Tsui|TSUIS_09100 Tmur|TmuE.g2805 Dmel|gene:FBgn0261619 Tspi|Ts…	Asuu|GS_22069 Hcon|HCISE02002500 Tsui|TSUIS_09100	1	1	1	1	2	1	1	1	2	1	4	3	3	1	1
	OrtFam_1459	Bmal|BM09655 Bmal|BM12381 Bmal|BM16025 Bmal|BM21957 Bmal|BM15283 Bmal|BM20252 Bmal|BM15092 Bmal|BM16188 Bmal|BM19815 Bmal|BM15990 Bmal|BM12855 Bmal|BM10543 Bmal|BM10088 Bmal|BM09943 Bmal|BM14655 Bmal|BM15621 Bmal|BM13203 Bmal|BM14892 Bmal|BM07797 Bmal|BM08914 Bmal|BM08951 Bmal|BM07948 Bmal|BM08433 Bmal|BM04054	-	0	0	0	0	24	0	0	0	0	0	0	0	0	0	0
	OrtFam_1460	Cele|C50H11.2 Cele|C50H11.4 Cele|R13D7.10 Cele|C50H11.5 Cele|C50H11.3 Cele|W01D2.4 Cele|E03D2.4 Cele|ZC142.1 Cele|F47D2.3 Cele|Y45G12C.5 Cele|ZC142.2 Cele|K10B4.2 Cele|ZK1037.3 Cele|F47D2.1 Cele|F47D2.7 Cele|C50H11.10 Cele|R03H4.4 Cele|C50H11.11 Cele|F48G7.6 Cele|C29G2.4 Cele|C50H11.14 Cele|C29G2.5 Cele|C13B7.1 Lloa|LOAG_12859T0	-	0	0	0	0	0	1	0	0	23	0	0	0	0	0	0
	OrtFam_1461	Cele|T07D3.4 Cele|T07D3.6 Cele|W02B3.4 Cele|Y22D7AL.11 Cele|F28A10.9 Cele|T07A5.1 Hcon|HCISE00061900 Hcon|HCISE01846600 Hcon|HCISE00434000 Hcon|HCISE01608500 Hcon|HCISE01926500 Acey|ANCCEY_08518 Name|NECAME_03542 Tspi|Tsp_00077 Bmal|BM20412 Asuu|GS_03478 Oair|101117989 Sscr|100736940 Asuu|GS_15107 Lloa|LOAG_04355T0 Tmur|TmuE.g5072 Tsui|TSUIS_02423 Hsap|gene:ENSG00000106692 Sscr|100521942	Asuu|GS_15107 Tsui|TSUIS_02423	1	1	1	2	1	1	5	1	6	1	1	1	2	0	0
	OrtFam_1462	Cele|Y41D4B.16 Cele|Y41D4B.17 Cele|Y46D2A.1 Cele|Y46D2A.2 Cele|ZK6.11a Cele|C34H4.2 Cele|K11H12.4 Cele|K11H12.11 Cele|C34H4.3 Cele|Y41D4B.15 Cele|F39E9.22 Cele|Y46D2A.5 Cele|F39E9.1 Cele|K11H12.3 Cele|ZK6.10 Cele|Y47H9C.1 Cele|F54E2.1 Cele|F11D11.3 Cele|F11D11.4 Cele|C34H4.1 Cele|B0024.4 Cele|B0554.6 Cele|C30E1.8 Cele|C18H7.11	-	0	0	0	0	0	0	0	0	24	0	0	0	0	0	0
	OrtFam_1463	Cele|B0416.1 Cele|T13G4.3 Hsap|gene:ENSG00000149488 Hsap|gene:ENSG00000165091 Hsap|gene:ENSG00000188869 Oair|101104516 Oair|101114592 Acey|ANCCEY_00013 Hcon|HCISE00090400 Name|NECAME_02428 Tmur|TmuE.g2641 Asuu|GS_14043 Asuu|GS_18383 Tsui|TSUIS_04845 Lloa|LOAG_03920T0 Bmal|BM07526 Dmel|gene:FBgn0036017 Acey|ANCCEY_02198 Name|NECAME_02691 Lloa|LOAG_10408T0 Sscr|100152791 Oair|101117450 Sscr|1007395…	Asuu|GS_18383 Tsui|TSUIS_04845	1	1	0	2	1	2	1	2	2	2	3	3	3	1	0
	OrtFam_1464	Cele|H31G24.4 Cele|Y43E12A.1 Cele|ZC168.4 Scer|YGR108W Scer|YPR119W Scer|YGR109C Scer|YPR120C Scer|YDL155W Acey|ANCCEY_08501 Hcon|HCISE01048600 Name|NECAME_14658 Hsap|gene:ENSG00000157456 Sscr|100135668 Oair|101115712 Tmur|TmuE.g6641 Asuu|GS_04135 Tsui|TSUIS_05752 Bmal|BM17669 Lloa|LOAG_17422T0 Oair|101120694 Hsap|gene:ENSG00000134057 Sscr|397662 Dmel|gene:FBgn0000405 Tspi|Tsp_05726	Asuu|GS_04135 Hcon|HCISE01048600 Tsui|TSUIS_05752	1	1	1	1	1	1	1	1	3	1	2	2	2	1	5
	OrtFam_1465	Dmel|gene:FBgn0003261 Dmel|gene:FBgn0035720 Dmel|gene:FBgn0029979 Hsap|gene:ENSG00000100201 Hsap|gene:ENSG00000263077 Hsap|gene:ENSG00000108654 Oair|101106186 Oair|101121675 Tmur|TmuE.g11 Tmur|TmuE.g3126 Acey|ANCCEY_05184 Hcon|HCISE01365500 Cele|F58E10.3a Lloa|LOAG_18523T0 Name|NECAME_15287 Sscr|100514347 Bmal|BM15977 Tsui|TSUIS_00128 Tspi|Tsp_07543 Asuu|GS_04536 Scer|YNL112W Asuu|GS_16526 Bmal|B…	Asuu|GS_16526 Asuu|GS_04536 Hcon|HCISE01365500 Tsui|TSUIS_00128	1	2	1	2	2	2	1	1	1	1	3	2	1	3	1
	OrtFam_1466	Dmel|gene:FBgn0005592 Dmel|gene:FBgn0010389 Hsap|gene:ENSG00000066468 Hsap|gene:ENSG00000077782 Hsap|gene:ENSG00000068078 Oair|101120660 Oair|780507 Oair|443548 Sscr|100127133 Sscr|100153248 Sscr|396762 Acey|ANCCEY_00319 Hcon|HCISE01127100 Name|NECAME_02423 Bmal|BM19665 Name|NECAME_02422 Cele|F58A3.2c Asuu|GS_00539 Lloa|LOAG_04978T0 Tmur|TmuE.g2193 Tspi|Tsp_00617 Tsui|TSUIS_00965 Oair|554324 Hsap…	Asuu|GS_00539 Hcon|HCISE01127100 Tsui|TSUIS_00965	1	1	1	1	1	1	1	1	1	2	4	4	3	2	0
	OrtFam_1467	Dmel|gene:FBgn0005670 Dmel|gene:FBgn0011576 Dmel|gene:FBgn0023541 Dmel|gene:FBgn0036778 Dmel|gene:FBgn0015035 Dmel|gene:FBgn0014469 Dmel|gene:FBgn0030615 Dmel|gene:FBgn0015033 Dmel|gene:FBgn0035344 Dmel|gene:FBgn0031925 Dmel|gene:FBgn0015036 Dmel|gene:FBgn0015034 Dmel|gene:FBgn0033292 Hsap|gene:ENSG00000162365 Hsap|gene:ENSG00000187048 Oair|101105368 Oair|101105863 Oair|101105610 Sscr|100522145 S…	-	0	0	0	0	0	0	0	0	0	0	2	3	6	13	0
	OrtFam_1468	Dmel|gene:FBgn0010015 Dmel|gene:FBgn0011826 Dmel|gene:FBgn0030758 Hsap|gene:ENSG00000107758 Hsap|gene:ENSG00000138814 Hsap|gene:ENSG00000120910 Oair|101108104 Oair|101122602 Oair|101115429 Scer|YLR433C Scer|YML057W Sscr|100158082 Sscr|396603 Sscr|397241 Acey|ANCCEY_07501 Lloa|LOAG_17712T0 Cele|C02F4.2c Hcon|HCISE02166200 Tspi|Tsp_08323 Tmur|TmuE.g2831 Bmal|BM18103 Tsui|TSUIS_08184 Name|NECAME_156…	Asuu|GS_10211 Hcon|HCISE02166200 Tsui|TSUIS_08184	1	1	1	1	1	1	1	1	1	1	3	3	3	3	2
	OrtFam_1469	Dmel|gene:FBgn0015609 Dmel|gene:FBgn0262018 Hcon|HCISE00831600 Hcon|HCISE01411600 Hcon|HCISE01100600 Hcon|HCISE01441700 Acey|ANCCEY_08072 Name|NECAME_00175 Cele|W02B9.1b Lloa|LOAG_16773T0 Tmur|TmuE.g5248 Tspi|Tsp_10150 Tsui|TSUIS_06594 Bmal|BM00075 Asuu|GS_06922 Acey|ANCCEY_08075 Name|NECAME_15223 Bmal|BM17293 Asuu|GS_13968 Tmur|TmuE.g5249 Tsui|TSUIS_06596 Bmal|BM00354 Asuu|GS_06985 Asuu|GS_00405	Asuu|GS_06922 Asuu|GS_13968 Asuu|GS_00405 Hcon|HCISE01100600 Hcon|HCISE01411600 Tsui|TSUIS_06594 Tsui|TSUIS_06596	2	2	1	4	3	1	4	2	1	2	0	0	0	2	0
	OrtFam_1470	Dmel|gene:FBgn0022984 Dmel|gene:FBgn0034740 Dmel|gene:FBgn0034659 Dmel|gene:FBgn0034739 Dmel|gene:FBgn0022987 Dmel|gene:FBgn0022985 Dmel|gene:FBgn0022986 Dmel|gene:FBgn0034731 Acey|ANCCEY_14195 Name|NECAME_07220 Hcon|HCISE00566100 Lloa|LOAG_02492T1 Asuu|GS_08426 Bmal|BM21175 Tmur|TmuE.g8589 Tsui|TSUIS_08251 Tspi|Tsp_08805 Asuu|GS_17055 Oair|101105784 Sscr|100627011 Hsap|gene:ENSG00000112232 Sscr|…	Asuu|GS_17055 Asuu|GS_08426 Hcon|HCISE00566100 Tsui|TSUIS_08251	1	1	1	2	1	1	1	1	0	1	2	2	2	8	0
	OrtFam_1471	Dmel|gene:FBgn0033233 Dmel|gene:FBgn0053182 Hsap|gene:ENSG00000066135 Hsap|gene:ENSG00000107077 Hsap|gene:ENSG00000127663 Oair|101110232 Oair|101117992 Oair|101111840 Scer|YDR096W Scer|YER169W Sscr|100738761 Sscr|100738841 Acey|ANCCEY_09804 Hcon|HCISE01550100 Cele|Y48B6A.11 Name|NECAME_18328 Asuu|GS_12445 Lloa|LOAG_16735T0 Bmal|BM20184 Sscr|100154999 Tsui|TSUIS_02251 Tmur|TmuE.g8916 Tspi|Tsp_1065…	Asuu|GS_12445 Hcon|HCISE01550100 Tsui|TSUIS_02251	1	1	1	1	1	1	1	1	1	2	3	3	3	2	2
	OrtFam_1472	Hcon|HCISE00033100 Hcon|HCISE00322200 Hcon|HCISE01595600 Hcon|HCISE01595500 Hcon|HCISE01595300 Hcon|HCISE02114400 Hcon|HCISE02134100 Hcon|HCISE01367900 Hcon|HCISE00151400 Hcon|HCISE00304100 Hcon|HCISE01275600 Hcon|HCISE00304200 Hcon|HCISE01819600 Hcon|HCISE01368000 Hcon|HCISE01022000 Hcon|HCISE01382400 Hcon|HCISE01955900 Hcon|HCISE00668400 Hcon|HCISE00979900 Hcon|HCISE00979800 Acey|ANCCEY_01823 N…	Hcon|HCISE02114400 Hcon|HCISE02134100 Hcon|HCISE01595300 Hcon|HCISE00151400 Hcon|HCISE01367900	0	0	0	0	0	0	20	1	0	3	0	0	0	0	0
	OrtFam_1473	Hcon|HCISE00094300 Hcon|HCISE01279900 Hsap|gene:ENSG00000135090 Hsap|gene:ENSG00000160551 Hsap|gene:ENSG00000149930 Oair|101108689 Oair|101109719 Oair|101117721 Sscr|100154763 Sscr|100622172 Sscr|100624059 Acey|ANCCEY_08491 Name|NECAME_02459 Cele|T17E9.1a Asuu|GS_17886 Lloa|LOAG_02983T0 Tmur|TmuE.g7864 Tspi|Tsp_09994 Bmal|BM07854 Dmel|gene:FBgn0031030 Tsui|TSUIS_07204 Bmal|BM02140 Bmal|BM05661 Ts…	Asuu|GS_17886 Hcon|HCISE00094300 Hcon|HCISE01279900 Tsui|TSUIS_07203 Tsui|TSUIS_07204	2	1	1	1	3	1	2	1	1	1	3	3	3	1	0
	OrtFam_1474	Hcon|HCISE00110700 Hcon|HCISE00946800 Hcon|HCISE01438900 Hsap|gene:ENSG00000078269 Hsap|gene:ENSG00000159082 Oair|101101853 Oair|101109366 Scer|YNL106C Scer|YOR109W Scer|YIL002C Sscr|100516167 Sscr|100525664 Tspi|Tsp_07704 Tspi|Tsp_13056 Acey|ANCCEY_05097 Cele|JC8.10b Asuu|GS_02533 Lloa|LOAG_05913T0 Bmal|BM00836 Dmel|gene:FBgn0034691 Name|NECAME_03984 Tmur|TmuE.g4683 Tsui|TSUIS_07915 Name|NECAME_…	Asuu|GS_02533 Hcon|HCISE00946800 Hcon|HCISE01438900 Tsui|TSUIS_07915	1	1	2	1	1	1	3	1	1	2	2	2	2	1	3
	OrtFam_1475	Hcon|HCISE00175100 Hcon|HCISE00175400 Oair|101118577 Oair|780463 Scer|YJL177W Scer|YKL180W Tspi|Tsp_11552 Tspi|Tsp_13619 Tspi|Tsp_13399 Tspi|Tsp_13698 Acey|ANCCEY_11892 Cele|Y48G8AL.8a Lloa|LOAG_08629T0 Bmal|BM05505 Asuu|GS_19630 Tsui|TSUIS_04596 Tmur|TmuE.g6143 Dmel|gene:FBgn0029897 Tspi|Tsp_13738 Sscr|100625001 Hsap|gene:ENSG00000215472 Oair|101123128 Oair|101115926 Oair|101118825	Asuu|GS_19630 Hcon|HCISE00175100 Hcon|HCISE00175400 Tsui|TSUIS_04596	1	1	5	1	1	1	2	1	1	0	1	5	1	1	2
	OrtFam_1476	Hcon|HCISE00212000 Hcon|HCISE02144500 Hcon|HCISE01476100 Hcon|HCISE01348300 Hcon|HCISE00250900 Hcon|HCISE01851300 Hcon|HCISE00909600 Hcon|HCISE01538100 Hcon|HCISE01039500 Hcon|HCISE01039200 Hcon|HCISE01038900 Hcon|HCISE00683200 Hcon|HCISE02088300 Hcon|HCISE01335200 Hcon|HCISE00332800 Hcon|HCISE00332900 Hcon|HCISE01748800 Hcon|HCISE02111900 Hcon|HCISE01673100 Name|NECAME_02075 Name|NECAME_02076 Ac…	Hcon|HCISE01039200 Hcon|HCISE01038900 Hcon|HCISE01039500 Hcon|HCISE02088300 Hcon|HCISE01851300 Hcon|HCISE01538100 Hcon|HCISE01476100	0	0	0	0	0	0	19	1	1	3	0	0	0	0	0
	OrtFam_1477	Hcon|HCISE00416700 Hcon|HCISE01263200 Hsap|gene:ENSG00000006125 Hsap|gene:ENSG00000100280 Oair|101115974 Oair|101121713 Sscr|100157709 Sscr|100620457 Sscr|100517121 Tspi|Tsp_08913 Tspi|Tsp_08918 Acey|ANCCEY_09874 Asuu|GS_00799 Cele|Y71H2B.10a Lloa|LOAG_16454T0 Bmal|BM04640 Tmur|TmuE.g2968 Dmel|gene:FBgn0010380 Tsui|TSUIS_07825 Name|NECAME_06451 Scer|YKL135C Tspi|Tsp_08920 Name|NECAME_06450 Scer|Y…	Asuu|GS_00799 Hcon|HCISE00416700 Hcon|HCISE01263200 Tsui|TSUIS_07825	1	1	3	1	1	1	2	1	1	2	2	2	3	1	2
	OrtFam_1478	Hcon|HCISE00446500 Hcon|HCISE01014100 Tspi|Tsp_01223 Tspi|Tsp_13308 Tspi|Tsp_13719 Acey|ANCCEY_02637 Cele|K12H4.8 Bmal|BM20549 Name|NECAME_14273 Lloa|LOAG_02227T0 Asuu|GS_03876 Oair|101120020 Sscr|100505387 Hsap|gene:ENSG00000100697 Tsui|TSUIS_00321 Tmur|TmuE.g4808 Tspi|Tsp_00125 Dmel|gene:FBgn0039016 Acey|ANCCEY_02636 Name|NECAME_14275 Asuu|GS_22959 Dmel|gene:FBgn0034246 Tmur|TmuE.g916 Tsui|TSUI…	Asuu|GS_03876 Asuu|GS_22959 Hcon|HCISE01014100 Tsui|TSUIS_05637 Tsui|TSUIS_00321	2	2	4	2	1	1	2	2	1	2	1	1	1	2	0
	OrtFam_1479	Hcon|HCISE00580800 Hcon|HCISE00938800 Hcon|HCISE00938700 Hcon|HCISE02086700 Hcon|HCISE02086600 Hsap|gene:ENSG00000204574 Hsap|gene:ENSG00000236342 Hsap|gene:ENSG00000236149 Hsap|gene:ENSG00000232169 Hsap|gene:ENSG00000231129 Hsap|gene:ENSG00000225989 Hsap|gene:ENSG00000206490 Bmal|BM18452 Acey|ANCCEY_12278 Name|NECAME_02046 Cele|F18E2.2 Lloa|LOAG_03851T0 Asuu|GS_01526 Tmur|TmuE.g1726 Tsui|TSUIS_0…	Asuu|GS_01526 Hcon|HCISE00580800 Hcon|HCISE02086600 Hcon|HCISE00938700 Hcon|HCISE02086700 Hcon|HCISE00938800 Tsui|TSUIS_01815	1	1	1	1	1	1	5	1	1	1	7	1	1	1	0
	OrtFam_1480	Hcon|HCISE00590800 Hcon|HCISE00774700 Hcon|HCISE00774500 Hsap|gene:ENSG00000118894 Hsap|gene:ENSG00000145002 Hsap|gene:ENSG00000186523 Dmel|gene:FBgn0031003 Acey|ANCCEY_04860 Name|NECAME_11887 Cele|F02E9.2a Lloa|LOAG_06033T0 Bmal|BM03945 Dmel|gene:FBgn0035626 Sscr|100142662 Asuu|GS_08094 Bmal|BM06564 Lloa|LOAG_01270T1 Name|NECAME_11890 Cele|R08D7.4a Sscr|100523895 Oair|101104798 Hsap|gene:ENSG000…	Asuu|GS_08094 Hcon|HCISE00774700 Hcon|HCISE00590800 Hcon|HCISE00774500	0	0	0	1	2	2	3	1	2	2	4	2	2	2	1
	OrtFam_1481	Hcon|HCISE00611300 Hcon|HCISE02015600 Hcon|HCISE00611400 Acey|ANCCEY_14639 Cele|R06F6.2 Name|NECAME_05310 Lloa|LOAG_06449T0 Asuu|GS_08020 Bmal|BM06004 Tsui|TSUIS_06778 Tmur|TmuE.g5372 Oair|101106105 Sscr|100517049 Tspi|Tsp_09249 Scer|YMR231W Dmel|gene:FBgn0052350 Asuu|GS_05202 Cele|R06F6.4 Name|NECAME_05309 Hsap|gene:ENSG00000213533 Oair|101108428 Scer|YPL162C Hsap|gene:ENSG00000248592 Sscr|10015…	Asuu|GS_08020 Asuu|GS_05202 Hcon|HCISE00611400 Hcon|HCISE00611300 Tsui|TSUIS_06778	1	1	1	2	1	1	3	1	2	2	2	2	2	1	2
	OrtFam_1482	Hcon|HCISE00895600 Hcon|HCISE01332400 Hsap|gene:ENSG00000015133 Hsap|gene:ENSG00000115355 Oair|101112005 Oair|101122010 Sscr|100152429 Sscr|100514454 Tspi|Tsp_12184 Tspi|Tsp_12306 Tspi|Tsp_12376 Acey|ANCCEY_02854 Tspi|Tsp_12269 Acey|ANCCEY_02855 Name|NECAME_04237 Lloa|LOAG_00027T0 Bmal|BM21881 Cele|Y51A2D.15a Asuu|GS_02370 Tsui|TSUIS_08799 Tmur|TmuE.g4722 Dmel|gene:FBgn0035411 Name|NECAME_04236 A…	Asuu|GS_02370 Asuu|GS_07818 Hcon|HCISE01332400 Hcon|HCISE00895600 Tsui|TSUIS_08799	1	1	4	2	1	1	2	2	1	2	2	2	2	1	0
	OrtFam_1483	Hcon|HCISE00924700 Hcon|HCISE01489300 Hsap|gene:ENSG00000073464 Hsap|gene:ENSG00000109572 Hsap|gene:ENSG00000171365 Oair|100125626 Oair|101114498 Oair|101103039 Sscr|100151985 Sscr|100156049 Sscr|397263 Tspi|Tsp_01609 Tspi|Tsp_01612 Acey|ANCCEY_10440 Name|NECAME_11840 Bmal|BM16827 Cele|C07H4.2 Tmur|TmuE.g2292 Lloa|LOAG_12515T0 Dmel|gene:FBgn0036566 Tsui|TSUIS_06400 Asuu|GS_09469 Scer|YJR040W Lloa…	Asuu|GS_09469 Hcon|HCISE01489300 Hcon|HCISE00924700 Tsui|TSUIS_06400	1	1	2	1	1	2	2	1	1	1	3	3	3	1	1
	OrtFam_1484	Hcon|HCISE01105800 Hcon|HCISE01468500 Hsap|gene:ENSG00000138039 Hsap|gene:ENSG00000170820 Hsap|gene:ENSG00000165409 Oair|101113228 Oair|443299 Oair|443428 Sscr|397560 Sscr|407247 Sscr|397679 Acey|ANCCEY_06855 Cele|C50H2.1 Name|NECAME_00415 Lloa|LOAG_18180T0 Bmal|BM16671 Tspi|Tsp_04404 Tmur|TmuE.g2985 Dmel|gene:FBgn0016650 Tsui|TSUIS_01730 Asuu|GS_01126 Name|NECAME_00416 Tsui|TSUIS_01722 Asuu|GS_1…	Asuu|GS_01126 Asuu|GS_17870 Hcon|HCISE01468500 Hcon|HCISE01105800 Tsui|TSUIS_01722 Tsui|TSUIS_01730	2	1	1	2	1	1	2	1	1	2	3	3	3	1	0
	OrtFam_1485	Hcon|HCISE01175700 Hcon|HCISE01224700 Hsap|gene:ENSG00000091128 Hsap|gene:ENSG00000091136 Hsap|gene:ENSG00000172037 Oair|101105743 Oair|101106719 Oair|101117707 Oair|101106520 Sscr|100623759 Sscr|396707 Acey|ANCCEY_04522 Bmal|BM05536 Lloa|LOAG_18529T0 Tmur|TmuE.g3346 Tspi|Tsp_02564 Asuu|GS_07787 Cele|W03F8.5 Tsui|TSUIS_08692 Dmel|gene:FBgn0261800 Name|NECAME_15860 Cele|W03F8.10 Asuu|GS_22858 Tsui…	Asuu|GS_07787 Asuu|GS_22858 Hcon|HCISE01175700 Hcon|HCISE01224700 Tsui|TSUIS_08692 Tsui|TSUIS_08712	2	1	1	2	1	1	2	1	2	1	3	4	2	1	0
	OrtFam_1486	Hcon|HCISE01217100 Hcon|HCISE01705500 Hsap|gene:ENSG00000131844 Hsap|gene:ENSG00000262057 Tspi|Tsp_02289 Tspi|Tsp_15916 Acey|ANCCEY_01092 Cele|F02A9.4a Asuu|GS_22388 Oair|101116765 Dmel|gene:FBgn0042083 Tmur|TmuE.g3197 Tsui|TSUIS_06771 Sscr|100518224 Name|NECAME_09688 Lloa|LOAG_07168T0 Bmal|BM01220 Tsui|TSUIS_02348 Dmel|gene:FBgn0037330 Tmur|TmuE.g3948 Sscr|100153145 Hsap|gene:ENSG00000135900 Oai…	Asuu|GS_22388 Hcon|HCISE01705500 Tsui|TSUIS_02348	2	2	2	1	1	1	2	1	1	1	3	2	2	2	1
	OrtFam_1487	Hcon|HCISE01229500 Hcon|HCISE01839400 Hsap|gene:ENSG00000106799 Hsap|gene:ENSG00000135503 Hsap|gene:ENSG00000123612 Oair|101111867 Oair|554326 Oair|101113836 Sscr|100152462 Sscr|396665 Sscr|100738857 Acey|ANCCEY_14207 Bmal|BM20452 Lloa|LOAG_09357T0 Asuu|GS_22165 Tsui|TSUIS_01856 Tmur|TmuE.g6480 Dmel|gene:FBgn0011300 Tspi|Tsp_03569 Name|NECAME_04333 Cele|F29C4.1a Tspi|Tsp_05588 Sscr|100156756 Tmur…	Asuu|GS_22165 Hcon|HCISE01839400 Tsui|TSUIS_01856	1	2	2	1	1	1	2	1	1	1	3	3	4	1	0
	OrtFam_1488	Hcon|HCISE01235500 Hcon|HCISE01784500 Tspi|Tsp_09042 Tspi|Tsp_14056 Acey|ANCCEY_03959 Name|NECAME_16950 Asuu|GS_13773 Lloa|LOAG_03111T0 Dmel|gene:FBgn0010417 Bmal|BM22165 Cele|W09B6.2 Hsap|gene:ENSG00000106290 Oair|101123178 Tmur|TmuE.g2346 Tsui|TSUIS_07528 Scer|YGL112C Acey|ANCCEY_12517 Name|NECAME_14339 Hcon|HCISE00208000 Asuu|GS_02919 Tmur|TmuE.g2455 Cele|Y37E11AL.8 Tspi|Tsp_03956 Tsui|TSUIS_0…	Asuu|GS_02919 Asuu|GS_13773 Hcon|HCISE01784500 Hcon|HCISE01235500 Tsui|TSUIS_07194 Tsui|TSUIS_07528	2	2	3	2	1	1	3	2	2	2	1	1	0	1	1
	OrtFam_1489	Hsap|gene:ENSG00000006432 Hsap|gene:ENSG00000130758 Hsap|gene:ENSG00000143674 Hsap|gene:ENSG00000173327 Oair|101103160 Oair|101115427 Oair|101118723 Oair|101108969 Sscr|100154002 Sscr|100521453 Asuu|GS_13236 Lloa|LOAG_11337T0 Bmal|BM07814 Hcon|HCISE00867600 Tmur|TmuE.g6127 Name|NECAME_00333 Cele|K11D12.10a Bmal|BM17262 Tsui|TSUIS_04609 Dmel|gene:FBgn0030018 Sscr|100155753 Sscr|100627235 Tsui|TSUI…	Asuu|GS_13236 Hcon|HCISE00867600 Tsui|TSUIS_04609 Tsui|TSUIS_04738	2	1	1	1	2	1	1	0	1	1	4	4	4	1	0
	OrtFam_1490	Hsap|gene:ENSG00000015568 Hsap|gene:ENSG00000183054 Hsap|gene:ENSG00000169629 Hsap|gene:ENSG00000153165 Hsap|gene:ENSG00000196862 Hsap|gene:ENSG00000187627 Hsap|gene:ENSG00000185304 Hsap|gene:ENSG00000153201 Acey|ANCCEY_08031 Hcon|HCISE01945100 Name|NECAME_05421 Cele|F59A2.1b Bmal|BM14906 Lloa|LOAG_16774T0 Dmel|gene:FBgn0039302 Tsui|TSUIS_00076 Tspi|Tsp_00378 Asuu|GS_08410 Oair|101116816 Tmur|Tmu…	Asuu|GS_08410 Asuu|GS_13245 Hcon|HCISE01945100 Tsui|TSUIS_00076	1	1	1	2	1	1	1	1	1	1	8	1	2	1	1
	OrtFam_1491	Hsap|gene:ENSG00000064726 Hsap|gene:ENSG00000133243 Hsap|gene:ENSG00000132640 Hsap|gene:ENSG00000184887 Oair|101106971 Oair|101109555 Acey|ANCCEY_10486 Name|NECAME_09412 Asuu|GS_04235 Lloa|LOAG_02288T0 Bmal|BM19162 Cele|F38H4.7 Sscr|100154013 Oair|101118022 Dmel|gene:FBgn0262871 Tsui|TSUIS_04923 Tspi|Tsp_07884 Tmur|TmuE.g2785 Asuu|GS_11532 Lloa|LOAG_03982T0 Sscr|100156598 Hcon|HCISE01392100 Oair|…	Asuu|GS_11532 Asuu|GS_04235 Tsui|TSUIS_04923	1	1	1	2	1	2	1	1	1	1	4	4	3	1	0
	OrtFam_1492	Hsap|gene:ENSG00000065243 Hsap|gene:ENSG00000123143 Hsap|gene:ENSG00000160447 Oair|101106926 Oair|101118744 Oair|101118101 Sscr|100154766 Sscr|100519640 Acey|ANCCEY_09985 Hcon|HCISE00000100 Bmal|BM17521 Asuu|GS_14616 Lloa|LOAG_03554T0 Name|NECAME_14756 Acey|ANCCEY_09983 Name|NECAME_14753 Cele|F46F6.2b Tmur|TmuE.g8530 Tsui|TSUIS_09706 Tspi|Tsp_04112 Dmel|gene:FBgn0020621 Sscr|100515528 Sscr|100516…	Asuu|GS_14616 Hcon|HCISE00000100 Tsui|TSUIS_09706	1	1	2	1	1	1	1	2	1	2	3	3	4	1	0
	OrtFam_1493	Hsap|gene:ENSG00000065989 Hsap|gene:ENSG00000113448 Hsap|gene:ENSG00000184588 Hsap|gene:ENSG00000105650 Oair|101108953 Oair|101111757 Oair|101111282 Oair|101117505 Sscr|100037941 Sscr|100037967 Sscr|396825 Sscr|100739178 Acey|ANCCEY_01355 Hcon|HCISE00745200 Name|NECAME_14424 Cele|R153.1d Asuu|GS_01429 Lloa|LOAG_07841T0 Tspi|Tsp_02857 Dmel|gene:FBgn0000479 Tmur|TmuE.g8443 Tsui|TSUIS_01507 Bmal|BM0…	Asuu|GS_01429 Hcon|HCISE00745200 Tsui|TSUIS_01507	1	1	1	1	1	1	1	1	1	1	4	4	5	1	0
	OrtFam_1494	Hsap|gene:ENSG00000067208 Hsap|gene:ENSG00000142459 Oair|101102563 Oair|101117131 Scer|YMR192W Sscr|100519143 Sscr|100622995 Sscr|100519944 Hcon|HCISE01198300 Name|NECAME_12434 Acey|ANCCEY_09116 Cele|F01G12.6 Name|NECAME_12902 Asuu|GS_20793 Hcon|HCISE00224500 Tspi|Tsp_04200 Tsui|TSUIS_04952 Lloa|LOAG_18241T0 Tmur|TmuE.g1532 Dmel|gene:FBgn0262740 Cele|T24D11.1 Tspi|Tsp_13368 Tsui|TSUIS_04832 Name|…	Asuu|GS_20793 Hcon|HCISE01198300 Hcon|HCISE00224500 Tsui|TSUIS_04832 Tsui|TSUIS_04952	2	1	2	1	0	1	2	1	2	3	2	2	3	1	1
	OrtFam_1495	Hsap|gene:ENSG00000072110 Hsap|gene:ENSG00000130402 Hsap|gene:ENSG00000077522 Hsap|gene:ENSG00000248746 Oair|101111737 Oair|101116372 Oair|101115917 Oair|101122194 Sscr|100157406 Sscr|100519531 Sscr|100516662 Sscr|100513412 Sscr|100517284 Acey|ANCCEY_04594 Name|NECAME_05472 Hcon|HCISE00738500 Cele|W04D2.1a Asuu|GS_15609 Lloa|LOAG_17738T0 Bmal|BM21651 Dmel|gene:FBgn0000667 Tmur|TmuE.g2795 Tsui|TSU…	Asuu|GS_15609 Hcon|HCISE00738500 Tsui|TSUIS_05054	1	1	1	1	1	1	1	1	1	1	4	4	5	1	0
	OrtFam_1496	Hsap|gene:ENSG00000083097 Hsap|gene:ENSG00000142197 Oair|101114709 Oair|101115672 Sscr|100154796 Sscr|100513179 Sscr|100739185 Acey|ANCCEY_13830 Hcon|HCISE00116700 Cele|Y18D10A.13 Asuu|GS_00998 Lloa|LOAG_17982T0 Bmal|BM04234 Name|NECAME_01469 Tmur|TmuE.g3314 Tsui|TSUIS_01020 Dmel|gene:FBgn0034400 Bmal|BM01009 Lloa|LOAG_17983T0 Tspi|Tsp_05230 Name|NECAME_01470 Bmal|BM03974 Name|NECAME_01466 Scer|Y…	Asuu|GS_00998 Hcon|HCISE00116700 Tsui|TSUIS_01020	1	1	1	1	3	2	1	1	1	3	2	2	3	1	1
	OrtFam_1497	Hsap|gene:ENSG00000088038 Hsap|gene:ENSG00000263078 Hsap|gene:ENSG00000262775 Hsap|gene:ENSG00000262428 Hsap|gene:ENSG00000262369 Hsap|gene:ENSG00000262365 Hsap|gene:ENSG00000262272 Hsap|gene:ENSG00000261980 Hsap|gene:ENSG00000262138 Acey|ANCCEY_01332 Name|NECAME_08440 Hcon|HCISE01494500 Cele|Y56A3A.1a Bmal|BM01837 Lloa|LOAG_18631T0 Asuu|GS_13611 Tmur|TmuE.g2612 Sscr|100520963 Tsui|TSUIS_07577 Ts…	Asuu|GS_13611 Hcon|HCISE01961200 Hcon|HCISE01494500 Tsui|TSUIS_07577	1	1	1	1	1	1	2	1	1	1	9	1	1	1	1
	OrtFam_1498	Hsap|gene:ENSG00000088881 Hsap|gene:ENSG00000108001 Hsap|gene:ENSG00000164330 Hsap|gene:ENSG00000221818 Oair|101107152 Oair|101114190 Oair|101110734 Sscr|100153848 Sscr|100520467 Sscr|100155094 Tsui|TSUIS_07331 Acey|ANCCEY_06939 Hcon|HCISE01630600 Name|NECAME_10162 Cele|Y16B4A.1 Asuu|GS_05611 Bmal|BM18050 Lloa|LOAG_18199T0 Tmur|TmuE.g7970 Tspi|Tsp_09969 Sscr|100523648 Tsui|TSUIS_07326 Dmel|gene:F…	Tsui|TSUIS_07326	2	1	1	1	1	1	1	1	1	1	4	4	4	1	0
	OrtFam_1499	Hsap|gene:ENSG00000090975 Hsap|gene:ENSG00000110697 Hsap|gene:ENSG00000091622 Oair|101110890 Oair|101118730 Oair|101113510 Sscr|100152515 Sscr|100510888 Sscr|100524106 Acey|ANCCEY_11176 Hcon|HCISE01807000 Cele|M01F1.7 Bmal|BM17742 Name|NECAME_09168 Lloa|LOAG_14364T0 Dmel|gene:FBgn0003218 Tspi|Tsp_00262 Tmur|TmuE.g9058 Asuu|GS_05607 Tsui|TSUIS_04327 Asuu|GS_06921 Lloa|LOAG_09886T0 Hcon|HCISE018069…	Asuu|GS_05607 Tsui|TSUIS_04327	1	1	1	2	1	2	2	1	1	2	3	3	3	1	0
	OrtFam_1500	Hsap|gene:ENSG00000091656 Hsap|gene:ENSG00000140836 Oair|101110246 Oair|101114208 Acey|ANCCEY_04498 Name|NECAME_14869 Lloa|LOAG_18302T0 Bmal|BM21364 Tsui|TSUIS_06546 Acey|ANCCEY_04497 Hcon|HCISE00160300 Bmal|BM21369 Cele|ZC123.3 Lloa|LOAG_18304T0 Tspi|Tsp_05285 Name|NECAME_14864 Sscr|100519194 Tmur|TmuE.g5285 Tsui|TSUIS_06545 Asuu|GS_00205 Name|NECAME_14863 Asuu|GS_13587 Dmel|gene:FBgn0004607 Tsp…	Asuu|GS_00205 Asuu|GS_13587 Tsui|TSUIS_06545 Tsui|TSUIS_06546	2	1	2	2	2	2	1	2	1	3	2	2	1	1	0
	OrtFam_1501	Hsap|gene:ENSG00000096433 Hsap|gene:ENSG00000123104 Hsap|gene:ENSG00000150995 Oair|101108864 Oair|101113317 Oair|101118392 Sscr|100155015 Sscr|397454 Tspi|Tsp_10834 Tspi|Tsp_13224 Acey|ANCCEY_00150 Hcon|HCISE00567600 Cele|F33D4.2a Asuu|GS_00691 Lloa|LOAG_18397T0 Name|NECAME_12981 Tsui|TSUIS_04697 Acey|ANCCEY_00152 Name|NECAME_15800 Bmal|BM19016 Tmur|TmuE.g3751 Dmel|gene:FBgn0010051 Sscr|396858 Na…	Asuu|GS_00691 Hcon|HCISE00567600 Tsui|TSUIS_04697	1	1	2	1	1	1	1	2	1	3	3	3	3	1	0
	OrtFam_1502	Hsap|gene:ENSG00000106804 Hsap|gene:ENSG00000125730 Hsap|gene:ENSG00000233312 Hsap|gene:ENSG00000228454 Hsap|gene:ENSG00000236625 Hsap|gene:ENSG00000228267 Hsap|gene:ENSG00000224389 Hsap|gene:ENSG00000227746 Hsap|gene:ENSG00000206340 Hsap|gene:ENSG00000244731 Hsap|gene:ENSG00000244207 Oair|101108131 Oair|443475 Oair|101112891 Oair|101123419 Oair|101123159 Oair|101123672 Sscr|100517145 Sscr|397072…	-	0	0	0	0	0	0	0	0	0	0	11	9	4	0	0
	OrtFam_1503	Hsap|gene:ENSG00000114268 Hsap|gene:ENSG00000158571 Hsap|gene:ENSG00000170525 Hsap|gene:ENSG00000123836 Name|NECAME_00243 Name|NECAME_06006 Oair|101107621 Oair|101119324 Oair|101116538 Oair|101110626 Sscr|100158056 Sscr|100233197 Sscr|100516289 Sscr|100523270 Acey|ANCCEY_05417 Cele|Y110A7A.6a Lloa|LOAG_17984T0 Asuu|GS_05236 Tspi|Tsp_06710 Tmur|TmuE.g3503 Dmel|gene:FBgn0027621 Tsui|TSUIS_08824 Sce…	Asuu|GS_22730 Asuu|GS_05236 Tsui|TSUIS_08824	1	1	1	2	0	1	0	1	1	2	4	4	4	1	1
	OrtFam_1504	Hsap|gene:ENSG00000133704 Hsap|gene:ENSG00000205339 Oair|101105184 Oair|101108038 Scer|YDR395W Scer|YJR132W Sscr|100511694 Sscr|100626508 Tspi|Tsp_01943 Tspi|Tsp_01946 Acey|ANCCEY_10634 Name|NECAME_09665 Asuu|GS_19165 Lloa|LOAG_18897T0 Dmel|gene:FBgn0026252 Tmur|TmuE.g4383 Tsui|TSUIS_06014 Bmal|BM18377 Acey|ANCCEY_10636 Name|NECAME_09663 Hcon|HCISE01891200 Bmal|BM18378 Name|NECAME_09666 Scer|YEL0…	Asuu|GS_19165 Hcon|HCISE01891200 Tsui|TSUIS_06014	1	1	2	1	2	1	1	2	0	3	2	2	2	1	3
	OrtFam_1505	Hsap|gene:ENSG00000196218 Hsap|gene:ENSG00000198626 Hsap|gene:ENSG00000198838 Oair|101111289 Oair|101118500 Oair|101112591 Sscr|396718 Sscr|396856 Tspi|Tsp_02476 Tspi|Tsp_02477 Acey|ANCCEY_09970 Name|NECAME_10550 Hcon|HCISE01965200 Cele|K11C4.5b Asuu|GS_21303 Bmal|BM20495 Lloa|LOAG_16722T0 Tmur|TmuE.g1054 Dmel|gene:FBgn0011286 Tsui|TSUIS_06983 Acey|ANCCEY_09971 Hcon|HCISE01965300 Lloa|LOAG_16721T…	Tsui|TSUIS_06984 Tsui|TSUIS_06983	2	1	2	1	1	2	2	2	1	1	3	3	2	1	0
	OrtFam_1506	Lloa|LOAG_19054T0 Lloa|LOAG_19116T0 Lloa|LOAG_14808T0 Lloa|LOAG_15597T0 Lloa|LOAG_19098T0 Lloa|LOAG_11983T0 Lloa|LOAG_14709T0 Lloa|LOAG_13344T0 Lloa|LOAG_18787T0 Lloa|LOAG_19100T0 Lloa|LOAG_19207T0 Lloa|LOAG_19299T0 Lloa|LOAG_09982T0 Lloa|LOAG_12468T0 Lloa|LOAG_10232T0 Lloa|LOAG_14660T0 Lloa|LOAG_16178T0 Lloa|LOAG_15744T0 Lloa|LOAG_15869T0 Lloa|LOAG_16028T0 Lloa|LOAG_15917T0 Lloa|LOAG_09980T0 Llo…	-	0	0	0	0	0	24	0	0	0	0	0	0	0	0	0
	OrtFam_1507	Oair|101113221 Oair|101117560 Oair|101123349 Oair|101119962 Acey|ANCCEY_03022 Name|NECAME_08227 Hcon|HCISE01465400 Cele|F26B1.2a Bmal|BM18386 Lloa|LOAG_06748T0 Sscr|100622191 Hsap|gene:ENSG00000165119 Tmur|TmuE.g7424 Asuu|GS_03523 Dmel|gene:FBgn0015907 Bmal|BM05625 Asuu|GS_15148 Bmal|BM21051 Lloa|LOAG_03127T0 Tsui|TSUIS_09359 Lloa|LOAG_09137T0 Oair|101102794 Tsui|TSUIS_00757 Tspi|Tsp_10663	Asuu|GS_03523 Asuu|GS_15148 Hcon|HCISE01465400 Tsui|TSUIS_00757 Tsui|TSUIS_09359	2	1	1	2	3	3	1	1	1	1	1	5	1	1	0
	OrtFam_1508	Scer|YKL068W Scer|YMR047C Tspi|Tsp_09114 Tspi|Tsp_11986 Acey|ANCCEY_02862 Name|NECAME_00898 Lloa|LOAG_04654T0 Asuu|GS_09527 Oair|101117360 Tmur|TmuE.g5119 Hsap|gene:ENSG00000110713 Acey|ANCCEY_05652 Bmal|BM20472 Acey|ANCCEY_12636 Name|NECAME_00901 Hcon|HCISE00922100 Cele|ZK328.5b Asuu|GS_04864 Tsui|TSUIS_02453 Sscr|100522198 Dmel|gene:FBgn0039120 Asuu|GS_23015 Name|NECAME_00900 Scer|YGL092W	Asuu|GS_04864 Asuu|GS_09527 Asuu|GS_23015 Hcon|HCISE00922100 Tsui|TSUIS_02453	1	1	2	3	1	1	1	3	1	3	1	1	1	1	3
	OrtFam_1509	Sscr|100525725 Sscr|100627571 Tspi|Tsp_01457 Tspi|Tsp_13478 Acey|ANCCEY_08684 Name|NECAME_06622 Hcon|HCISE01031700 Acey|ANCCEY_08686 Hcon|HCISE00902200 Cele|F55F10.1 Name|NECAME_06619 Asuu|GS_20561 Bmal|BM17452 Lloa|LOAG_18286T0 Oair|101109364 Hsap|gene:ENSG00000112159 Dmel|gene:FBgn0033661 Scer|YLR106C Tmur|TmuE.g4128 Asuu|GS_23309 Lloa|LOAG_18287T0 Tsui|TSUIS_04171 Tspi|Tsp_13310 Name|NECAME_06…	Asuu|GS_20561 Asuu|GS_23309 Hcon|HCISE01031700 Tsui|TSUIS_04171	1	1	3	2	1	2	2	2	1	3	1	1	2	1	1
	OrtFam_1510	Tmur|TmuE.g1833 Tmur|TmuE.g3162 Tmur|TmuE.g1291 Tmur|TmuE.g926 Tmur|TmuE.g5329 Tmur|TmuE.g8386 Tmur|TmuE.g5528 Tmur|TmuE.g8378 Tmur|TmuE.g7568 Tmur|TmuE.g918 Tmur|TmuE.g1840 Tmur|TmuE.g7567 Tmur|TmuE.g5754 Tmur|TmuE.g1005 Tspi|Tsp_04871 Tspi|Tsp_06506 Tspi|Tsp_13327 Tspi|Tsp_12685 Tspi|Tsp_10312 Tsui|TSUIS_07134 Tsui|TSUIS_09651 Tsui|TSUIS_09254 Tsui|TSUIS_09276 Tsui|TSUIS_09778	Tsui|TSUIS_09651 Tsui|TSUIS_09254 Tsui|TSUIS_07134	5	14	5	0	0	0	0	0	0	0	0	0	0	0	0
	OrtFam_1511	Tspi|Tsp_11243 Tspi|Tsp_12690 Tspi|Tsp_04550 Tspi|Tsp_12814 Tspi|Tsp_04951 Tspi|Tsp_15297 Tspi|Tsp_04497 Tspi|Tsp_06219 Tspi|Tsp_04861 Tspi|Tsp_00503 Tspi|Tsp_15343 Tspi|Tsp_16081 Tspi|Tsp_12009 Tspi|Tsp_13948 Tspi|Tsp_04994 Tspi|Tsp_16056 Tspi|Tsp_12307 Tspi|Tsp_04995 Tspi|Tsp_11268 Tspi|Tsp_04728 Tspi|Tsp_04572 Tspi|Tsp_04523 Tspi|Tsp_09120 Tspi|Tsp_04524	-	0	0	24	0	0	0	0	0	0	0	0	0	0	0	0
	OrtFam_1512	Tspi|Tsp_13119 Tspi|Tsp_13624 Tspi|Tsp_15167 Tspi|Tsp_14239 Tspi|Tsp_14060 Tspi|Tsp_14478 Tspi|Tsp_14313 Tspi|Tsp_14522 Tspi|Tsp_09905 Tspi|Tsp_12335 Tspi|Tsp_12337 Tspi|Tsp_11339 Tspi|Tsp_13467 Tspi|Tsp_11346 Tspi|Tsp_13509 Tspi|Tsp_14209 Tspi|Tsp_12982 Tspi|Tsp_08536 Tspi|Tsp_10681 Tspi|Tsp_00806 Tspi|Tsp_07926 Tspi|Tsp_07986 Tspi|Tsp_07104 Tspi|Tsp_11844	-	0	0	24	0	0	0	0	0	0	0	0	0	0	0	0
	OrtFam_1513	Acey|ANCCEY_01364 Hcon|HCISE01270400 Cele|ZC101.2e Asuu|GS_16418 Name|NECAME_15138 Lloa|LOAG_04721T0 Bmal|BM15215 Tsui|TSUIS_05117 Tmur|TmuE.g1483 Tspi|Tsp_10518 Acey|ANCCEY_01365 Name|NECAME_15139 Lloa|LOAG_04720T0 Acey|ANCCEY_01367 Hcon|HCISE00544700 Bmal|BM13570 Lloa|LOAG_12565T0 Name|NECAME_15141 Dmel|gene:FBgn0261451 Bmal|BM17858 Oair|101122677 Sscr|100517288 Hsap|gene:ENSG00000142798 Sscr|1…	Asuu|GS_16418 Hcon|HCISE00544700 Hcon|HCISE01270400 Tsui|TSUIS_05117	1	1	1	1	3	3	2	3	1	3	1	1	2	1	0
	OrtFam_1514	Acey|ANCCEY_06098 Hcon|HCISE00491200 Name|NECAME_10631 Lloa|LOAG_17974T0 Cele|Y51H7C.11 Bmal|BM08947 Asuu|GS_24003 Sscr|100511276 Hsap|gene:ENSG00000165271 Oair|101103292 Dmel|gene:FBgn0261286 Tmur|TmuE.g2727 Tsui|TSUIS_04989 Tspi|Tsp_02842 Scer|YGR090W Asuu|GS_16780 Cele|F23F1.5 Sscr|100157075 Oair|101105604 Hsap|gene:ENSG00000169371 Tmur|TmuE.g3591 Tsui|TSUIS_00337 Tspi|Tsp_05332 Dmel|gene:FBgn…	Asuu|GS_16780 Asuu|GS_24003 Tsui|TSUIS_04989 Tsui|TSUIS_00337	2	2	2	2	1	1	1	1	2	1	2	2	2	2	1
	OrtFam_1515	Acey|ANCCEY_08503 Name|NECAME_12329 Bmal|BM20601 Hcon|HCISE01443800 Lloa|LOAG_10121T0 Asuu|GS_16619 Cele|T27F7.4 Tsui|TSUIS_07776 Tmur|TmuE.g1022 Sscr|414417 Oair|101114218 Hsap|gene:ENSG00000114784 Dmel|gene:FBgn0035423 Scer|YNL244C Tspi|Tsp_07465 Cele|T27F7.3 Tsui|TSUIS_01885 Oair|101105002 Hsap|gene:ENSG00000069943 Dmel|gene:FBgn0035464 Scer|YGL142C Sscr|100736981 Oair|101118968 Hsap|gene:ENSG…	Asuu|GS_16619 Hcon|HCISE01443800 Tsui|TSUIS_01885 Tsui|TSUIS_07776	2	1	1	1	1	1	1	1	2	1	3	3	2	2	2
	OrtFam_1516	Acey|ANCCEY_11208 Lloa|LOAG_18052T0 Name|NECAME_12869 Bmal|BM17590 Tmur|TmuE.g7507 Tspi|Tsp_08191 Sscr|100623995 Acey|ANCCEY_11209 Hcon|HCISE00833900 Tsui|TSUIS_08503 Acey|ANCCEY_11211 Cele|C52A11.4d Asuu|GS_01398 Lloa|LOAG_10319T0 Name|NECAME_18773 Dmel|gene:FBgn0067864 Oair|101120218 Hsap|gene:ENSG00000107186 Bmal|BM07964 Sscr|100524203 Oair|101106044 Hsap|gene:ENSG00000132849 Tsui|TSUIS_08522 …	Asuu|GS_01398 Tsui|TSUIS_08522 Tsui|TSUIS_08503	2	1	1	1	2	2	1	3	1	2	2	2	2	2	0
	OrtFam_1517	Acey|ANCCEY_11994 Name|NECAME_08034 Hcon|HCISE00681500 Bmal|BM22153 Lloa|LOAG_06815T0 Hsap|gene:ENSG00000221978 Oair|101106347 Asuu|GS_20677 Acey|ANCCEY_11995 Cele|C52E4.6a Asuu|GS_09466 Bmal|BM21627 Lloa|LOAG_06814T0 Tmur|TmuE.g1441 Sscr|100739567 Oair|101106093 Dmel|gene:FBgn0040394 Tsui|TSUIS_03902 Tspi|Tsp_11692 Oair|101109758 Hsap|gene:ENSG00000163660 Bmal|BM09741 Tsui|TSUIS_03868 Sscr|10062…	Asuu|GS_09466 Asuu|GS_20677 Hcon|HCISE00681500 Tsui|TSUIS_03902 Tsui|TSUIS_03868	2	1	1	2	3	2	1	2	1	1	2	3	2	1	0
	OrtFam_1518	Acey|ANCCEY_01522 Acey|ANCCEY_01523 Asuu|GS_10956 Asuu|GS_19373 Cele|C42D8.2a Cele|K09F5.2 Cele|F59D8.2 Cele|F59D8.1 Cele|K07H8.6c Cele|C04F6.1 Hcon|HCISE00072100 Hcon|HCISE00951900 Hcon|HCISE01683400 Hcon|HCISE01701300 Hcon|HCISE01843600 Name|NECAME_18805 Name|NECAME_19567 Name|NECAME_08811 Name|NECAME_11861 Tsui|TSUIS_07999 Tmur|TmuE.g1510 Acey|ANCCEY_09758 Dmel|gene:FBgn0051150	Asuu|GS_10956 Asuu|GS_19373 Hcon|HCISE01701300 Hcon|HCISE01683400 Hcon|HCISE00072100 Hcon|HCISE01843600 Hcon|HCISE00951900 Tsui|TSUIS_07999	1	1	0	2	0	0	5	3	6	4	0	0	0	1	0
	OrtFam_1519	Acey|ANCCEY_02610 Acey|ANCCEY_04284 Asuu|GS_05120 Asuu|GS_16527 Cele|K07F5.9 Cele|T28H11.6 Cele|T27A3.3 Cele|F44D12.5 Cele|F44D12.7 Cele|C35D10.11 Cele|F44D12.3 Cele|E03H12.10 Cele|C55C2.2 Hcon|HCISE00466300 Hcon|HCISE01661900 Hcon|HCISE01660900 Name|NECAME_01358 Acey|ANCCEY_04282 Hcon|HCISE00466100 Name|NECAME_01357 Bmal|BM03624 Lloa|LOAG_00126T0 Asuu|GS_05734	Asuu|GS_05734 Asuu|GS_16527	0	0	0	3	1	1	4	3	9	2	0	0	0	0	0
	OrtFam_1520	Acey|ANCCEY_10143 Cele|T09E11.10 Cele|T09F5.1 Cele|Y39E4B.9c Cele|T15D6.5 Cele|C47F8.6 Cele|E03H4.11 Cele|C54C8.3 Cele|F14B6.4 Cele|F14B6.6a Cele|C47F8.3 Cele|C47F8.5 Dmel|gene:FBgn0035558 Dmel|gene:FBgn0040373 Tsui|TSUIS_03257 Tsui|TSUIS_04565 Tsui|TSUIS_04563 Name|NECAME_10967 Tmur|TmuE.g4710 Acey|ANCCEY_10967 Name|NECAME_05109 Lloa|LOAG_16500T0 Bmal|BM21542	Tsui|TSUIS_04563 Tsui|TSUIS_03257	3	1	0	0	1	1	0	2	11	2	0	0	0	2	0
	OrtFam_1521	Acey|ANCCEY_00751 Acey|ANCCEY_02602 Asuu|GS_06284 Asuu|GS_18229 Bmal|BM17003 Bmal|BM22102 Cele|F21H12.4 Cele|ZK675.1 Cele|Y110A2AL.8c Hsap|gene:ENSG00000117425 Hsap|gene:ENSG00000185920 Lloa|LOAG_05826T0 Lloa|LOAG_06459T0 Oair|101110291 Oair|101112193 Hcon|HCISE00269300 Name|NECAME_13111 Tspi|Tsp_05634 Tmur|TmuE.g678 Tsui|TSUIS_02661 Dmel|gene:FBgn0003892 Sscr|100627504 Name|NECAME_17459	Asuu|GS_18229 Asuu|GS_06284 Hcon|HCISE00269300 Tsui|TSUIS_02661	1	1	1	2	2	2	1	2	3	2	2	2	1	1	0
	OrtFam_1522	Acey|ANCCEY_02058 Acey|ANCCEY_14324 Acey|ANCCEY_02057 Acey|ANCCEY_13408 Acey|ANCCEY_14325 Hcon|HCISE00209600 Hcon|HCISE00915400 Hcon|HCISE00915200 Hcon|HCISE00915000 Hcon|HCISE00210100 Hcon|HCISE00209800 Hcon|HCISE00914800 Hcon|HCISE00210300 Hcon|HCISE00914600 Hcon|HCISE00210000 Hcon|HCISE00914700 Name|NECAME_17295 Name|NECAME_17594 Sscr|100624812 Sscr|493184 Acey|ANCCEY_00872 Hsap|gene:ENSG00000…	Hcon|HCISE00210100 Hcon|HCISE00915400 Hcon|HCISE00209800	0	0	0	0	0	0	11	6	0	2	1	1	2	0	0
	OrtFam_1523	Acey|ANCCEY_02416 Acey|ANCCEY_02417 Acey|ANCCEY_12022 Acey|ANCCEY_14965 Acey|ANCCEY_12020 Acey|ANCCEY_07164 Acey|ANCCEY_12021 Acey|ANCCEY_14465 Acey|ANCCEY_14948 Acey|ANCCEY_13209 Acey|ANCCEY_07717 Acey|ANCCEY_07718 Acey|ANCCEY_07719 Acey|ANCCEY_14466 Acey|ANCCEY_12019 Acey|ANCCEY_13114 Acey|ANCCEY_13113 Acey|ANCCEY_14884 Acey|ANCCEY_14467 Acey|ANCCEY_14793 Acey|ANCCEY_14794 Name|NECAME_12643 Nam…	-	0	0	0	0	0	0	0	21	0	2	0	0	0	0	0
	OrtFam_1524	Acey|ANCCEY_10380 Acey|ANCCEY_10381 Acey|ANCCEY_10382 Hsap|gene:ENSG00000101441 Hsap|gene:ENSG00000170373 Hsap|gene:ENSG00000170369 Hsap|gene:ENSG00000170367 Lloa|LOAG_09834T0 Lloa|LOAG_12352T0 Name|NECAME_11133 Cele|R01B10.1a Hcon|HCISE01592100 Asuu|GS_17778 Tsui|TSUIS_04768 Bmal|BM05118 Tmur|TmuE.g3807 Tspi|Tsp_03294 Sscr|733672 Oair|101104079 Cele|K08B4.6 Tmur|TmuE.g2626 Tsui|TSUIS_04769 Hsap|…	Asuu|GS_17778 Hcon|HCISE01592100 Tsui|TSUIS_04769 Tsui|TSUIS_04768	2	2	1	1	1	2	1	3	2	1	5	1	1	0	0
	OrtFam_1525	Acey|ANCCEY_11938 Acey|ANCCEY_14727 Asuu|GS_00654 Asuu|GS_00868 Hsap|gene:ENSG00000033178 Hsap|gene:ENSG00000130985 Hsap|gene:ENSG00000182179 Oair|101115278 Oair|101117052 Oair|101123668 Sscr|100512547 Sscr|100525439 Sscr|100512631 Name|NECAME_07456 Hcon|HCISE00429400 Cele|C47E12.5a Bmal|BM21470 Lloa|LOAG_16473T0 Tmur|TmuE.g8668 Tsui|TSUIS_08064 Tspi|Tsp_02492 Dmel|gene:FBgn0023143 Scer|YKL210W	Asuu|GS_00868 Asuu|GS_00654 Hcon|HCISE00429400 Tsui|TSUIS_08064	1	1	1	2	1	1	1	2	1	1	3	3	3	1	1
	OrtFam_1526	Acey|ANCCEY_13111 Acey|ANCCEY_14629 Acey|ANCCEY_13110 Asuu|GS_09366 Cele|C23H3.4a Bmal|BM04676 Lloa|LOAG_11347T0 Hcon|HCISE02148200 Cele|C23H3.5 Asuu|GS_16157 Acey|ANCCEY_14836 Name|NECAME_11834 Lloa|LOAG_12237T0 Hsap|gene:ENSG00000090054 Sscr|100739638 Oair|101105721 Dmel|gene:FBgn0086532 Tsui|TSUIS_05799 Tmur|TmuE.g9177 Tspi|Tsp_08839 Scer|YMR296C Bmal|BM00188 Name|NECAME_11832	Asuu|GS_09366 Asuu|GS_16157 Hcon|HCISE02148200 Tsui|TSUIS_05799	1	1	1	2	2	2	1	4	2	2	1	1	1	1	1
	OrtFam_1527	Acey|ANCCEY_13817 Acey|ANCCEY_13893 Acey|ANCCEY_13989 Acey|ANCCEY_14358 Dmel|gene:FBgn0052702 Dmel|gene:FBgn0259140 Tspi|Tsp_07214 Tspi|Tsp_07225 Hcon|HCISE01677500 Name|NECAME_13291 Cele|ZC116.3 Bmal|BM21558 Asuu|GS_08666 Lloa|LOAG_17107T0 Name|NECAME_17774 Tsui|TSUIS_04482 Hsap|gene:ENSG00000107611 Oair|101110433 Hcon|HCISE01677100 Name|NECAME_13294 Tmur|TmuE.g7150 Tsui|TSUIS_04481 Sscr|1005217…	Asuu|GS_08666 Tsui|TSUIS_04481 Tsui|TSUIS_04482	2	1	2	1	1	1	2	4	1	3	1	1	1	2	0
	OrtFam_1528	Acey|ANCCEY_14808 Acey|ANCCEY_14104 Bmal|BM04927 Bmal|BM07069 Hsap|gene:ENSG00000138641 Hsap|gene:ENSG00000148634 Hsap|gene:ENSG00000138642 Hsap|gene:ENSG00000138646 Oair|101103321 Oair|101118611 Oair|101103532 Name|NECAME_01448 Hcon|HCISE00042800 Sscr|100517903 Cele|Y48G8AL.1 Lloa|LOAG_16556T0 Tsui|TSUIS_08055 Tmur|TmuE.g1387 Dmel|gene:FBgn0035207 Asuu|GS_09392 Tspi|Tsp_02619 Asuu|GS_00853 Oair|…	Asuu|GS_00853 Asuu|GS_09392 Hcon|HCISE00042800 Tsui|TSUIS_08055	1	1	1	2	2	1	1	2	1	1	4	4	1	1	0
	OrtFam_1529	Acey|ANCCEY_14438 Acey|ANCCEY_14688 Asuu|GS_13838 Asuu|GS_19825 Hsap|gene:ENSG00000066629 Hsap|gene:ENSG00000125746 Hsap|gene:ENSG00000143924 Hsap|gene:ENSG00000149499 Oair|101111136 Oair|101115950 Oair|101117881 Oair|101117612 Sscr|100515021 Sscr|100515768 Hcon|HCISE00915800 Name|NECAME_15240 Cele|F38A6.2a Lloa|LOAG_07893T0 Dmel|gene:FBgn0259099 Bmal|BM16343 Sscr|100628185 Sscr|100626537 Tspi|Ts…	Asuu|GS_19825 Asuu|GS_13838 Hcon|HCISE00915800	0	0	1	2	1	1	1	2	1	1	4	4	4	1	0
	OrtFam_1530	Asuu|GS_00546 Asuu|GS_19939 Dmel|gene:FBgn0000022 Dmel|gene:FBgn0002561 Dmel|gene:FBgn0004170 Dmel|gene:FBgn0000137 Acey|ANCCEY_03867 Name|NECAME_10437 Hcon|HCISE02134400 Cele|T24B8.6 Asuu|GS_19576 Lloa|LOAG_02366T0 Acey|ANCCEY_03868 Hcon|HCISE02134500 Name|NECAME_12949 Cele|C18A3.8 Tspi|Tsp_11718 Tsui|TSUIS_00906 Tmur|TmuE.g7494 Oair|101110666 Hsap|gene:ENSG00000139352 Bmal|BM20054 Hsap|gene:ENS…	-	1	1	1	3	1	1	2	2	2	2	2	1	0	4	0
	OrtFam_1531	Asuu|GS_17834 Asuu|GS_21388 Asuu|GS_11444 Asuu|GS_17141 Asuu|GS_05933 Cele|F54D1.6 Cele|R09E10.5 Hcon|HCISE00488300 Hcon|HCISE00665600 Hcon|HCISE02060100 Hcon|HCISE01404800 Name|NECAME_08243 Name|NECAME_14192 Acey|ANCCEY_05108 Lloa|LOAG_07737T0 Bmal|BM00275 Tmur|TmuE.g6007 Tspi|Tsp_09217 Tsui|TSUIS_09053 Acey|ANCCEY_09155 Acey|ANCCEY_09423 Tsui|TSUIS_09051 Name|NECAME_09427	Asuu|GS_17834 Asuu|GS_11444 Asuu|GS_21388 Asuu|GS_05933 Hcon|HCISE02060100 Hcon|HCISE00488300 Hcon|HCISE00665600 Tsui|TSUIS_09053 Tsui|TSUIS_09051	2	1	1	5	1	1	4	3	2	3	0	0	0	0	0
	OrtFam_1532	Asuu|GS_01108 Asuu|GS_16464 Dmel|gene:FBgn0001089 Dmel|gene:FBgn0260746 Hsap|gene:ENSG00000163521 Hsap|gene:ENSG00000170266 Oair|101112930 Oair|101115764 Acey|ANCCEY_06735 Hcon|HCISE00770500 Name|NECAME_07638 Asuu|GS_05526 Bmal|BM08285 Acey|ANCCEY_08541 Hcon|HCISE00822400 Lloa|LOAG_11223T0 Tsui|TSUIS_08430 Tspi|Tsp_04892 Sscr|100154356 Tmur|TmuE.g7448 Acey|ANCCEY_11183 Name|NECAME_09745 Cele|T19B…	Asuu|GS_01108 Asuu|GS_16464 Tsui|TSUIS_08430	1	1	1	3	1	1	2	3	1	2	2	2	1	2	0
	OrtFam_1533	Asuu|GS_13913 Asuu|GS_22854 Dmel|gene:FBgn0010352 Dmel|gene:FBgn0035240 Hcon|HCISE01010100 Hcon|HCISE01925700 Hcon|HCISE01010200 Hcon|HCISE01925600 Hsap|gene:ENSG00000105953 Hsap|gene:ENSG00000197444 Oair|101115360 Oair|101118331 Sscr|100515636 Sscr|100521870 Acey|ANCCEY_03649 Name|NECAME_10818 Cele|T22B11.5 Lloa|LOAG_02520T0 Tsui|TSUIS_07918 Tmur|TmuE.g4686 Tspi|Tsp_07708 Bmal|BM18142 Scer|YIL12…	Asuu|GS_13913 Hcon|HCISE01925600 Hcon|HCISE01010200 Hcon|HCISE01925700 Hcon|HCISE01010100 Tsui|TSUIS_07918	1	1	1	2	1	1	4	1	1	1	2	2	2	2	1
	OrtFam_1534	Bmal|BM00079 Bmal|BM06254 Bmal|BM01133 Bmal|BM22337 Bmal|BM16896 Bmal|BM00108 Bmal|BM02256 Bmal|BM07731 Bmal|BM03853 Bmal|BM03249 Bmal|BM07937 Lloa|LOAG_19039T0 Lloa|LOAG_19246T0 Lloa|LOAG_19126T0 Lloa|LOAG_18634T0 Lloa|LOAG_18998T0 Lloa|LOAG_19003T0 Lloa|LOAG_19004T0 Lloa|LOAG_15518T0 Lloa|LOAG_19143T0 Lloa|LOAG_15344T0 Lloa|LOAG_15445T0 Lloa|LOAG_13210T0	-	0	0	0	0	11	12	0	0	0	0	0	0	0	0	0
	OrtFam_1535	Bmal|BM00656 Bmal|BM11591 Bmal|BM12739 Bmal|BM08742 Hcon|HCISE01291800 Hcon|HCISE01620100 Oair|101113412 Oair|101117964 Sscr|100158131 Sscr|100623993 Acey|ANCCEY_04811 Name|NECAME_10200 Cele|F20H11.2 Asuu|GS_07812 Lloa|LOAG_07043T0 Tmur|TmuE.g2253 Tsui|TSUIS_06420 Hsap|gene:ENSG00000139697 Tspi|Tsp_09847 Dmel|gene:FBgn0005410 Acey|ANCCEY_04812 Dmel|gene:FBgn0028887 Hsap|gene:ENSG00000064932	Asuu|GS_07812 Hcon|HCISE01620100 Hcon|HCISE01291800 Tsui|TSUIS_06420	1	1	1	1	4	1	2	2	1	1	2	2	2	2	0
	OrtFam_1536	Bmal|BM13561 Bmal|BM16835 Bmal|BM08785 Bmal|BM07316 Hcon|HCISE00554600 Hcon|HCISE00984700 Hcon|HCISE00894600 Oair|101122074 Oair|101123613 Acey|ANCCEY_13780 Name|NECAME_13055 Acey|ANCCEY_13781 Cele|C16A3.8 Lloa|LOAG_17756T0 Asuu|GS_01204 Hsap|gene:ENSG00000125676 Sscr|100154832 Dmel|gene:FBgn0031390 Tmur|TmuE.g1009 Tsui|TSUIS_07372 Scer|YNL139C Tspi|Tsp_07461 Name|NECAME_13054	Asuu|GS_01204 Hcon|HCISE00894600 Hcon|HCISE00984700 Hcon|HCISE00554600 Tsui|TSUIS_07372	1	1	1	1	4	1	3	2	1	2	1	2	1	1	1
	OrtFam_1537	Bmal|BM08026 Bmal|BM10997 Dmel|gene:FBgn0004168 Dmel|gene:FBgn0263116 Dmel|gene:FBgn0038653 Hcon|HCISE00499800 Hcon|HCISE00908300 Sscr|100526081 Oair|101105852 Lloa|LOAG_06972T0 Tsui|TSUIS_04493 Tmur|TmuE.g9060 Acey|ANCCEY_13379 Name|NECAME_03231 Hcon|HCISE00612100 Lloa|LOAG_15618T0 Acey|ANCCEY_13787 Cele|Y22D7AR.13 Asuu|GS_16218 Cele|C02D4.2e Lloa|LOAG_12811T0 Hsap|gene:ENSG00000178394 Dmel|gene…	Hcon|HCISE00908300 Tsui|TSUIS_04493	1	1	0	1	2	3	3	2	2	1	1	1	1	4	0
	OrtFam_1538	Bmal|BM12888 Bmal|BM16604 Hsap|gene:ENSG00000079819 Hsap|gene:ENSG00000159023 Oair|101106481 Oair|101120768 Oair|101120756 Oair|101122082 Sscr|100156952 Sscr|100524836 Sscr|100520913 Sscr|100515614 Sscr|100624689 Acey|ANCCEY_05870 Name|NECAME_00198 Cele|ZK270.2d Lloa|LOAG_18535T0 Asuu|GS_13531 Tsui|TSUIS_01718 Dmel|gene:FBgn0010434 Tspi|Tsp_06722 Hsap|gene:ENSG00000082397 Tmur|TmuE.g433	Asuu|GS_13531 Tsui|TSUIS_01718	1	1	1	1	2	1	0	1	1	1	3	4	5	1	0
	OrtFam_1539	Cele|F37B1.2 Cele|F37B1.3 Cele|Y53F4B.33 Cele|F37B1.8 Cele|Y53F4B.31 Cele|Y53F4B.32 Cele|Y53F4B.37 Cele|F37B1.5 Cele|Y32G9A.1 Cele|Y53F4B.29 Cele|Y53F4B.30 Cele|Y53F4B.35 Cele|F37B1.4 Cele|F37B1.7 Cele|Y1H11.2 Cele|Y1H11.1 Cele|ZK697.6b Cele|K08F4.7 Cele|K08F4.11 Cele|F37B1.6 Cele|F37B1.1 Cele|K08F4.6 Cele|F21H7.1	-	0	0	0	0	0	0	0	0	23	0	0	0	0	0	0
	OrtFam_1540	Cele|R107.6 Cele|ZC84.3 Cele|C07H6.3 Hcon|HCISE00251200 Hcon|HCISE01543800 Hsap|gene:ENSG00000074054 Hsap|gene:ENSG00000163539 Oair|101106631 Oair|101114679 Sscr|100512630 Sscr|100622496 Acey|ANCCEY_03455 Name|NECAME_14428 Bmal|BM20469 Tsui|TSUIS_00262 Dmel|gene:FBgn0021760 Tspi|Tsp_05427 Acey|ANCCEY_03456 Name|NECAME_14427 Asuu|GS_22889 Lloa|LOAG_16727T0 Tmur|TmuE.g686 Tspi|Tsp_00614	Asuu|GS_22889 Hcon|HCISE00251200 Hcon|HCISE01543800 Tsui|TSUIS_00262	1	1	2	1	1	1	2	2	3	2	2	2	2	1	0
	OrtFam_1541	Cele|R155.3 Cele|R155.4 Cele|R06B10.2 Cele|Y22D7AR.12 Cele|Y22D7AR.2 Cele|R155.2 Cele|T20H9.6 Cele|Y22D7AR.7 Cele|Y22D7AR.14 Cele|Y53H1C.3 Cele|R06B10.1 Cele|R155.5 Cele|F46F5.5 Cele|R13H4.6 Cele|ZK930.6 Cele|H04J21.1 Cele|C08G5.1 Cele|B0524.4 Cele|B0524.3 Cele|C14A6.16 Cele|F08F3.8 Cele|F19B2.7 Cele|W10C6.2	-	0	0	0	0	0	0	0	0	23	0	0	0	0	0	0
	OrtFam_1542	Cele|Y73B6BL.40 Cele|Y73B6BL.41 Cele|Y73B6BL.10 Cele|Y73B6BL.11 Cele|H04M03.8 Cele|H04M03.9 Cele|T13A10.9 Cele|T13A10.7 Cele|T13A10.12 Cele|T13A10.13 Cele|T13A10.14 Cele|T13A10.6 Cele|C06E7.7 Cele|H04M03.6 Hcon|HCISE00934000 Hcon|HCISE01064200 Hcon|HCISE02091100 Hcon|HCISE02091200 Hcon|HCISE02160400 Acey|ANCCEY_00645 Acey|ANCCEY_02780 Name|NECAME_14067 Name|NECAME_11226	-	0	0	0	0	0	0	5	2	14	2	0	0	0	0	0
	OrtFam_1543	Cele|T05H4.13c Cele|T08B1.3 Hcon|HCISE00920700 Hcon|HCISE01501500 Hcon|HCISE00920800 Hcon|HCISE01421600 Acey|ANCCEY_12606 Name|NECAME_03718 Asuu|GS_22451 Bmal|BM21691 Lloa|LOAG_07638T0 Tmur|TmuE.g7435 Hsap|gene:ENSG00000072210 Oair|101118798 Sscr|100525303 Dmel|gene:FBgn0010548 Tspi|Tsp_06756 Scer|YMR110C Tsui|TSUIS_07745 Sscr|100526075 Hsap|gene:ENSG00000108602 Oair|101108502 Tsui|TSUIS_07787	Asuu|GS_22451 Hcon|HCISE00920700 Hcon|HCISE01501500 Tsui|TSUIS_07787 Tsui|TSUIS_07745	2	1	1	1	1	1	4	1	2	1	2	2	2	1	1
	OrtFam_1544	Cele|T11G6.2a Cele|T11G6.3 Cele|T11G6.4 Hcon|HCISE00932600 Hcon|HCISE02117400 Acey|ANCCEY_11638 Name|NECAME_13874 Cele|T10C6.6f Hcon|HCISE00530600 Acey|ANCCEY_12927 Asuu|GS_04393 Lloa|LOAG_11487T0 Tmur|TmuE.g5911 Oair|101106421 Hsap|gene:ENSG00000157800 Tspi|Tsp_06989 Sscr|100523389 Bmal|BM04381 Dmel|gene:FBgn0034611 Asuu|GS_05728 Oair|101109494 Hsap|gene:ENSG00000134955 Sscr|100626074	Asuu|GS_05728 Asuu|GS_04393 Hcon|HCISE00530600	0	1	1	2	1	1	3	2	4	1	2	2	2	1	0
	OrtFam_1545	Cele|C52B9.8 Cele|F01G4.1 Hcon|HCISE01467600 Hcon|HCISE01865000 Hsap|gene:ENSG00000080503 Hsap|gene:ENSG00000127616 Oair|101110736 Oair|101116565 Scer|YIL126W Scer|YOR290C Sscr|100157302 Sscr|100622433 Acey|ANCCEY_06911 Lloa|LOAG_16349T0 Bmal|BM21740 Tspi|Tsp_03933 Tmur|TmuE.g9491 Dmel|gene:FBgn0000212 Asuu|GS_16676 Name|NECAME_03625 Asuu|GS_19639 Tsui|TSUIS_06849 Sscr|100126854	Asuu|GS_19639 Hcon|HCISE01865000 Hcon|HCISE01467600 Tsui|TSUIS_06849	1	1	1	2	1	1	2	1	2	1	2	2	3	1	2
	OrtFam_1546	Cele|F43G6.5 Cele|T15H9.6 Cele|Y32F6A.3 Hsap|gene:ENSG00000090060 Hsap|gene:ENSG00000218823 Hsap|gene:ENSG00000115421 Oair|101118327 Oair|101122058 Oair|101118860 Sscr|100156323 Sscr|100511746 Sscr|100523547 Acey|ANCCEY_12851 Name|NECAME_06578 Hcon|HCISE00573100 Asuu|GS_14218 Lloa|LOAG_00977T0 Bmal|BM21641 Tspi|Tsp_03537 Tsui|TSUIS_05531 Tmur|TmuE.g3405 Dmel|gene:FBgn0015949 Scer|YKR002W	Asuu|GS_14218 Hcon|HCISE00573100 Tsui|TSUIS_05531	1	1	1	1	1	1	1	1	3	1	3	3	3	1	1
	OrtFam_1547	Cele|K01G5.2c Cele|W05F2.8 Cele|K08H2.6 Hcon|HCISE00772900 Hcon|HCISE02008000 Cele|H04D03.6 Acey|ANCCEY_01323 Name|NECAME_11546 Sscr|100520403 Oair|101113328 Hsap|gene:ENSG00000108468 Lloa|LOAG_09513T0 Bmal|BM01803 Dmel|gene:FBgn0030082 Asuu|GS_22340 Tmur|TmuE.g2173 Tsui|TSUIS_00953 Oair|101106931 Hsap|gene:ENSG00000122565 Sscr|100622432 Tsui|TSUIS_05390 Oair|101116158 Tmur|TmuE.g1567	Hcon|HCISE00772900 Hcon|HCISE02008000 Tsui|TSUIS_05390 Tsui|TSUIS_00953	2	2	0	1	1	1	2	1	4	1	2	3	2	1	0
	OrtFam_1548	Cele|F59F3.5 Cele|T17A3.1 Cele|F59F3.1 Hsap|gene:ENSG00000037280 Hsap|gene:ENSG00000128052 Hsap|gene:ENSG00000102755 Oair|101117247 Oair|443087 Oair|443088 Sscr|100518179 Sscr|397311 Sscr|396763 Acey|ANCCEY_01420 Name|NECAME_00008 Hcon|HCISE00298400 Bmal|BM19096 Asuu|GS_03385 Lloa|LOAG_16905T0 Tsui|TSUIS_07252 Tmur|TmuE.g7973 Tspi|Tsp_00087 Lloa|LOAG_16906T0 Dmel|gene:FBgn0032006	Asuu|GS_03385 Hcon|HCISE00298400 Tsui|TSUIS_07252	1	1	1	1	1	2	1	1	3	1	3	3	3	1	0
	OrtFam_1549	Dmel|gene:FBgn0000210 Dmel|gene:FBgn0004652 Dmel|gene:FBgn0085405 Dmel|gene:FBgn0263115 Dmel|gene:FBgn0263102 Dmel|gene:FBgn0003870 Dmel|gene:FBgn0022238 Dmel|gene:FBgn0038339 Dmel|gene:FBgn0263108 Dmel|gene:FBgn0013263 Dmel|gene:FBgn0003254 Dmel|gene:FBgn0035903 Dmel|gene:FBgn0002781 Dmel|gene:FBgn0029822 Dmel|gene:FBgn0005630 Dmel|gene:FBgn0030710 Dmel|gene:FBgn0004870 Dmel|gene:FBgn0052121 Dme…	-	0	0	0	0	0	0	0	0	0	0	0	0	0	23	0
	OrtFam_1550	Dmel|gene:FBgn0000449 Dmel|gene:FBgn0038681 Dmel|gene:FBgn0034387 Dmel|gene:FBgn0033753 Dmel|gene:FBgn0003388 Dmel|gene:FBgn0037817 Dmel|gene:FBgn0033524 Dmel|gene:FBgn0038680 Dmel|gene:FBgn0036806 Dmel|gene:FBgn0050489 Dmel|gene:FBgn0053503 Acey|ANCCEY_01164 Hcon|HCISE00255000 Name|NECAME_09635 Cele|ZK177.5 Asuu|GS_12395 Asuu|GS_09458 Oair|100170323 Hsap|gene:ENSG00000019186 Sscr|397145 Sscr|397…	Asuu|GS_09458 Asuu|GS_12395	0	0	0	2	0	0	1	1	1	1	2	2	2	11	0
	OrtFam_1551	Dmel|gene:FBgn0003090 Dmel|gene:FBgn0028642 Hcon|HCISE00343600 Hcon|HCISE02084600 Hsap|gene:ENSG00000139174 Hsap|gene:ENSG00000163637 Oair|101106372 Oair|101115695 Tsui|TSUIS_05021 Tspi|Tsp_03132 Acey|ANCCEY_02555 Hcon|HCISE01372500 Name|NECAME_13070 Cele|ZK381.5a Bmal|BM19301 Asuu|GS_14634 Lloa|LOAG_18687T0 Sscr|100520050 Tmur|TmuE.g4438 Sscr|100512323 Hsap|gene:ENSG00000012211 Oair|101112294 Ss…	Tsui|TSUIS_05021	1	1	1	1	1	1	3	1	1	1	3	3	3	2	0
	OrtFam_1552	Dmel|gene:FBgn0003285 Dmel|gene:FBgn0028369 Acey|ANCCEY_13431 Name|NECAME_15217 Hcon|HCISE00521700 Acey|ANCCEY_13432 Cele|K02E10.8b Asuu|GS_13959 Hcon|HCISE00522000 Bmal|BM19287 Lloa|LOAG_17203T0 Name|NECAME_15214 Tmur|TmuE.g7844 Tsui|TSUIS_04007 Tspi|Tsp_05053 Hsap|gene:ENSG00000149571 Sscr|100515566 Oair|101114734 Sscr|100512834 Oair|101113647 Hsap|gene:ENSG00000183853 Tsui|TSUIS_04008 Tspi|Tsp…	Tsui|TSUIS_04007 Tsui|TSUIS_04008	2	1	2	1	1	1	2	2	1	2	2	2	2	2	0
	OrtFam_1553	Dmel|gene:FBgn0011259 Dmel|gene:FBgn0016059 Hsap|gene:ENSG00000092421 Hsap|gene:ENSG00000137872 Hsap|gene:ENSG00000167680 Oair|101111591 Oair|101112064 Oair|101116049 Oair|101114108 Sscr|100153477 Sscr|100511850 Sscr|100522008 Acey|ANCCEY_06798 Hcon|HCISE02091900 Cele|Y54E5B.1a Asuu|GS_19740 Lloa|LOAG_18110T0 Name|NECAME_18430 Bmal|BM05651 Tmur|TmuE.g7610 Tsui|TSUIS_09143 Tspi|Tsp_10125 Hsap|gene…	Asuu|GS_19740 Hcon|HCISE02091900 Tsui|TSUIS_09143	1	1	1	1	1	1	1	1	1	1	4	4	3	2	0
	OrtFam_1554	Dmel|gene:FBgn0011747 Dmel|gene:FBgn0261788 Hcon|HCISE01170900 Hcon|HCISE01381600 Hcon|HCISE01792300 Hsap|gene:ENSG00000029534 Hsap|gene:ENSG00000151150 Hsap|gene:ENSG00000145362 Oair|101115623 Oair|101121569 Oair|101120296 Sscr|100154687 Sscr|100512728 Sscr|100157679 Acey|ANCCEY_05085 Acey|ANCCEY_05086 Name|NECAME_12067 Cele|B0350.2f Asuu|GS_01580 Bmal|BM19075 Tsui|TSUIS_07053 Tspi|Tsp_02713 Tmu…	Asuu|GS_01580 Hcon|HCISE01792300 Hcon|HCISE01170900 Hcon|HCISE01381600 Tsui|TSUIS_07053	1	1	1	1	1	0	3	2	1	1	3	3	3	2	0
	OrtFam_1555	Dmel|gene:FBgn0015010 Dmel|gene:FBgn0020508 Dmel|gene:FBgn0034623 Dmel|gene:FBgn0052679 Dmel|gene:FBgn0261848 Dmel|gene:FBgn0037879 Dmel|gene:FBgn0037888 Dmel|gene:FBgn0036072 Dmel|gene:FBgn0037889 Dmel|gene:FBgn0034624 Dmel|gene:FBgn0260766 Dmel|gene:FBgn0030562 Dmel|gene:FBgn0250842 Dmel|gene:FBgn0035042 Dmel|gene:FBgn0050486 Dmel|gene:FBgn0054002 Dmel|gene:FBgn0051296 Dmel|gene:FBgn0032853 Dme…	-	0	0	0	0	0	0	0	0	0	1	0	0	0	22	0
	OrtFam_1556	Dmel|gene:FBgn0015288 Dmel|gene:FBgn0034837 Hcon|HCISE01174800 Hcon|HCISE01218400 Oair|101104199 Oair|101117207 Oair|101113726 Scer|YFL034C-A Scer|YLR061W Acey|ANCCEY_03630 Name|NECAME_03654 Cele|C27A2.2a Asuu|GS_10707 Bmal|BM02201 Lloa|LOAG_14782T0 Tsui|TSUIS_02390 Sscr|397047 Tspi|Tsp_08275 Hsap|gene:ENSG00000116251 Tmur|TmuE.g8330 Oair|101122293 Hsap|gene:ENSG00000163584 Sscr|100627256	Asuu|GS_10707 Hcon|HCISE01174800 Hcon|HCISE01218400 Tsui|TSUIS_02390	1	1	1	1	1	1	2	1	1	1	2	4	2	2	2
	OrtFam_1557	Dmel|gene:FBgn0019952 Dmel|gene:FBgn0086365 Dmel|gene:FBgn0038407 Hsap|gene:ENSG00000197208 Hsap|gene:ENSG00000197375 Oair|101122785 Oair|101123294 Sscr|100271724 Sscr|100520422 Acey|ANCCEY_00546 Name|NECAME_05222 Hcon|HCISE01075400 Cele|Y82E9BR.16a Asuu|GS_16079 Bmal|BM19270 Lloa|LOAG_06361T0 Tsui|TSUIS_01596 Tspi|Tsp_03338 Tmur|TmuE.g8788 Hsap|gene:ENSG00000149452 Sscr|407774 Oair|101117544 Sce…	Asuu|GS_16079 Hcon|HCISE01075400 Tsui|TSUIS_01596	1	1	1	1	1	1	1	1	1	1	3	3	3	3	1
	OrtFam_1558	Dmel|gene:FBgn0030251 Dmel|gene:FBgn0038381 Lloa|LOAG_01202T0 Lloa|LOAG_09491T0 Acey|ANCCEY_02999 Name|NECAME_08241 Hcon|HCISE00670000 Cele|K02A11.3 Asuu|GS_13524 Acey|ANCCEY_03010 Bmal|BM04080 Acey|ANCCEY_03012 Tmur|TmuE.g327 Tspi|Tsp_00361 Oair|101110045 Hsap|gene:ENSG00000111405 Tsui|TSUIS_04991 Tsui|TSUIS_04993 Lloa|LOAG_01201T0 Tsui|TSUIS_00463 Tmur|TmuE.g1826 Tmur|TmuE.g325 Tsui|TSUIS_04190	Asuu|GS_13524 Hcon|HCISE00670000 Tsui|TSUIS_00463 Tsui|TSUIS_04993 Tsui|TSUIS_04190 Tsui|TSUIS_04991	4	3	1	1	1	3	1	3	1	1	1	1	0	2	0
	OrtFam_1559	Dmel|gene:FBgn0030897 Dmel|gene:FBgn0083228 Acey|ANCCEY_01187 Name|NECAME_01529 Hcon|HCISE01559600 Asuu|GS_12924 Cele|C44C1.3 Bmal|BM18517 Lloa|LOAG_07360T0 Sscr|100523836 Hsap|gene:ENSG00000107130 Scer|YDR373W Oair|101102136 Oair|100187549 Hsap|gene:ENSG00000115756 Sscr|100156785 Asuu|GS_20174 Dmel|gene:FBgn0013303 Tspi|Tsp_08101 Tmur|TmuE.g3304 Hsap|gene:ENSG00000121905 Sscr|100144505 Oair|1011…	Asuu|GS_12924 Asuu|GS_20174	0	1	1	2	1	1	1	1	1	1	3	3	3	3	1
	OrtFam_1560	Dmel|gene:FBgn0031422 Dmel|gene:FBgn0035265 Hsap|gene:ENSG00000184886 Hsap|gene:ENSG00000261300 Acey|ANCCEY_01754 Name|NECAME_13336 Hcon|HCISE02022300 Cele|Y110A2AL.14 Asuu|GS_14406 Lloa|LOAG_03680T0 Bmal|BM20008 Oair|101105768 Sscr|100523125 Hsap|gene:ENSG00000176022 Dmel|gene:FBgn0033315 Asuu|GS_10432 Lloa|LOAG_03679T0 Cele|Y110A2AL.12a Tsui|TSUIS_01025 Oair|101110522 Scer|YJL091C Name|NECAME_1…	Asuu|GS_10432 Asuu|GS_14406 Hcon|HCISE02022300 Tsui|TSUIS_01025	1	1	0	2	1	2	1	1	2	2	3	2	1	3	1
	OrtFam_1561	Dmel|gene:FBgn0032614 Dmel|gene:FBgn0051810 Dmel|gene:FBgn0051809 Dmel|gene:FBgn0032615 Acey|ANCCEY_04846 Hcon|HCISE01076700 Cele|C56G2.6b Lloa|LOAG_04043T0 Bmal|BM20659 Tmur|TmuE.g1699 Tspi|Tsp_02573 Scer|YBR159W Name|NECAME_03861 Sscr|100312972 Oair|101110086 Hsap|gene:ENSG00000149084 Dmel|gene:FBgn0029975 Asuu|GS_15597 Bmal|BM20406 Lloa|LOAG_00557T0 Oair|101102168 Hsap|gene:ENSG00000103160 Ssc…	Asuu|GS_15597 Hcon|HCISE01076700	0	1	1	1	2	2	1	1	1	1	2	2	2	5	1
	OrtFam_1562	Dmel|gene:FBgn0033720 Dmel|gene:FBgn0053012 Dmel|gene:FBgn0050047 Dmel|gene:FBgn0050049 Dmel|gene:FBgn0050043 Dmel|gene:FBgn0034440 Dmel|gene:FBgn0034441 Dmel|gene:FBgn0034439 Dmel|gene:FBgn0034436 Dmel|gene:FBgn0034438 Dmel|gene:FBgn0034437 Dmel|gene:FBgn0053013 Lloa|LOAG_03452T0 Asuu|GS_02682 Bmal|BM21951 Name|NECAME_01842 Cele|B0495.7 Hcon|HCISE01390100 Sscr|100155278 Oair|101115940 Hsap|gene:…	Asuu|GS_02682 Hcon|HCISE01390100 Tsui|TSUIS_03814	1	0	0	1	1	1	1	0	1	1	1	1	1	12	1
	OrtFam_1563	Dmel|gene:FBgn0034758 Dmel|gene:FBgn0050273 Dmel|gene:FBgn0050269 Dmel|gene:FBgn0034759 Dmel|gene:FBgn0260767 Dmel|gene:FBgn0260768 Dmel|gene:FBgn0034761 Dmel|gene:FBgn0040658 Acey|ANCCEY_05729 Hcon|HCISE01081800 Tspi|Tsp_08474 Oair|101109408 Sscr|100518302 Asuu|GS_20076 Bmal|BM03441 Lloa|LOAG_00476T0 Cele|Y87G2A.18 Name|NECAME_01789 Tmur|TmuE.g4739 Bmal|BM19003 Lloa|LOAG_10240T0 Cele|F36G3.3 Hsa…	Asuu|GS_20076 Hcon|HCISE01081800	0	1	1	1	2	2	1	1	2	1	1	1	1	8	0
	OrtFam_1564	Dmel|gene:FBgn0037686 Dmel|gene:FBgn0039406 Oair|101102119 Oair|101117060 Oair|101103412 Scer|YER056C-A Scer|YIL052C Acey|ANCCEY_00812 Name|NECAME_04003 Hcon|HCISE00113200 Cele|C42C1.14 Asuu|GS_04734 Bmal|BM17831 Lloa|LOAG_05257T0 Tspi|Tsp_03074 Tmur|TmuE.g551 Sscr|100517840 Oair|780467 Hsap|gene:ENSG00000109475 Tsui|TSUIS_09558 Oair|101113502 Tmur|TmuE.g552 Tspi|Tsp_02230	Asuu|GS_04734 Hcon|HCISE00113200 Tsui|TSUIS_09558	1	2	2	1	1	1	1	1	1	1	1	5	1	2	2
	OrtFam_1565	Hcon|HCISE00073300 Hcon|HCISE01369900 Hsap|gene:ENSG00000131503 Hsap|gene:ENSG00000254996 Hsap|gene:ENSG00000132466 Oair|101103397 Oair|101121602 Sscr|100512270 Sscr|100520501 Acey|ANCCEY_06724 Asuu|GS_18879 Lloa|LOAG_18665T0 Bmal|BM17046 Cele|R11A8.7a Tmur|TmuE.g1355 Tspi|Tsp_03153 Acey|ANCCEY_06723 Acey|ANCCEY_06725 Name|NECAME_13108 Asuu|GS_12652 Tsui|TSUIS_08595 Dmel|gene:FBgn0043884 Scer|YIL…	Asuu|GS_12652 Asuu|GS_18879 Hcon|HCISE01369900 Hcon|HCISE00073300 Tsui|TSUIS_08595	1	1	1	2	1	1	2	3	1	1	3	2	2	1	1
	OrtFam_1566	Hcon|HCISE00212300 Hcon|HCISE02144000 Acey|ANCCEY_00375 Cele|M153.1 Hcon|HCISE00827100 Asuu|GS_15729 Name|NECAME_04859 Tsui|TSUIS_04705 Tspi|Tsp_03824 Dmel|gene:FBgn0038516 Oair|101113161 Hsap|gene:ENSG00000183010 Sscr|100524702 Tmur|TmuE.g3935 Acey|ANCCEY_09794 Name|NECAME_16145 Lloa|LOAG_07911T0 Cele|F55G1.9 Asuu|GS_02803 Bmal|BM19203 Dmel|gene:FBgn0015781 Scer|YER023W Hsap|gene:ENSG00000143811	Asuu|GS_02803 Asuu|GS_15729 Hcon|HCISE00212300 Tsui|TSUIS_04705	1	1	1	2	1	1	3	2	2	2	2	1	1	2	1
	OrtFam_1567	Hcon|HCISE01717800 Hcon|HCISE00267500 Hcon|HCISE00606300 Hcon|HCISE00645300 Hcon|HCISE01314700 Hcon|HCISE01909600 Hcon|HCISE01588100 Hcon|HCISE01980300 Hcon|HCISE00730600 Hcon|HCISE01995500 Hcon|HCISE01513800 Hcon|HCISE02021300 Hcon|HCISE01709000 Hcon|HCISE00645200 Hcon|HCISE01268100 Hcon|HCISE01414600 Hcon|HCISE01781800 Hcon|HCISE00789700 Hcon|HCISE01724900 Hcon|HCISE01184600 Hcon|HCISE01354800 …	Hcon|HCISE01724900	0	0	0	0	0	0	23	0	0	0	0	0	0	0	0
	OrtFam_1568	Hcon|HCISE00279400 Hcon|HCISE01591800 Hcon|HCISE00279600 Hcon|HCISE01591900 Hcon|HCISE00762200 Hcon|HCISE01592000 Hcon|HCISE01005300 Hcon|HCISE01326100 Sscr|100522360 Sscr|100622572 Hcon|HCISE00005000 Hcon|HCISE00005200 Hcon|HCISE00005100 Hcon|HCISE00128600 Hcon|HCISE00464800 Hcon|HCISE02052700 Hcon|HCISE00625400 Hcon|HCISE00005300 Hcon|HCISE00279500 Hcon|HCISE00128500 Hcon|HCISE01005400 Hsap|gen…	Hcon|HCISE01591800 Hcon|HCISE00279400 Hcon|HCISE00464800 Hcon|HCISE02052700 Hcon|HCISE01592000 Hcon|HCISE00279500 Hcon|HCISE01326100 Hcon|HCISE00762200 Hcon|HCISE00128600 Hcon|HCISE00279600 Hcon|HCISE00625400 Hcon|HCISE00128500 Hcon|HCISE01591900 Hcon|HCISE01005400 Hcon|HCISE00005300 Hcon|HCISE00005200 Hcon|HCISE01005300 Hcon|HCISE00005000 Hcon|HCISE00005100	0	0	0	0	0	0	19	0	0	0	1	1	2	0	0
	OrtFam_1569	Hcon|HCISE00324200 Hcon|HCISE01652900 Hsap|gene:ENSG00000049618 Hsap|gene:ENSG00000117713 Oair|101108839 Oair|101115263 Sscr|100152904 Sscr|100513359 Acey|ANCCEY_03110 Bmal|BM04066 Bmal|BM01236 Tspi|Tsp_09548 Acey|ANCCEY_03111 Name|NECAME_01002 Cele|C01G8.9a Asuu|GS_08709 Bmal|BM02864 Lloa|LOAG_17326T0 Tmur|TmuE.g1560 Dmel|gene:FBgn0261885 Sscr|100625530 Tsui|TSUIS_05371 Scer|YBR108W	Asuu|GS_08709 Hcon|HCISE01652900 Hcon|HCISE00324200 Tsui|TSUIS_05371	1	1	1	1	3	1	2	2	1	1	2	2	3	1	1
	OrtFam_1570	Hcon|HCISE00343700 Hcon|HCISE02084700 Hsap|gene:ENSG00000102024 Hsap|gene:ENSG00000136167 Hsap|gene:ENSG00000120756 Oair|101105619 Oair|101107418 Oair|101112579 Sscr|100156254 Sscr|100158187 Sscr|100737058 Tspi|Tsp_02497 Tspi|Tsp_12572 Acey|ANCCEY_02556 Name|NECAME_13068 Lloa|LOAG_08482T0 Bmal|BM19264 Tmur|TmuE.g8625 Tsui|TSUIS_09120 Dmel|gene:FBgn0024238 Cele|Y104H12BR.1 Asuu|GS_15346 Scer|YDR12…	Asuu|GS_15346 Hcon|HCISE00343700 Hcon|HCISE02084700 Tsui|TSUIS_09120	1	1	2	1	1	1	2	1	1	1	3	3	3	1	1
	OrtFam_1571	Hcon|HCISE00393400 Hcon|HCISE01029000 Hcon|HCISE01286200 Hcon|HCISE01701900 Tmur|TmuE.g3268 Tmur|TmuE.g843 Acey|ANCCEY_03907 Asuu|GS_14361 Bmal|BM18333 Name|NECAME_10382 Cele|C23G10.4b Sscr|100153828 Oair|101122259 Hsap|gene:ENSG00000173692 Tspi|Tsp_04046 Tsui|TSUIS_09507 Dmel|gene:FBgn0028692 Lloa|LOAG_17962T0 Scer|YIL075C Name|NECAME_10381 Name|NECAME_17183 Lloa|LOAG_15415T0 Tsui|TSUIS_02844	Asuu|GS_14361 Hcon|HCISE01286200 Hcon|HCISE01029000 Hcon|HCISE00393400 Hcon|HCISE01701900 Tsui|TSUIS_09507 Tsui|TSUIS_02844	2	2	1	1	1	2	4	1	1	3	1	1	1	1	1
	OrtFam_1572	Hcon|HCISE00457200 Hcon|HCISE00800900 Hcon|HCISE00457300 Tspi|Tsp_11487 Tspi|Tsp_12342 Tspi|Tsp_00165 Acey|ANCCEY_07110 Name|NECAME_07139 Acey|ANCCEY_07111 Cele|F33H2.1 Lloa|LOAG_17811T0 Bmal|BM01412 Name|NECAME_07141 Asuu|GS_21044 Tsui|TSUIS_09765 Tmur|TmuE.g4488 Sscr|100525359 Asuu|GS_13571 Tsui|TSUIS_09763 Hsap|gene:ENSG00000136492 Oair|101107879 Name|NECAME_07138 Sscr|100739815	Asuu|GS_13571 Asuu|GS_21044 Hcon|HCISE00800900 Hcon|HCISE00457200 Tsui|TSUIS_09763 Tsui|TSUIS_09765	2	1	3	2	1	1	3	2	1	3	1	1	2	0	0
	OrtFam_1573	Hcon|HCISE00510900 Hcon|HCISE00961400 Tspi|Tsp_06212 Tspi|Tsp_12324 Acey|ANCCEY_03296 Name|NECAME_07540 Bmal|BM18882 Lloa|LOAG_04898T0 Asuu|GS_07576 Cele|T13F2.7 Sscr|100522367 Hsap|gene:ENSG00000103510 Oair|101104546 Asuu|GS_05000 Lloa|LOAG_08908T0 Bmal|BM02358 Cele|K03D10.3 Asuu|GS_22768 Bmal|BM18881 Lloa|LOAG_04899T0 Dmel|gene:FBgn0014340 Tsui|TSUIS_05165 Tmur|TmuE.g9104	Asuu|GS_05000 Asuu|GS_07576 Asuu|GS_22768 Hcon|HCISE00510900 Tsui|TSUIS_05165	1	1	2	3	3	3	2	1	2	1	1	1	1	1	0
	OrtFam_1574	Hcon|HCISE00549000 Hcon|HCISE01386600 Tspi|Tsp_06467 Tspi|Tsp_06476 Acey|ANCCEY_09398 Bmal|BM05677 Tmur|TmuE.g8169 Hsap|gene:ENSG00000162104 Sscr|100625423 Oair|101122401 Dmel|gene:FBgn0022710 Acey|ANCCEY_09395 Hcon|HCISE02172700 Asuu|GS_19835 Lloa|LOAG_11276T0 Tsui|TSUIS_06362 Acey|ANCCEY_09399 Name|NECAME_02871 Cele|F17C8.1 Asuu|GS_16970 Lloa|LOAG_04500T0 Tsui|TSUIS_06443 Dmel|gene:FBgn0003301	Asuu|GS_16970 Asuu|GS_19835 Hcon|HCISE02172700 Tsui|TSUIS_06362 Tsui|TSUIS_06443	2	1	2	2	1	2	3	3	1	1	1	1	1	2	0
	OrtFam_1575	Hcon|HCISE00569700 Hcon|HCISE00757400 Hsap|gene:ENSG00000066923 Hsap|gene:ENSG00000101972 Hsap|gene:ENSG00000118007 Oair|101106486 Oair|101113301 Oair|101116633 Sscr|100154944 Sscr|100515304 Sscr|100738230 Acey|ANCCEY_07143 Name|NECAME_03086 Bmal|BM21580 Lloa|LOAG_04674T0 Asuu|GS_15231 Cele|F18E2.3 Tspi|Tsp_06183 Dmel|gene:FBgn0020616 Tmur|TmuE.g8437 Tsui|TSUIS_08011 Sscr|100525610 Sscr|100738182	Asuu|GS_15231 Hcon|HCISE00757400 Hcon|HCISE00569700 Tsui|TSUIS_08011	1	1	1	1	1	1	2	1	1	1	3	3	5	1	0
	OrtFam_1576	Hcon|HCISE00572500 Hcon|HCISE02096300 Hcon|HCISE00814300 Hcon|HCISE02061700 Hcon|HCISE00986700 Hcon|HCISE01521600 Hsap|gene:ENSG00000128815 Hsap|gene:ENSG00000163625 Oair|101110676 Oair|101117047 Tspi|Tsp_02704 Tspi|Tsp_12700 Acey|ANCCEY_05641 Cele|C26H9A.2c Asuu|GS_10142 Lloa|LOAG_02884T0 Name|NECAME_10189 Bmal|BM19518 Tmur|TmuE.g1900 Dmel|gene:FBgn0043362 Tsui|TSUIS_07049 Sscr|100157904 Scer|YC…	Asuu|GS_10142 Hcon|HCISE00986700 Hcon|HCISE02061700 Hcon|HCISE00572500 Hcon|HCISE01521600 Hcon|HCISE02096300 Hcon|HCISE00814300 Tsui|TSUIS_07049	1	1	2	1	1	1	6	1	1	1	2	2	1	1	1
	OrtFam_1577	Hcon|HCISE00588200 Hcon|HCISE01287700 Hsap|gene:ENSG00000096063 Hsap|gene:ENSG00000135250 Oair|101111163 Oair|101119590 Oair|101122186 Sscr|100155422 Sscr|100627848 Sscr|100240720 Acey|ANCCEY_04847 Name|NECAME_03862 Cele|B0464.5a Asuu|GS_13076 Bmal|BM20402 Lloa|LOAG_03178T0 Hsap|gene:ENSG00000184343 Dmel|gene:FBgn0026370 Tmur|TmuE.g9446 Tsui|TSUIS_09316 Tspi|Tsp_08274 Scer|YMR216C Dmel|gene:FBgn0…	Asuu|GS_13076 Hcon|HCISE00588200 Hcon|HCISE01287700 Tsui|TSUIS_09316	1	1	1	1	1	1	2	1	1	1	3	3	3	2	1
	OrtFam_1578	Hcon|HCISE00707500 Hcon|HCISE01376000 Hcon|HCISE01587900 Hcon|HCISE00809400 Hcon|HCISE00920100 Hcon|HCISE00809300 Hcon|HCISE02100300 Hcon|HCISE01875900 Hcon|HCISE00741500 Hcon|HCISE00230800 Hcon|HCISE00231600 Hcon|HCISE00231400 Hcon|HCISE00231000 Hcon|HCISE00518200 Hcon|HCISE00231700 Hcon|HCISE00231100 Hcon|HCISE00344200 Hcon|HCISE01375900 Hcon|HCISE00271600 Hcon|HCISE00230900 Hcon|HCISE00231500 …	Hcon|HCISE02100300 Hcon|HCISE01375900 Hcon|HCISE01875900 Hcon|HCISE00707500 Hcon|HCISE00920100	0	0	0	0	0	0	23	0	0	0	0	0	0	0	0
	OrtFam_1579	Hcon|HCISE00718000 Hcon|HCISE01853500 Hsap|gene:ENSG00000070159 Hsap|gene:ENSG00000088179 Oair|101112629 Oair|101114749 Sscr|100157184 Sscr|100622329 Sscr|100737789 Sscr|100522902 Tspi|Tsp_12341 Tspi|Tsp_12522 Tspi|Tsp_11875 Tspi|Tsp_12523 Acey|ANCCEY_07194 Cele|C48D5.2a Asuu|GS_00562 Lloa|LOAG_06892T0 Bmal|BM02238 Name|NECAME_04472 Tmur|TmuE.g7051 Tsui|TSUIS_03132 Dmel|gene:FBgn0261985	Asuu|GS_00562 Hcon|HCISE01853500 Hcon|HCISE00718000 Tsui|TSUIS_03132	1	1	4	1	1	1	2	1	1	1	2	2	4	1	0
	OrtFam_1580	Hcon|HCISE00740500 Hcon|HCISE00838900 Hsap|gene:ENSG00000137145 Hsap|gene:ENSG00000174485 Hsap|gene:ENSG00000198837 Oair|101107240 Oair|101122440 Oair|101123605 Sscr|100154094 Sscr|100157295 Sscr|100157148 Acey|ANCCEY_02383 Bmal|BM19470 Lloa|LOAG_17190T0 Asuu|GS_12265 Cele|F52C12.4 Name|NECAME_10254 Tspi|Tsp_07631 Tsui|TSUIS_08889 Tmur|TmuE.g9421 Dmel|gene:FBgn0025864 Asuu|GS_04940 Name|NECAME_18…	Asuu|GS_04940 Asuu|GS_12265 Hcon|HCISE00838900 Hcon|HCISE00740500 Tsui|TSUIS_08889	1	1	1	2	1	1	2	1	1	2	3	3	3	1	0
	OrtFam_1581	Hcon|HCISE00798600 Hcon|HCISE00990600 Tspi|Tsp_02066 Tspi|Tsp_02074 Acey|ANCCEY_00373 Name|NECAME_04861 Cele|C35C5.5 Asuu|GS_13539 Acey|ANCCEY_09880 Cele|ZC504.2 Asuu|GS_11871 Bmal|BM18621 Lloa|LOAG_00898T0 Tspi|Tsp_10995 Tmur|TmuE.g2312 Tsui|TSUIS_06385 Tsui|TSUIS_05573 Asuu|GS_18651 Cele|R01E6.4 Lloa|LOAG_05396T0 Bmal|BM19680 Name|NECAME_10084 Tmur|TmuE.g795	Asuu|GS_11871 Hcon|HCISE00798600 Tsui|TSUIS_06385 Tsui|TSUIS_05573	2	2	3	3	2	2	2	2	3	2	0	0	0	0	0
	OrtFam_1582	Hcon|HCISE00946100 Hcon|HCISE01744700 Hsap|gene:ENSG00000151746 Hsap|gene:ENSG00000185963 Oair|101105646 Oair|101112119 Sscr|100511132 Sscr|100626536 Sscr|100512597 Sscr|100625119 Acey|ANCCEY_01779 Cele|C43G2.2 Name|NECAME_06047 Asuu|GS_17034 Lloa|LOAG_10536T0 Bmal|BM19399 Dmel|gene:FBgn0000183 Tspi|Tsp_09374 Tmur|TmuE.g3494 Tsui|TSUIS_09549 Name|NECAME_06046 Tsui|TSUIS_09555 Tsui|TSUIS_09538	Asuu|GS_17034 Hcon|HCISE01744700 Hcon|HCISE00946100 Tsui|TSUIS_09549 Tsui|TSUIS_09538 Tsui|TSUIS_09555	3	1	1	1	1	1	2	1	1	2	2	2	4	1	0
	OrtFam_1583	Hcon|HCISE01067300 Hcon|HCISE01396400 Hcon|HCISE01900600 Hsap|gene:ENSG00000060237 Hsap|gene:ENSG00000165238 Hsap|gene:ENSG00000196632 Oair|101111612 Oair|101117561 Oair|101115533 Sscr|100156408 Sscr|100627393 Sscr|406235 Acey|ANCCEY_03757 Name|NECAME_06208 Acey|ANCCEY_03758 Bmal|BM04478 Asuu|GS_23897 Cele|C46C2.1m Lloa|LOAG_17995T0 Tmur|TmuE.g4505 Dmel|gene:FBgn0037098 Asuu|GS_23252 Tsui|TSUIS_0…	Asuu|GS_23252 Asuu|GS_23897 Hcon|HCISE01067300 Hcon|HCISE01900600 Hcon|HCISE01396400 Tsui|TSUIS_07123	1	1	0	2	1	1	3	2	1	1	3	3	3	1	0
	OrtFam_1584	Hcon|HCISE01067600 Hcon|HCISE01098200 Hsap|gene:ENSG00000128833 Hsap|gene:ENSG00000197535 Hsap|gene:ENSG00000167306 Oair|101105758 Oair|101112182 Oair|101106017 Scer|YAL029C Scer|YOR326W Sscr|100155557 Sscr|594849 Sscr|100521829 Acey|ANCCEY_01459 Cele|F36D4.3b Lloa|LOAG_17456T0 Bmal|BM00926 Name|NECAME_03016 Asuu|GS_16716 Dmel|gene:FBgn0261397 Tmur|TmuE.g625 Tsui|TSUIS_02746 Tspi|Tsp_10363	Asuu|GS_16716 Hcon|HCISE01067600 Hcon|HCISE01098200 Tsui|TSUIS_02746	1	1	1	1	1	1	2	1	1	1	3	3	3	1	2
	OrtFam_1585	Hcon|HCISE01069600 Hcon|HCISE01071100 Hcon|HCISE01656500 Oair|101108954 Oair|101123362 Scer|YLR178C Scer|YLR179C Tsui|TSUIS_01060 Tsui|TSUIS_01370 Acey|ANCCEY_10789 Name|NECAME_10026 Asuu|GS_22941 Cele|F40A3.3a Lloa|LOAG_11720T0 Tspi|Tsp_02455 Bmal|BM04989 Tmur|TmuE.g2339 Dmel|gene:FBgn0037432 Sscr|100518336 Hsap|gene:ENSG00000089220 Dmel|gene:FBgn0032453 Dmel|gene:FBgn0037433 Dmel|gene:FBgn00389…	Asuu|GS_22941 Hcon|HCISE01656500 Hcon|HCISE01071100 Hcon|HCISE01069600 Tsui|TSUIS_01060 Tsui|TSUIS_01370	2	1	1	1	1	1	3	1	1	1	1	2	1	4	2
	OrtFam_1586	Hcon|HCISE01111800 Hcon|HCISE02035000 Hsap|gene:ENSG00000157827 Hsap|gene:ENSG00000161791 Hsap|gene:ENSG00000184922 Oair|101116803 Oair|101122937 Oair|101119232 Scer|YIL159W Sscr|100518696 Sscr|100520585 Sscr|100738191 Sscr|100620423 Acey|ANCCEY_02624 Name|NECAME_15983 Cele|Y48G9A.4 Asuu|GS_02826 Bmal|BM03462 Lloa|LOAG_17822T0 Tmur|TmuE.g1289 Tsui|TSUIS_00812 Dmel|gene:FBgn0052138 Tspi|Tsp_00179	Asuu|GS_02826 Hcon|HCISE02035000 Hcon|HCISE01111800 Tsui|TSUIS_00812	1	1	1	1	1	1	2	1	1	1	3	3	4	1	1
	OrtFam_1587	Hcon|HCISE01217800 Hcon|HCISE01467400 Sscr|100154485 Sscr|100737376 Sscr|100155978 Sscr|100737861 Acey|ANCCEY_14262 Asuu|GS_10239 Lloa|LOAG_10575T0 Bmal|BM00713 Lloa|LOAG_10916T0 Name|NECAME_13060 Tspi|Tsp_01544 Tmur|TmuE.g2392 Cele|F44B9.4a Tsui|TSUIS_02464 Dmel|gene:FBgn0025455 Hsap|gene:ENSG00000082258 Oair|101106415 Cele|F44B9.3a Hsap|gene:ENSG00000129315 Scer|YKL204W Oair|101106913	Asuu|GS_10239 Hcon|HCISE01467400 Tsui|TSUIS_02464	1	1	1	1	1	2	2	1	2	1	2	2	4	1	1
	OrtFam_1588	Hcon|HCISE01375800 Hcon|HCISE01823500 Hsap|gene:ENSG00000005339 Hsap|gene:ENSG00000100393 Oair|101110136 Oair|101123600 Sscr|100156226 Sscr|100738967 Sscr|100620215 Sscr|100738923 Acey|ANCCEY_02880 Name|NECAME_07740 Acey|ANCCEY_02881 Name|NECAME_07741 Cele|R10E11.1b Lloa|LOAG_18068T0 Bmal|BM01804 Asuu|GS_20102 Tmur|TmuE.g6196 Tsui|TSUIS_00105 Dmel|gene:FBgn0261617 Tspi|Tsp_00559 Asuu|GS_08705	Asuu|GS_08705 Asuu|GS_20102 Hcon|HCISE01375800 Hcon|HCISE01823500 Tsui|TSUIS_00105	1	1	1	2	1	1	2	2	1	2	2	2	4	1	0
	OrtFam_1589	Hcon|HCISE01385900 Hcon|HCISE01577500 Hsap|gene:ENSG00000044115 Hsap|gene:ENSG00000066032 Hsap|gene:ENSG00000183230 Oair|101112313 Oair|101121501 Oair|101123346 Sscr|100153974 Sscr|100523778 Sscr|100525337 Acey|ANCCEY_13813 Acey|ANCCEY_13814 Name|NECAME_13286 Asuu|GS_09625 Bmal|BM02888 Lloa|LOAG_08013T0 Cele|R13H4.4b Tsui|TSUIS_00640 Tspi|Tsp_10127 Tmur|TmuE.g3918 Dmel|gene:FBgn0010215 Sscr|10052…	Asuu|GS_09625 Hcon|HCISE01577500 Hcon|HCISE01385900 Tsui|TSUIS_00640	1	1	1	1	1	1	2	2	1	1	3	3	4	1	0
	OrtFam_1590	Hcon|HCISE01711800 Hcon|HCISE01907300 Hsap|gene:ENSG00000120694 Hsap|gene:ENSG00000170606 Hsap|gene:ENSG00000164070 Oair|101110772 Oair|101122782 Oair|101122219 Scer|YBR169C Scer|YPL106C Sscr|100048931 Sscr|100524853 Sscr|100517839 Acey|ANCCEY_06003 Name|NECAME_02547 Cele|C30C11.4 Asuu|GS_11945 Bmal|BM05286 Lloa|LOAG_07269T0 Tmur|TmuE.g6192 Tsui|TSUIS_00107 Dmel|gene:FBgn0026418 Tspi|Tsp_00561	Asuu|GS_11945 Hcon|HCISE01711800 Hcon|HCISE01907300 Tsui|TSUIS_00107	1	1	1	1	1	1	2	1	1	1	3	3	3	1	2
	OrtFam_1591	Hcon|HCISE01729600 Hcon|HCISE01860800 Acey|ANCCEY_09136 Name|NECAME_11194 Cele|T04A8.11 Lloa|LOAG_10621T0 Bmal|BM19314 Asuu|GS_21610 Tmur|TmuE.g4581 Tsui|TSUIS_05369 Tspi|Tsp_09556 Dmel|gene:FBgn0023519 Sscr|100514446 Hsap|gene:ENSG00000166902 Oair|101113699 Asuu|GS_17841 Lloa|LOAG_10622T0 Cele|T04A8.12 Hsap|gene:ENSG00000148985 Oair|101117104 Dmel|gene:FBgn0031284 Name|NECAME_11193 Sscr|100737198	Asuu|GS_17841 Asuu|GS_21610 Hcon|HCISE01860800 Tsui|TSUIS_05369	1	1	1	2	1	2	2	1	2	2	2	2	2	2	0
	OrtFam_1592	Hcon|HCISE01826400 Hcon|HCISE02136900 Hsap|gene:ENSG00000100888 Hsap|gene:ENSG00000177200 Hsap|gene:ENSG00000171316 Hsap|gene:ENSG00000124177 Oair|101104333 Oair|101111107 Oair|101114129 Oair|101109181 Sscr|100156733 Sscr|100157083 Sscr|100738357 Sscr|100519806 Acey|ANCCEY_08681 Name|NECAME_00979 Asuu|GS_20585 Asuu|GS_06626 Bmal|BM07533 Lloa|LOAG_16712T0 Cele|T04D1.4 Name|NECAME_00978 Dmel|gene:F…	Asuu|GS_06626 Asuu|GS_20585 Hcon|HCISE01826400 Hcon|HCISE02136900	0	0	0	2	1	1	2	1	1	2	4	4	4	1	0
	OrtFam_1593	Hsap|gene:ENSG00000013016 Hsap|gene:ENSG00000110047 Hsap|gene:ENSG00000103966 Hsap|gene:ENSG00000024422 Oair|101103177 Oair|101104895 Oair|101115625 Oair|101118911 Sscr|100516416 Sscr|100624668 Sscr|100621933 Acey|ANCCEY_11570 Bmal|BM17415 Name|NECAME_12807 Hcon|HCISE01277000 Cele|W06H8.1b Asuu|GS_19296 Lloa|LOAG_18506T0 Tspi|Tsp_02879 Tsui|TSUIS_04876 Dmel|gene:FBgn0016693 Tmur|TmuE.g314 Sscr|10…	Asuu|GS_19296 Hcon|HCISE01277000 Tsui|TSUIS_04876	1	1	1	1	1	1	1	1	1	1	4	4	4	1	0
	OrtFam_1594	Hsap|gene:ENSG00000058404 Hsap|gene:ENSG00000148660 Hsap|gene:ENSG00000145349 Hsap|gene:ENSG00000070808 Oair|101108884 Oair|101118870 Oair|101113850 Oair|443453 Sscr|100626014 Sscr|100626459 Sscr|397674 Sscr|397394 Acey|ANCCEY_05671 Asuu|GS_02485 Lloa|LOAG_16912T0 Hcon|HCISE02076000 Cele|K11E8.1r Tmur|TmuE.g2668 Dmel|gene:FBgn0004624 Bmal|BM19053 Tsui|TSUIS_04851 Tspi|Tsp_02594 Name|NECAME_05847	Asuu|GS_02485 Hcon|HCISE02076000 Tsui|TSUIS_04851	1	1	1	1	1	1	1	1	1	1	4	4	4	1	0
	OrtFam_1595	Hsap|gene:ENSG00000064393 Hsap|gene:ENSG00000163349 Hsap|gene:ENSG00000110422 Oair|101111092 Oair|101121386 Oair|101123406 Acey|ANCCEY_02818 Name|NECAME_03318 Hcon|HCISE00469300 Asuu|GS_01281 Lloa|LOAG_04459T0 Bmal|BM17019 Cele|F20B6.8b Tmur|TmuE.g4334 Tsui|TSUIS_00272 Dmel|gene:FBgn0035142 Sscr|100736740 Tspi|Tsp_07484 Hcon|HCISE00198000 Sscr|100627515 Sscr|100156877 Sscr|100515770 Sscr|100738110	Asuu|GS_01281 Hcon|HCISE00469300 Hcon|HCISE00198000 Tsui|TSUIS_00272	1	1	1	1	1	1	2	1	1	1	3	3	5	1	0
	OrtFam_1596	Hsap|gene:ENSG00000064655 Hsap|gene:ENSG00000104313 Hsap|gene:ENSG00000112319 Oair|101105259 Oair|101106335 Oair|101118806 Sscr|100157256 Sscr|100620352 Acey|ANCCEY_06300 Name|NECAME_03438 Hcon|HCISE01932800 Cele|C49A1.4a Asuu|GS_13875 Lloa|LOAG_07572T0 Tspi|Tsp_11674 Bmal|BM13919 Tsui|TSUIS_00193 Oair|100271658 Hsap|gene:ENSG00000158161 Sscr|100514654 Dmel|gene:FBgn0000320 Tmur|TmuE.g2491 Sscr|1…	Asuu|GS_13875	1	1	1	1	1	1	1	1	1	1	4	4	4	1	0
	OrtFam_1597	Hsap|gene:ENSG00000068985 Hsap|gene:ENSG00000215274 Hsap|gene:ENSG00000240257 Hsap|gene:ENSG00000255738 Hsap|gene:ENSG00000205775 Hsap|gene:ENSG00000237597 Hsap|gene:ENSG00000236249 Hsap|gene:ENSG00000231850 Hsap|gene:ENSG00000189064 Hsap|gene:ENSG00000224659 Hsap|gene:ENSG00000241465 Hsap|gene:ENSG00000237671 Hsap|gene:ENSG00000236362 Hsap|gene:ENSG00000227488 Hsap|gene:ENSG00000216649 Hsap|gene…	-	0	0	0	0	0	0	0	0	0	0	22	1	0	0	0
	OrtFam_1598	Hsap|gene:ENSG00000071242 Hsap|gene:ENSG00000177189 Hsap|gene:ENSG00000117676 Hsap|gene:ENSG00000072133 Oair|101110124 Oair|101111428 Oair|101121915 Oair|101114530 Sscr|100515286 Sscr|100522174 Sscr|100523972 Sscr|100522294 Tmur|TmuE.g8988 Tsui|TSUIS_06499 Tspi|Tsp_10306 Acey|ANCCEY_05954 Hcon|HCISE01710100 Name|NECAME_06412 Cele|T01H8.1e Asuu|GS_10604 Lloa|LOAG_01357T0 Dmel|gene:FBgn0262866 Bmal…	Asuu|GS_10604 Hcon|HCISE01710100 Tsui|TSUIS_06499	1	1	1	1	1	1	1	1	1	1	4	4	4	1	0
	OrtFam_1599	Hsap|gene:ENSG00000072071 Hsap|gene:ENSG00000117114 Hsap|gene:ENSG00000262515 Hsap|gene:ENSG00000150471 Oair|101104103 Oair|101111884 Oair|101118356 Sscr|100514215 Sscr|100524685 Sscr|100624115 Tmur|TmuE.g2542 Tspi|Tsp_11915 Acey|ANCCEY_15911 Name|NECAME_17127 Hcon|HCISE01613500 Cele|B0457.1a Asuu|GS_08784 Lloa|LOAG_18757T0 Bmal|BM16924 Tsui|TSUIS_02941 Dmel|gene:FBgn0033313 Sscr|100737279 Sscr|1…	Asuu|GS_08784 Hcon|HCISE01613500 Tsui|TSUIS_02941	1	1	1	1	1	1	1	1	1	1	4	3	5	1	0
	OrtFam_1600	Hsap|gene:ENSG00000079313 Hsap|gene:ENSG00000255940 Hsap|gene:ENSG00000223524 Hsap|gene:ENSG00000205176 Sscr|100513338 Sscr|100525449 Acey|ANCCEY_01818 Hcon|HCISE02114200 Name|NECAME_08879 Asuu|GS_20758 Bmal|BM01474 Lloa|LOAG_16929T0 Tsui|TSUIS_07582 Tmur|TmuE.g2618 Tspi|Tsp_01099 Oair|101117249 Dmel|gene:FBgn0039544 Cele|Y56A3A.33 Acey|ANCCEY_06665 Name|NECAME_07608 Hcon|HCISE01335300 Scer|YLR10…	Asuu|GS_20758 Hcon|HCISE01335300 Hcon|HCISE02114200 Tsui|TSUIS_07582	1	1	1	1	1	1	2	2	2	2	4	1	2	1	1
	OrtFam_1601	Hsap|gene:ENSG00000089820 Hsap|gene:ENSG00000196220 Hsap|gene:ENSG00000196935 Hsap|gene:ENSG00000163486 Oair|101106370 Oair|101111871 Oair|101116493 Oair|101107503 Sscr|100518625 Sscr|100623414 Sscr|100523659 Acey|ANCCEY_07738 Hcon|HCISE01486300 Cele|F12F6.5a Asuu|GS_04757 Name|NECAME_11438 Bmal|BM19517 Tmur|TmuE.g8518 Lloa|LOAG_17410T0 Tspi|Tsp_03919 Name|NECAME_11437 Name|NECAME_18978 Tsui|TSUI…	Asuu|GS_04757 Hcon|HCISE01486300 Tsui|TSUIS_09165	1	1	1	1	1	1	1	1	1	3	4	4	3	0	0
	OrtFam_1602	Hsap|gene:ENSG00000103449 Hsap|gene:ENSG00000256463 Hsap|gene:ENSG00000263310 Oair|101108620 Oair|101113875 Sscr|100513452 Sscr|100519899 Acey|ANCCEY_03218 Hcon|HCISE00888800 Asuu|GS_00836 Cele|F15C11.1 Bmal|BM06225 Lloa|LOAG_18642T0 Name|NECAME_11554 Tspi|Tsp_11624 Tsui|TSUIS_05259 Name|NECAME_11555 Tmur|TmuE.g1635 Dmel|gene:FBgn0261648 Hsap|gene:ENSG00000101115 Oair|101119746 Sscr|100136902 Dme…	Tsui|TSUIS_05259	1	1	1	1	1	1	1	1	1	2	4	3	3	2	0
	OrtFam_1603	Hsap|gene:ENSG00000105618 Hsap|gene:ENSG00000263269 Hsap|gene:ENSG00000263133 Hsap|gene:ENSG00000262669 Hsap|gene:ENSG00000262553 Hsap|gene:ENSG00000262534 Hsap|gene:ENSG00000262440 Hsap|gene:ENSG00000262203 Hsap|gene:ENSG00000262142 Acey|ANCCEY_12323 Name|NECAME_14913 Hcon|HCISE01492600 Cele|Y110A7A.8 Lloa|LOAG_08730T0 Bmal|BM01946 Asuu|GS_01636 Tspi|Tsp_02161 Tsui|TSUIS_06949 Tmur|TmuE.g8736 Ss…	Asuu|GS_01636 Hcon|HCISE01492600 Tsui|TSUIS_06949	1	1	1	1	1	1	1	1	1	1	9	1	1	1	1
	OrtFam_1604	Hsap|gene:ENSG00000105738 Hsap|gene:ENSG00000197555 Hsap|gene:ENSG00000116991 Hsap|gene:ENSG00000213445 Oair|101109993 Oair|101122281 Oair|101112448 Sscr|100157762 Sscr|100158048 Sscr|100514291 Acey|ANCCEY_12485 Name|NECAME_02259 Hcon|HCISE00413800 Cele|T27F2.2e Asuu|GS_23170 Bmal|BM05097 Lloa|LOAG_17533T0 Tmur|TmuE.g3036 Tspi|Tsp_04258 Tsui|TSUIS_08716 Oair|101101937 Sscr|100517325 Tsui|TSUIS_08…	Asuu|GS_23170 Hcon|HCISE00413800 Tsui|TSUIS_08716 Tsui|TSUIS_08717	2	1	1	1	1	1	1	1	1	1	4	4	4	0	0
	OrtFam_1605	Hsap|gene:ENSG00000108774 Hsap|gene:ENSG00000261378 Scer|YNL093W Scer|YOR089C Acey|ANCCEY_06831 Cele|F26H9.6 Hcon|HCISE00378900 Lloa|LOAG_01129T0 Bmal|BM00603 Asuu|GS_02700 Oair|100302084 Sscr|100144499 Hsap|gene:ENSG00000144566 Tmur|TmuE.g265 Tsui|TSUIS_03427 Tspi|Tsp_05242 Dmel|gene:FBgn0014010 Name|NECAME_08550 Oair|101112211 Hsap|gene:ENSG00000111540 Sscr|100625381 Sscr|100523862 Oair|1011220…	Asuu|GS_02700 Hcon|HCISE00378900 Tsui|TSUIS_03427	1	1	1	1	1	1	1	1	1	1	4	3	3	1	2
	OrtFam_1606	Hsap|gene:ENSG00000114861 Hsap|gene:ENSG00000128573 Hsap|gene:ENSG00000137166 Oair|101108524 Oair|101110051 Oair|101114648 Sscr|100127352 Sscr|100620234 Sscr|100153907 Acey|ANCCEY_03625 Hcon|HCISE00814400 Name|NECAME_03661 Lloa|LOAG_09174T0 Asuu|GS_21074 Cele|F26D12.1a Tspi|Tsp_03068 Tmur|TmuE.g763 Bmal|BM19497 Dmel|gene:FBgn0262477 Tsui|TSUIS_05563 Name|NECAME_03665 Lloa|LOAG_14739T0 Sscr|100525…	Asuu|GS_21074 Hcon|HCISE00814400 Tsui|TSUIS_05563	1	1	1	1	1	2	1	1	1	2	3	3	4	1	0
	OrtFam_1607	Hsap|gene:ENSG00000118181 Hsap|gene:ENSG00000262088 Oair|101110758 Oair|443521 Scer|YGR027C Scer|YLR333C Acey|ANCCEY_15783 Hcon|HCISE01817800 Cele|K02B2.5 Asuu|GS_03044 Tspi|Tsp_13357 Lloa|LOAG_03099T0 Bmal|BM21824 Dmel|gene:FBgn0086472 Sscr|100516385 Tmur|TmuE.g4345 Acey|ANCCEY_12065 Name|NECAME_13639 Asuu|GS_16733 Bmal|BM22060 Lloa|LOAG_02718T0 Hcon|HCISE01817700 Cele|K02B2.4	Asuu|GS_03044 Asuu|GS_16733 Hcon|HCISE01817700 Hcon|HCISE01817800	0	1	1	2	2	2	2	2	2	1	2	2	1	1	2
	OrtFam_1608	Hsap|gene:ENSG00000125733 Hsap|gene:ENSG00000187239 Hsap|gene:ENSG00000137942 Sscr|100154729 Sscr|100157977 Acey|ANCCEY_06929 Bmal|BM17702 Lloa|LOAG_02766T0 Asuu|GS_11422 Tspi|Tsp_03782 Cele|F09E10.8a Dmel|gene:FBgn0035533 Tmur|TmuE.g1227 Tsui|TSUIS_09178 Sscr|100520177 Oair|101107865 Name|NECAME_10924 Hcon|HCISE00056600 Scer|YHR114W Name|NECAME_10923 Oair|101106379 Hcon|HCISE01088200 Oair|101115…	Asuu|GS_11422 Hcon|HCISE00056600 Hcon|HCISE01088200 Tsui|TSUIS_09178	1	1	1	1	1	1	2	1	1	2	3	3	3	1	1
	OrtFam_1609	Hsap|gene:ENSG00000133275 Hsap|gene:ENSG00000169118 Hsap|gene:ENSG00000151292 Oair|101109276 Oair|101109703 Oair|101120239 Scer|YER123W Scer|YHR135C Scer|YNL154C Sscr|100157196 Sscr|100511866 Sscr|100525276 Acey|ANCCEY_14280 Name|NECAME_01424 Hcon|HCISE00379300 Cele|Y106G6E.6 Asuu|GS_24066 Lloa|LOAG_17252T0 Bmal|BM03049 Tmur|TmuE.g4318 Tspi|Tsp_05423 Dmel|gene:FBgn0250823 Tsui|TSUIS_05412	Asuu|GS_24066 Hcon|HCISE00379300 Tsui|TSUIS_05412	1	1	1	1	1	1	1	1	1	1	3	3	3	1	3
	OrtFam_1610	Hsap|gene:ENSG00000133818 Hsap|gene:ENSG00000262489 Acey|ANCCEY_10774 Name|NECAME_10761 Cele|F17C8.4 Bmal|BM04359 Asuu|GS_06158 Hcon|HCISE01655300 Lloa|LOAG_09162T0 Sscr|100621398 Oair|101110290 Hsap|gene:ENSG00000158186 Dmel|gene:FBgn0003206 Tsui|TSUIS_00404 Tmur|TmuE.g7741 Bmal|BM04236 Lloa|LOAG_08202T0 Cele|C44C11.1a Sscr|100516558 Oair|101118556 Name|NECAME_16215 Hsap|gene:ENSG00000126458 Oai…	Asuu|GS_06158 Hcon|HCISE01655300 Tsui|TSUIS_00404	1	1	0	1	2	2	1	1	2	2	4	3	2	1	0
	OrtFam_1611	Hsap|gene:ENSG00000134215 Hsap|gene:ENSG00000141968 Hsap|gene:ENSG00000160293 Oair|101107354 Oair|101120709 Oair|101110137 Sscr|100151931 Sscr|100519821 Acey|ANCCEY_00438 Hcon|HCISE00823600 Name|NECAME_06553 Cele|C35B8.2b Lloa|LOAG_18611T0 Bmal|BM16270 Tmur|TmuE.g5367 Asuu|GS_03141 Tspi|Tsp_03559 Tsui|TSUIS_06865 Dmel|gene:FBgn0040068 Hcon|HCISE00887200 Asuu|GS_21842 Name|NECAME_06551 Sscr|100737…	Asuu|GS_03141 Asuu|GS_21842 Hcon|HCISE00823600 Hcon|HCISE00887200 Tsui|TSUIS_06865	1	1	1	2	1	1	2	1	1	2	3	3	3	1	0
	OrtFam_1612	Hsap|gene:ENSG00000143776 Hsap|gene:ENSG00000198752 Hsap|gene:ENSG00000171219 Oair|101114291 Oair|101122467 Oair|101118650 Sscr|100152617 Sscr|100511216 Sscr|100156588 Sscr|100520358 Acey|ANCCEY_02503 Hcon|HCISE00668000 Lloa|LOAG_18603T0 Name|NECAME_13651 Cele|K08B12.5 Asuu|GS_22573 Tsui|TSUIS_01500 Tmur|TmuE.g1522 Tspi|Tsp_05992 Dmel|gene:FBgn0023081 Bmal|BM17163 Bmal|BM03211 Name|NECAME_13650	Asuu|GS_22573 Hcon|HCISE00668000 Tsui|TSUIS_01500	1	1	1	1	2	1	1	1	1	2	3	3	4	1	0
	OrtFam_1613	Hsap|gene:ENSG00000144191 Hsap|gene:ENSG00000198515 Hsap|gene:ENSG00000183862 Oair|101113826 Oair|101123557 Sscr|100156266 Sscr|397366 Sscr|100738116 Sscr|100620074 Sscr|100739165 Acey|ANCCEY_08836 Hcon|HCISE00661100 Name|NECAME_02513 Cele|ZC84.2 Lloa|LOAG_02956T0 Asuu|GS_13536 Tmur|TmuE.g2271 Tsui|TSUIS_06409 Dmel|gene:FBgn0261612 Bmal|BM22147 Tspi|Tsp_06888 Tmur|TmuE.g8579 Tsui|TSUIS_01572	Tsui|TSUIS_06409 Tsui|TSUIS_01572	2	2	1	1	1	1	1	1	1	1	3	2	5	1	0
	OrtFam_1614	Hsap|gene:ENSG00000157349 Hsap|gene:ENSG00000168872 Sscr|100512980 Sscr|100523329 Sscr|100524144 Sscr|100524746 Tspi|Tsp_00593 Tspi|Tsp_05574 Tspi|Tsp_00538 Acey|ANCCEY_10443 Hcon|HCISE01613600 Lloa|LOAG_06510T0 Bmal|BM04694 Asuu|GS_03626 Cele|T07D4.4a Name|NECAME_11844 Oair|101113022 Dmel|gene:FBgn0024804 Scer|YOR046C Tsui|TSUIS_04979 Tmur|TmuE.g2753 Hsap|gene:ENSG00000109832 Oair|101115151	Asuu|GS_03626 Hcon|HCISE01613600 Tsui|TSUIS_04979	1	1	3	1	1	1	1	1	1	1	3	2	4	1	1
	OrtFam_1615	Hsap|gene:ENSG00000169203 Hsap|gene:ENSG00000243716 Hsap|gene:ENSG00000198064 Hsap|gene:ENSG00000185864 Hsap|gene:ENSG00000169246 Hsap|gene:ENSG00000254206 Hsap|gene:ENSG00000233024 Hsap|gene:ENSG00000214967 Hsap|gene:ENSG00000214940 Hsap|gene:ENSG00000183889 Hsap|gene:ENSG00000196436 Hsap|gene:ENSG00000183426 Hsap|gene:ENSG00000233232 Hsap|gene:ENSG00000183793 Hsap|gene:ENSG00000196796 Hsap|gene…	-	0	0	0	0	0	0	0	0	0	0	23	0	0	0	0
	OrtFam_1616	Hsap|gene:ENSG00000260204 Hsap|gene:ENSG00000211707 Hsap|gene:ENSG00000260407 Hsap|gene:ENSG00000261785 Hsap|gene:ENSG00000260080 Hsap|gene:ENSG00000211714 Hsap|gene:ENSG00000261571 Hsap|gene:ENSG00000229200 Hsap|gene:ENSG00000260216 Hsap|gene:ENSG00000211727 Hsap|gene:ENSG00000260890 Hsap|gene:ENSG00000259913 Hsap|gene:ENSG00000253409 Hsap|gene:ENSG00000261022 Hsap|gene:ENSG00000253291 Hsap|gene…	-	0	0	0	0	0	0	0	0	0	0	23	0	0	0	0
	OrtFam_1617	Hsap|gene:ENSG00000211938 Hsap|gene:ENSG00000224650 Hsap|gene:ENSG00000211947 Hsap|gene:ENSG00000211941 Hsap|gene:ENSG00000211953 Hsap|gene:ENSG00000211964 Hsap|gene:ENSG00000211955 Hsap|gene:ENSG00000211949 Hsap|gene:ENSG00000211946 Hsap|gene:ENSG00000211972 Hsap|gene:ENSG00000232216 Hsap|gene:ENSG00000211967 Hsap|gene:ENSG00000211942 Hsap|gene:ENSG00000223648 Hsap|gene:ENSG00000211940 Hsap|gene…	-	0	0	0	0	0	0	0	0	0	0	23	0	0	0	0
	OrtFam_1618	Hsap|gene:ENSG00000212124 Hsap|gene:ENSG00000263028 Hsap|gene:ENSG00000262393 Hsap|gene:ENSG00000262525 Hsap|gene:ENSG00000226761 Hsap|gene:ENSG00000263318 Hsap|gene:ENSG00000262606 Hsap|gene:ENSG00000255837 Hsap|gene:ENSG00000262908 Hsap|gene:ENSG00000262379 Hsap|gene:ENSG00000262111 Hsap|gene:ENSG00000256188 Hsap|gene:ENSG00000263097 Hsap|gene:ENSG00000256436 Hsap|gene:ENSG00000255374 Hsap|gene…	-	0	0	0	0	0	0	0	0	0	0	20	1	2	0	0
	OrtFam_1619	Name|NECAME_19064 Name|NECAME_06954 Name|NECAME_10736 Name|NECAME_05832 Name|NECAME_07425 Name|NECAME_16741 Name|NECAME_16720 Name|NECAME_07048 Name|NECAME_16636 Name|NECAME_18314 Name|NECAME_00422 Name|NECAME_14840 Name|NECAME_07111 Name|NECAME_14300 Name|NECAME_02070 Name|NECAME_13916 Name|NECAME_10825 Name|NECAME_17630 Name|NECAME_09029 Name|NECAME_16254 Name|NECAME_00264 Name|NECAME_02453 Nam…	-	0	0	0	0	0	0	0	0	0	23	0	0	0	0	0
	OrtFam_1620	Name|NECAME_06201 Name|NECAME_18909 Name|NECAME_08237 Name|NECAME_16316 Name|NECAME_17138 Name|NECAME_07775 Name|NECAME_16637 Name|NECAME_18532 Name|NECAME_17082 Name|NECAME_08338 Name|NECAME_18201 Name|NECAME_09720 Name|NECAME_17386 Name|NECAME_08346 Name|NECAME_01633 Name|NECAME_01701 Name|NECAME_03766 Name|NECAME_02058 Name|NECAME_17229 Name|NECAME_11002 Name|NECAME_08386 Name|NECAME_07054 Nam…	-	0	0	0	0	0	0	0	0	0	23	0	0	0	0	0
	OrtFam_1621	Scer|YLR174W Scer|YNL009W Scer|YDL066W Acey|ANCCEY_01206 Name|NECAME_01564 Hcon|HCISE01757300 Cele|C34F6.8 Asuu|GS_21766 Bmal|BM21164 Tspi|Tsp_06181 Tmur|TmuE.g2482 Sscr|397603 Hsap|gene:ENSG00000182054 Oair|101102843 Dmel|gene:FBgn0001248 Tsui|TSUIS_01716 Lloa|LOAG_16803T0 Cele|F59B8.2 Hcon|HCISE00947400 Name|NECAME_09534 Sscr|100170146 Hsap|gene:ENSG00000138413 Oair|443257	Asuu|GS_21766 Hcon|HCISE00947400 Hcon|HCISE01757300 Tsui|TSUIS_01716	1	1	1	1	1	1	2	1	2	2	2	2	2	1	3
	OrtFam_1622	Tspi|Tsp_04737 Tspi|Tsp_04741 Tspi|Tsp_04739 Tspi|Tsp_05189 Tspi|Tsp_15725 Tspi|Tsp_14586 Tspi|Tsp_15081 Tspi|Tsp_14624 Tspi|Tsp_15441 Tspi|Tsp_14821 Tspi|Tsp_15658 Tspi|Tsp_07187 Tspi|Tsp_16075 Tspi|Tsp_15661 Tspi|Tsp_04738 Tspi|Tsp_04734 Tspi|Tsp_04736 Tspi|Tsp_04680 Tspi|Tsp_04682 Tspi|Tsp_04685 Tspi|Tsp_04690 Tmur|TmuE.g8051 Tsui|TSUIS_07336	-	1	1	21	0	0	0	0	0	0	0	0	0	0	0	0
	OrtFam_1623	Tspi|Tsp_13678 Tspi|Tsp_13768 Tspi|Tsp_14779 Tspi|Tsp_15539 Tspi|Tsp_15439 Tspi|Tsp_15479 Tspi|Tsp_15632 Tspi|Tsp_11046 Tspi|Tsp_11481 Tspi|Tsp_11846 Tspi|Tsp_11443 Tspi|Tsp_11509 Tspi|Tsp_12121 Tspi|Tsp_07574 Tspi|Tsp_11040 Tspi|Tsp_07196 Tspi|Tsp_11045 Tspi|Tsp_07305 Tspi|Tsp_04517 Tspi|Tsp_07097 Tspi|Tsp_11533 Tmur|TmuE.g3384 Tsui|TSUIS_00881	-	1	1	21	0	0	0	0	0	0	0	0	0	0	0	0
	OrtFam_1624	Tspi|Tsp_01201 Tspi|Tsp_01211 Acey|ANCCEY_10007 Cele|ZK370.5 Asuu|GS_12792 Name|NECAME_00928 Bmal|BM06186 Tmur|TmuE.g5537 Dmel|gene:FBgn0017558 Lloa|LOAG_02700T0 Hsap|gene:ENSG00000005882 Oair|101108929 Sscr|100516037 Tsui|TSUIS_02206 Sscr|100286778 Sscr|100153858 Hsap|gene:ENSG00000067992 Hsap|gene:ENSG00000004799 Oair|101117752 Oair|101108725 Hsap|gene:ENSG00000152256 Sscr|100286871 Oair|101113…	Asuu|GS_12792 Tsui|TSUIS_02206	1	1	2	1	1	1	0	1	1	1	4	4	4	1	0
	OrtFam_1625	Dmel|gene:FBgn0000092 Dmel|gene:FBgn0039298 Dmel|gene:FBgn0039299 Dmel|gene:FBgn0039297 Dmel|gene:FBgn0037174 Dmel|gene:FBgn0038850 Dmel|gene:FBgn0038395 Dmel|gene:FBgn0038394 Dmel|gene:FBgn0039203 Dmel|gene:FBgn0037290 Dmel|gene:FBgn0037288 Dmel|gene:FBgn0032494 Dmel|gene:FBgn0039485 Dmel|gene:FBgn0051189 Dmel|gene:FBgn0250839 Dmel|gene:FBgn0038849 Dmel|gene:FBgn0039483 Dmel|gene:FBgn0027586 Dme…	-	0	0	0	0	0	0	0	0	0	0	0	0	0	23	0
	OrtFam_1626	Acey|ANCCEY_00179 Name|NECAME_15658 Hcon|HCISE00429100 Cele|Y116A8C.28d Asuu|GS_15478 Dmel|gene:FBgn0037646 Tsui|TSUIS_01508 Lloa|LOAG_05675T0 Bmal|BM16748 Tspi|Tsp_08548 Hsap|gene:ENSG00000171953 Oair|101111895 Tsui|TSUIS_04909 Tspi|Tsp_03779 Asuu|GS_11278 Hcon|HCISE00147000 Cele|Y116A8C.27a Dmel|gene:FBgn0021856 Name|NECAME_15659 Bmal|BM14517 Cele|T13C5.5 Scer|YJL180C Sscr|100621967	Asuu|GS_15478 Asuu|GS_11278 Hcon|HCISE00429100 Hcon|HCISE00147000 Tsui|TSUIS_01508	2	0	2	2	2	1	2	1	3	2	1	1	1	2	1
	OrtFam_1627	Acey|ANCCEY_08328 Name|NECAME_03198 Hcon|HCISE01354300 Cele|C04A11.3 Tmur|TmuE.g8144 Tsui|TSUIS_08861 Dmel|gene:FBgn0035001 Sscr|100156642 Oair|101114150 Hsap|gene:ENSG00000065613 Asuu|GS_08172 Lloa|LOAG_06240T0 Tspi|Tsp_01120 Bmal|BM17541 Acey|ANCCEY_08327 Hcon|HCISE00314000 Asuu|GS_01661 Tsui|TSUIS_08878 Lloa|LOAG_04738T0 Bmal|BM11941 Tsui|TSUIS_08879 Hsap|gene:ENSG00000072786 Oair|101105529	Asuu|GS_01661 Asuu|GS_08172 Hcon|HCISE01354300 Hcon|HCISE00314000 Tsui|TSUIS_08878 Tsui|TSUIS_08861 Tsui|TSUIS_08879	3	1	1	2	2	2	2	2	1	1	2	2	1	1	0
	OrtFam_1628	Acey|ANCCEY_09683 Name|NECAME_10568 Cele|M7.5 Lloa|LOAG_08126T0 Asuu|GS_00977 Hcon|HCISE00814900 Scer|YHR171W Tsui|TSUIS_09590 Oair|101121977 Hsap|gene:ENSG00000197548 Sscr|100462749 Tmur|TmuE.g851 Dmel|gene:FBgn0034366 Hcon|HCISE00815100 Hsap|gene:ENSG00000253729 Oair|101111377 Sscr|100156379 Tsui|TSUIS_02018 Tspi|Tsp_00852 Tsui|TSUIS_09516 Tsui|TSUIS_09513 Tsui|TSUIS_09515 Tspi|Tsp_00850	Asuu|GS_00977 Hcon|HCISE00815100 Hcon|HCISE00814900 Tsui|TSUIS_09590 Tsui|TSUIS_09516 Tsui|TSUIS_09515 Tsui|TSUIS_02018 Tsui|TSUIS_09513	5	1	2	1	0	1	2	1	1	1	2	2	2	1	1
	OrtFam_1629	Acey|ANCCEY_12172 Name|NECAME_00403 Hcon|HCISE00721300 Asuu|GS_15286 Lloa|LOAG_10295T0 Cele|W02B12.3a Tmur|TmuE.g1239 Hsap|gene:ENSG00000116350 Sscr|100154509 Oair|101119990 Dmel|gene:FBgn0004587 Tsui|TSUIS_09209 Scer|YDR432W Sscr|768101 Oair|101106704 Hsap|gene:ENSG00000124193 Sscr|768102 Cele|W02B12.2 Hsap|gene:ENSG00000100650 Oair|101109078 Tsui|TSUIS_09208 Tspi|Tsp_03995 Tspi|Tsp_03996	Asuu|GS_15286 Hcon|HCISE00721300 Tsui|TSUIS_09208 Tsui|TSUIS_09209	2	1	2	1	0	1	1	1	2	1	3	3	3	1	1
	OrtFam_1630	Acey|ANCCEY_03102 Cele|ZC239.12 Cele|ZC239.14 Cele|ZC239.15 Cele|ZC239.4 Cele|ZC239.16 Cele|F22E5.8 Cele|ZC239.13b Cele|T05E12.3 Cele|C40A11.6 Cele|C40A11.7 Cele|F22E5.6 Cele|B0281.5a Cele|B0281.6 Cele|C40A11.2 Cele|C40A11.3 Cele|C40A11.4 Cele|C17F4.8 Cele|K02F6.6 Cele|ZC239.17 Cele|B0281.4 Cele|F58E1.13	-	0	0	0	0	0	0	0	1	21	0	0	0	0	0	0
	OrtFam_1631	Acey|ANCCEY_05449 Acey|ANCCEY_11090 Cele|Y51H4A.25a Cele|ZK1225.2 Cele|T09E11.6 Cele|T09E11.9 Cele|T27F6.1 Cele|T14B4.9 Cele|T28F3.9 Cele|H41C03.3 Cele|R07C3.3 Cele|F26D2.3a Hcon|HCISE00185800 Hcon|HCISE00185900 Acey|ANCCEY_02719 Lloa|LOAG_16642T0 Acey|ANCCEY_05448 Name|NECAME_11684 Asuu|GS_06616 Bmal|BM10471 Asuu|GS_02128 Name|NECAME_01847	Asuu|GS_02128 Hcon|HCISE00185900 Hcon|HCISE00185800	0	0	0	2	1	1	2	4	10	2	0	0	0	0	0
	OrtFam_1632	Acey|ANCCEY_06573 Acey|ANCCEY_11821 Hcon|HCISE00811300 Hcon|HCISE01864300 Lloa|LOAG_18919T0 Bmal|BM00078 Acey|ANCCEY_12296 Name|NECAME_04362 Bmal|BM15926 Asuu|GS_06316 Cele|F25H2.7 Asuu|GS_04511 Tmur|TmuE.g9164 Tspi|Tsp_08679 Cele|F25H2.6 Lloa|LOAG_18524T0 Dmel|gene:FBgn0027569 Oair|101105001 Hsap|gene:ENSG00000113163 Sscr|100518474 Tsui|TSUIS_09641 Tsui|TSUIS_09637	Asuu|GS_06316 Asuu|GS_04511 Hcon|HCISE01864300 Hcon|HCISE00811300 Tsui|TSUIS_09641 Tsui|TSUIS_09637	2	1	1	2	2	2	2	3	2	1	1	1	1	1	0
	OrtFam_1633	Acey|ANCCEY_06659 Acey|ANCCEY_06660 Dmel|gene:FBgn0051148 Dmel|gene:FBgn0051414 Hcon|HCISE01975900 Hcon|HCISE01976200 Hsap|gene:ENSG00000177628 Hsap|gene:ENSG00000262446 Acey|ANCCEY_02587 Hcon|HCISE02071800 Cele|F11E6.1d Name|NECAME_03187 Bmal|BM18250 Name|NECAME_03621 Lloa|LOAG_01915T0 Asuu|GS_11659 Cele|Y4C6B.6 Tmur|TmuE.g8630 Tspi|Tsp_02907 Tsui|TSUIS_09119 Sscr|449572 Oair|101117379	Asuu|GS_11659 Hcon|HCISE01976200 Hcon|HCISE01975900 Tsui|TSUIS_09119	1	1	1	1	1	1	3	3	2	2	2	1	1	2	0
	OrtFam_1634	Acey|ANCCEY_13764 Acey|ANCCEY_14882 Bmal|BM11460 Bmal|BM20563 Bmal|BM13772 Hcon|HCISE01285400 Hcon|HCISE01522200 Acey|ANCCEY_13346 Lloa|LOAG_01559T0 Name|NECAME_11416 Acey|ANCCEY_13348 Hcon|HCISE01031400 Cele|K07E12.1a Lloa|LOAG_03360T0 Asuu|L4_03215 Asuu|GS_12122 Lloa|LOAG_01560T0 Name|NECAME_11415 Tsui|TSUIS_04413 Tmur|TmuE.g7326 Tspi|Tsp_01468 Lloa|LOAG_03361T0	Asuu|GS_12122 Asuu|L4_03215 Hcon|HCISE01031400 Tsui|TSUIS_04413	1	1	1	2	3	4	3	4	1	2	0	0	0	0	0
	OrtFam_1635	Acey|ANCCEY_13943 Acey|ANCCEY_14815 Hsap|gene:ENSG00000062598 Hsap|gene:ENSG00000155849 Hsap|gene:ENSG00000102890 Oair|101107217 Oair|101114771 Oair|101114633 Sscr|100522109 Sscr|100624052 Sscr|100522492 Hcon|HCISE00379400 Asuu|GS_13074 Lloa|LOAG_18859T0 Tmur|TmuE.g7786 Dmel|gene:FBgn0032409 Cele|Y106G6E.5 Tsui|TSUIS_03550 Acey|ANCCEY_15432 Name|NECAME_01426 Tspi|Tsp_10099 Tsui|TSUIS_03548	Asuu|GS_13074 Hcon|HCISE00379400 Tsui|TSUIS_03548 Tsui|TSUIS_03550	2	1	1	1	0	1	1	3	1	1	3	3	3	1	0
	OrtFam_1636	Asuu|GS_09573 Asuu|GS_13481 Hsap|gene:ENSG00000067048 Hsap|gene:ENSG00000215301 Lloa|LOAG_04577T0 Lloa|LOAG_09017T0 Scer|YOR204W Scer|YPL119C Sscr|100515940 Sscr|100624590 Acey|ANCCEY_07368 Name|NECAME_03386 Hcon|HCISE00333200 Acey|ANCCEY_10947 Bmal|BM16513 Cele|Y71H2AM.19 Tsui|TSUIS_01502 Tmur|TmuE.g8425 Tspi|Tsp_02632 Oair|101104719 Dmel|gene:FBgn0263231 Cele|Y54E10A.9c	Asuu|GS_13481 Asuu|GS_09573 Hcon|HCISE00333200 Tsui|TSUIS_01502	1	1	1	2	1	2	1	2	2	1	2	1	2	1	2
	OrtFam_1637	Asuu|GS_13346 Asuu|GS_23892 Bmal|BM08097 Bmal|BM15412 Bmal|BM21095 Bmal|BM08065 Hcon|HCISE00212100 Hcon|HCISE02144300 Hcon|HCISE02144200 Hsap|gene:ENSG00000055163 Hsap|gene:ENSG00000068793 Oair|100188913 Oair|101113147 Acey|ANCCEY_09796 Name|NECAME_16147 Cele|F56A11.1 Lloa|LOAG_03824T0 Dmel|gene:FBgn0038320 Tmur|TmuE.g6211 Tspi|Tsp_01416 Sscr|100523290 Tsui|TSUIS_02591	Asuu|GS_13346 Hcon|HCISE00212100 Tsui|TSUIS_02591	1	1	1	2	4	1	3	1	1	1	2	2	1	1	0
	OrtFam_1638	Asuu|GS_12367 Asuu|GS_23743 Hcon|HCISE01179400 Hcon|HCISE02079900 Scer|YAL054C Scer|YLR153C Acey|ANCCEY_10935 Cele|C36A4.9a Lloa|LOAG_17769T0 Bmal|BM20855 Hsap|gene:ENSG00000131069 Oair|101114126 Sscr|100153866 Dmel|gene:FBgn0012034 Tmur|TmuE.g7433 Tspi|Tsp_00588 Name|NECAME_03476 Tsui|TSUIS_07746 Hsap|gene:ENSG00000154930 Sscr|100154828 Oair|780456 Tsui|TSUIS_07749	Asuu|GS_12367 Asuu|GS_23743 Hcon|HCISE01179400 Hcon|HCISE02079900 Tsui|TSUIS_07746 Tsui|TSUIS_07749	2	1	1	2	1	1	2	1	1	1	2	2	2	1	2
	OrtFam_1639	Asuu|GS_04559 Asuu|GS_05739 Asuu|GS_12996 Cele|ZK666.5 Cele|ZK666.6 Cele|ZK666.7 Cele|ZK673.9 Cele|F35C5.7 Cele|Y39A1B.1 Cele|W02D7.2 Cele|F35C5.9 Cele|ZK666.3 Cele|F35C5.5a Cele|F35C5.6 Cele|F35C5.8 Cele|F15D3.2 Hcon|HCISE00304700 Hcon|HCISE00979100 Name|NECAME_15662 Name|NECAME_16447 Acey|ANCCEY_00886 Acey|ANCCEY_05930	Asuu|GS_04559 Asuu|GS_05739 Asuu|GS_12996	0	0	0	3	0	0	2	2	13	2	0	0	0	0	0
	OrtFam_1640	Asuu|GS_05385 Asuu|GS_21489 Asuu|GS_01089 Tspi|Tsp_11862 Tspi|Tsp_13015 Acey|ANCCEY_10684 Hcon|HCISE00447200 Name|NECAME_09461 Cele|F16B4.8 Lloa|LOAG_16564T0 Bmal|BM07566 Tsui|TSUIS_01383 Tmur|TmuE.g1073 Scer|YMR036C Cele|K06A5.7 Name|NECAME_14059 Hsap|gene:ENSG00000164045 Cele|ZK637.11 Hcon|HCISE02053400 Sscr|100623501 Oair|101113178 Sscr|100737380	Asuu|GS_05385 Asuu|GS_01089 Hcon|HCISE02053400 Tsui|TSUIS_01383	1	1	2	3	1	1	2	1	3	2	1	1	2	0	1
	OrtFam_1641	Asuu|GS_17491 Asuu|GS_18217 Sscr|100127139 Sscr|100737265 Acey|ANCCEY_09922 Name|NECAME_03820 Hcon|HCISE00410300 Cele|K12C11.2 Lloa|LOAG_01479T0 Bmal|BM20509 Oair|101110738 Hsap|gene:ENSG00000116030 Dmel|gene:FBgn0026170 Tsui|TSUIS_03385 Tmur|TmuE.g6918 Scer|YDR510W Hsap|gene:ENSG00000228532 Sscr|397044 Sscr|100624225 Hsap|gene:ENSG00000188612 Oair|101104960 Oair|101121694	Asuu|GS_18217 Hcon|HCISE00410300 Tsui|TSUIS_03385	1	1	0	2	1	1	1	1	1	1	3	3	4	1	1
	OrtFam_1642	Asuu|GS_03105 Asuu|GS_14265 Bmal|BM01059 Bmal|BM16359 Hcon|HCISE00856700 Hcon|HCISE00886100 Lloa|LOAG_06484T0 Lloa|LOAG_16677T0 Acey|ANCCEY_04063 Cele|F37E3.1 Oair|101104206 Hsap|gene:ENSG00000136937 Dmel|gene:FBgn0022942 Bmal|BM21200 Tmur|TmuE.g5316 Tsui|TSUIS_06504 Tspi|Tsp_04884 Name|NECAME_06306 Sscr|100625772 Scer|YMR125W Name|NECAME_06305 Bmal|BM08036	Asuu|GS_14265 Hcon|HCISE00856700 Hcon|HCISE00886100 Tsui|TSUIS_06504	1	1	1	2	4	2	2	1	1	2	1	1	1	1	1
	OrtFam_1643	Asuu|GS_14298 Asuu|GS_14708 Hsap|gene:ENSG00000104812 Hsap|gene:ENSG00000111713 Oair|101108772 Oair|101118685 Scer|YFR015C Scer|YLR258W Sscr|100157080 Sscr|574064 Acey|ANCCEY_02518 Bmal|BM21983 Acey|ANCCEY_06651 Hcon|HCISE02131900 Cele|Y46G5A.31 Lloa|LOAG_18542T0 Tmur|TmuE.g4178 Tsui|TSUIS_00522 Dmel|gene:FBgn0038293 Tspi|Tsp_00121 Name|NECAME_14536 Name|NECAME_00166	Asuu|GS_14298 Asuu|GS_14708 Hcon|HCISE02131900 Tsui|TSUIS_00522	1	1	1	2	1	1	1	2	1	2	2	2	2	1	2
	OrtFam_1644	Asuu|GS_20314 Asuu|GS_20703 Hcon|HCISE00504200 Hcon|HCISE00839700 Hsap|gene:ENSG00000090861 Hsap|gene:ENSG00000124608 Oair|101114460 Oair|101114732 Sscr|100155115 Sscr|100525399 Acey|ANCCEY_04503 Name|NECAME_00719 Cele|F28H1.3 Lloa|LOAG_02129T0 Bmal|BM06673 Dmel|gene:FBgn0027094 Tsui|TSUIS_05860 Tmur|TmuE.g6761 Tspi|Tsp_10224 Scer|YOR335C Bmal|BM06763 Lloa|LOAG_08551T0	Asuu|GS_20703 Asuu|GS_20314 Hcon|HCISE00504200 Hcon|HCISE00839700 Tsui|TSUIS_05860	1	1	1	2	2	2	2	1	1	1	2	2	2	1	1
	OrtFam_1645	Asuu|GS_03398 Asuu|GS_07115 Cele|R10E11.2 Cele|Y38F2AL.4 Dmel|gene:FBgn0028667 Dmel|gene:FBgn0262736 Hcon|HCISE00442600 Hcon|HCISE01329900 Hcon|HCISE01141200 Hcon|HCISE02019400 Acey|ANCCEY_11712 Bmal|BM20360 Lloa|LOAG_01760T0 Tspi|Tsp_07477 Tmur|TmuE.g6268 Sscr|100518959 Oair|443003 Hsap|gene:ENSG00000185883 Scer|YEL027W Acey|ANCCEY_13967 Name|NECAME_16364 Name|NECAME_00496	Asuu|GS_07115 Asuu|GS_03398 Hcon|HCISE01141200 Hcon|HCISE02019400 Hcon|HCISE01329900 Hcon|HCISE00442600	0	1	1	2	1	1	4	2	2	2	1	1	1	2	1
	OrtFam_1646	Bmal|BM19010 Bmal|BM16754 Bmal|BM03759 Bmal|BM07362 Bmal|BM11768 Bmal|BM08659 Bmal|BM04438 Bmal|BM04499 Bmal|BM08635 Bmal|BM12796 Bmal|BM12637 Bmal|BM03019 Bmal|BM00057 Bmal|BM01192 Bmal|BM15918 Lloa|LOAG_18967T0 Lloa|LOAG_19193T0 Lloa|LOAG_19178T0 Lloa|LOAG_18937T0 Lloa|LOAG_18705T0 Asuu|GS_15916 Lloa|LOAG_04063T0	-	0	0	0	1	15	6	0	0	0	0	0	0	0	0	0
	OrtFam_1647	Bmal|BM08126 Bmal|BM12506 Bmal|BM22361 Bmal|BM02501 Acey|ANCCEY_11569 Name|NECAME_12804 Hcon|HCISE02055600 Cele|F22F7.7 Asuu|GS_16971 Sscr|100524723 Dmel|gene:FBgn0039109 Hsap|gene:ENSG00000128965 Lloa|LOAG_02249T0 Tspi|Tsp_03186 Oair|101104387 Scer|YER163C Oair|101114872 Asuu|GS_13772 Hcon|HCISE00821400 Sscr|100517647 Hsap|gene:ENSG00000143942 Dmel|gene:FBgn0030411	Asuu|GS_16971 Asuu|GS_13772 Hcon|HCISE02055600 Hcon|HCISE00821400	0	0	1	2	4	1	2	1	1	1	2	2	2	2	1
	OrtFam_1648	Bmal|BM17390 Bmal|BM20777 Bmal|BM08133 Bmal|BM13106 Hsap|gene:ENSG00000040933 Hsap|gene:ENSG00000109452 Oair|101109605 Oair|101112848 Sscr|100233232 Sscr|100511393 Acey|ANCCEY_08833 Hcon|HCISE01842200 Cele|R01H10.7 Lloa|LOAG_04735T0 Asuu|GS_10730 Name|NECAME_02520 Tsui|TSUIS_02610 Dmel|gene:FBgn0259166 Asuu|GS_04249 Name|NECAME_02518 Name|NECAME_02521 Bmal|BM11008	Asuu|GS_04249 Asuu|GS_10730 Hcon|HCISE01842200 Tsui|TSUIS_02610	1	0	0	2	5	1	1	1	1	3	2	2	2	1	0
	OrtFam_1649	Bmal|BM08203 Bmal|BM11065 Bmal|BM20556 Hcon|HCISE00495500 Hcon|HCISE00859500 Acey|ANCCEY_04364 Name|NECAME_09118 Cele|W02D7.7 Lloa|LOAG_01105T0 Asuu|GS_02050 Sscr|100625917 Hsap|gene:ENSG00000086598 Tspi|Tsp_06359 Dmel|gene:FBgn0029709 Oair|101122056 Acey|ANCCEY_12768 Hcon|HCISE00817500 Name|NECAME_08662 Cele|C06G4.5 Asuu|GS_03311 Scer|YGL200C Tmur|TmuE.g1166	Asuu|GS_03311 Asuu|GS_02050 Hcon|HCISE00495500 Hcon|HCISE00859500	0	1	1	2	3	1	3	2	2	2	1	1	1	1	1
	OrtFam_1650	Bmal|BM08013 Bmal|BM08512 Bmal|BM11719 Bmal|BM06638 Hsap|gene:ENSG00000156218 Hsap|gene:ENSG00000178031 Oair|101107392 Oair|101122835 Acey|ANCCEY_04000 Hcon|HCISE00150400 Cele|F53B6.2a Lloa|LOAG_18112T0 Name|NECAME_18642 Tmur|TmuE.g3234 Asuu|GS_23578 Tsui|TSUIS_03029 Tspi|Tsp_09774 Sscr|100157238 Bmal|BM12614 Name|NECAME_13964 Dmel|gene:FBgn0051619 Lloa|LOAG_15461T0	-	1	1	1	1	5	2	1	1	1	2	2	2	1	1	0
	OrtFam_1651	Bmal|BM00172 Bmal|BM04012 Hsap|gene:ENSG00000079805 Hsap|gene:ENSG00000197959 Hsap|gene:ENSG00000106976 Oair|101107117 Oair|101115027 Oair|101108737 Sscr|100153921 Sscr|100622538 Sscr|100620529 Acey|ANCCEY_07881 Name|NECAME_11259 Hcon|HCISE00197300 Cele|C02C6.1b Asuu|GS_16050 Lloa|LOAG_16654T0 Tmur|TmuE.g3459 Tspi|Tsp_08373 Dmel|gene:FBgn0003392 Tsui|TSUIS_05599 Sscr|100622420	Asuu|GS_16050 Hcon|HCISE00197300 Tsui|TSUIS_05599	1	1	1	1	2	1	1	1	1	1	3	3	4	1	0
	OrtFam_1652	Bmal|BM07705 Bmal|BM20925 Bmal|BM21070 Bmal|BM21204 Bmal|BM11726 Bmal|BM05568 Bmal|BM10930 Bmal|BM11186 Bmal|BM13325 Bmal|BM10353 Acey|ANCCEY_04010 Cele|F15D3.7 Asuu|GS_06825 Lloa|LOAG_16675T0 Name|NECAME_19444 Tmur|TmuE.g7897 Sscr|100157391 Oair|101118849 Dmel|gene:FBgn0058042 Hsap|gene:ENSG00000138297 Lloa|LOAG_16676T0 Scer|YNR017W	Asuu|GS_06825	0	1	0	1	10	2	0	1	1	1	1	1	1	1	1
	OrtFam_1653	Cele|C28F5.4 Cele|Y70C5C.1 Cele|C02G6.2 Cele|F44E7.4a Cele|C02G6.1 Hcon|HCISE00641000 Hcon|HCISE01870700 Acey|ANCCEY_08117 Name|NECAME_12077 Bmal|BM17558 Lloa|LOAG_08082T0 Tmur|TmuE.g2334 Tspi|Tsp_00424 Hsap|gene:ENSG00000119912 Sscr|100155309 Oair|101104194 Dmel|gene:FBgn0001247 Tsui|TSUIS_06429 Scer|YLR389C Asuu|GS_10811 Asuu|GS_05464 Name|NECAME_18813	Asuu|GS_05464 Asuu|GS_10811 Hcon|HCISE00641000 Tsui|TSUIS_06429	1	1	1	2	1	1	2	1	5	2	1	1	1	1	1
	OrtFam_1654	Cele|C46E1.2 Cele|M04G12.3 Cele|C06B3.8 Acey|ANCCEY_03730 Bmal|BM06711 Acey|ANCCEY_07183 Hcon|HCISE00001300 Name|NECAME_11094 Lloa|LOAG_01677T0 Sscr|100625149 Hsap|gene:ENSG00000061918 Oair|443165 Dmel|gene:FBgn0038295 Bmal|BM00972 Lloa|LOAG_01062T0 Cele|T04D3.4a Name|NECAME_13156 Hcon|HCISE01424100 Oair|101106088 Cele|T07D1.1b Dmel|gene:FBgn0013973 Sscr|444999	-	0	0	0	0	2	2	2	2	5	2	1	2	2	2	0
	OrtFam_1655	Cele|E03H4.12 Cele|T15D6.7 Cele|T09E11.1 Cele|W07G9.2 Cele|C54C8.5 Cele|C47F8.4 Hcon|HCISE00101300 Hcon|HCISE00901700 Hcon|HCISE01004700 Hcon|HCISE02184300 Hcon|HCISE01410400 Hcon|HCISE01955000 Acey|ANCCEY_06584 Name|NECAME_12381 Lloa|LOAG_18221T0 Bmal|BM01988 Acey|ANCCEY_13141 Asuu|GS_21818 Asuu|GS_20329 Lloa|LOAG_06760T0 Asuu|GS_12180 Name|NECAME_09799	Asuu|GS_21818 Asuu|GS_12180 Asuu|GS_20329	0	0	0	3	1	2	6	2	6	2	0	0	0	0	0
	OrtFam_1656	Cele|K09A9.3 Cele|ZK809.4a Acey|ANCCEY_04155 Name|NECAME_00046 Hcon|HCISE00676500 Acey|ANCCEY_06548 Hcon|HCISE00549800 Name|NECAME_01543 Asuu|GS_12042 Lloa|LOAG_07950T0 Tsui|TSUIS_02599 Dmel|gene:FBgn0026585 Bmal|BM19339 Sscr|100153166 Hsap|gene:ENSG00000198246 Oair|101107328 Tspi|Tsp_07410 Scer|YAL022C Sscr|396631 Oair|101117541 Hsap|gene:ENSG00000112759 Dmel|gene:FBgn0031250	Asuu|GS_12042 Hcon|HCISE00549800 Tsui|TSUIS_02599	1	0	1	1	1	1	2	2	2	2	2	2	2	2	1
	OrtFam_1657	Cele|F44E5.2 Cele|F47D12.5 Cele|F53G2.1 Cele|Y9C9A.13 Cele|K05C4.9 Cele|Y55F3C.9 Cele|Y71A12B.17b Cele|W06A11.2 Cele|H04D03.4 Cele|F47G4.2 Cele|H24K24.2 Cele|Y71A12B.12a Cele|Y39G10AR.5 Cele|F58D2.1 Cele|Y71A12B.15 Cele|Y39A1A.17 Cele|C33A12.12 Cele|C48D1.1a Cele|F12F6.8 Cele|C50F2.1 Cele|F44E5.3 Cele|K05C4.3	-	0	0	0	0	0	0	0	0	22	0	0	0	0	0	0
	OrtFam_1658	Cele|F47E1.2 Cele|F47E1.4 Dmel|gene:FBgn0032433 Dmel|gene:FBgn0034716 Dmel|gene:FBgn0034715 Dmel|gene:FBgn0050277 Dmel|gene:FBgn0036732 Hcon|HCISE00059500 Hcon|HCISE01459700 Tmur|TmuE.g416 Tmur|TmuE.g417 Acey|ANCCEY_05625 Cele|Y32F6B.1 Asuu|GS_04385 Lloa|LOAG_18622T0 Name|NECAME_16542 Tspi|Tsp_03665 Bmal|BM17978 Tsui|TSUIS_06896 Asuu|GS_19280 Lloa|LOAG_08290T0 Tsui|TSUIS_01154	Asuu|GS_19280 Hcon|HCISE00059500 Hcon|HCISE01459700 Tsui|TSUIS_01154 Tsui|TSUIS_06896	2	2	1	2	1	2	2	1	3	1	0	0	0	5	0
	OrtFam_1659	Cele|T28F3.5a Cele|W09B6.1c Hsap|gene:ENSG00000076555 Hsap|gene:ENSG00000132142 Oair|101114816 Oair|443186 Scer|YMR207C Scer|YNR016C Sscr|100154993 Sscr|397324 Acey|ANCCEY_02808 Name|NECAME_10862 Hcon|HCISE02084200 Name|NECAME_10860 Tspi|Tsp_05000 Hcon|HCISE00978400 Lloa|LOAG_03909T0 Bmal|BM19581 Tmur|TmuE.g5511 Tsui|TSUIS_02519 Dmel|gene:FBgn0033246 Asuu|GS_04977	Asuu|GS_04977 Hcon|HCISE02084200 Hcon|HCISE00978400 Tsui|TSUIS_02519	1	1	1	1	1	1	2	1	2	2	2	2	2	1	2
	OrtFam_1660	Cele|F33H2.3 Cele|T19H12.2 Acey|ANCCEY_10518 Name|NECAME_06270 Hcon|HCISE00584800 Hsap|gene:ENSG00000136938 Sscr|100155298 Oair|101105917 Dmel|gene:FBgn0034282 Asuu|GS_21682 Lloa|LOAG_02507T0 Bmal|BM07175 Tspi|Tsp_08150 Tmur|TmuE.g2545 Tsui|TSUIS_00187 Oair|101102602 Hsap|gene:ENSG00000143401 Oair|494442 Sscr|100152263 Hsap|gene:ENSG00000140350 Oair|101114673 Tsui|TSUIS_02940	Asuu|GS_21682 Hcon|HCISE00584800 Tsui|TSUIS_00187	2	1	1	1	1	1	1	1	2	1	3	4	2	1	0
	OrtFam_1661	Cele|C33D12.1 Cele|C33D12.7 Dmel|gene:FBgn0004854 Dmel|gene:FBgn0011758 Acey|ANCCEY_11472 Name|NECAME_15065 Hcon|HCISE01759300 Asuu|GS_17336 Tmur|TmuE.g5794 Tsui|TSUIS_01679 Tspi|Tsp_06767 Lloa|LOAG_18696T0 Sscr|100152288 Oair|101115337 Hsap|gene:ENSG00000143032 Hsap|gene:ENSG00000125492 Bmal|BM02404 Sscr|100521190 Oair|101119896 Tsui|TSUIS_01689 Tmur|TmuE.g5793 Tspi|Tsp_06769	-	2	2	2	1	1	1	1	1	2	1	2	2	2	2	0
	OrtFam_1662	Cele|F17E5.2 Cele|F55A11.4a Acey|ANCCEY_05246 Bmal|BM07724 Lloa|LOAG_18406T0 Dmel|gene:FBgn0052103 Hsap|gene:ENSG00000148339 Tspi|Tsp_03773 Oair|101109176 Sscr|100156347 Name|NECAME_15453 Tmur|TmuE.g4754 Asuu|GS_13407 Hcon|HCISE01317700 Scer|YPR011C Acey|ANCCEY_05247 Hcon|HCISE00285400 Asuu|GS_20851 Oair|101121668 Name|NECAME_15452 Oair|101121385 Scer|YNL083W	Asuu|GS_13407 Asuu|GS_20851 Hcon|HCISE01317700 Hcon|HCISE00285400	0	1	1	2	1	1	2	2	2	2	1	3	1	1	2
	OrtFam_1663	Dmel|gene:FBgn0000064 Dmel|gene:FBgn0039425 Acey|ANCCEY_07611 Name|NECAME_15515 Hcon|HCISE01101200 Cele|T05D4.1 Lloa|LOAG_16465T0 Bmal|BM03010 Asuu|GS_19276 Tmur|TmuE.g8359 Tsui|TSUIS_03444 Acey|ANCCEY_10792 Hcon|HCISE01281200 Name|NECAME_10023 Cele|F01F1.12a Asuu|GS_06602 Tspi|Tsp_09639 Oair|443085 Hsap|gene:ENSG00000109107 Sscr|100512013 Hsap|gene:ENSG00000149925 Oair|101105422	Asuu|GS_19276 Asuu|GS_06602 Hcon|HCISE01281200 Tsui|TSUIS_03444	1	1	1	2	1	1	2	2	2	2	2	2	1	2	0
	OrtFam_1664	Dmel|gene:FBgn0003943 Dmel|gene:FBgn0086558 Hcon|HCISE00922000 Hcon|HCISE01062800 Hcon|HCISE01027200 Acey|ANCCEY_08634 Name|NECAME_02904 Lloa|LOAG_16406T0 Cele|F25B5.4a Bmal|BM17691 Asuu|GS_03736 Tmur|TmuE.g8011 Sscr|396966 Sscr|100125968 Oair|443016 Oair|101115230 Hsap|gene:ENSG00000170315 Hsap|gene:ENSG00000150991 Tsui|TSUIS_07346 Tspi|Tsp_07290 Scer|YLL039C Tspi|Tsp_07300	Asuu|GS_03736 Hcon|HCISE01027200 Hcon|HCISE01062800 Hcon|HCISE00922000 Tsui|TSUIS_07346	1	1	2	1	1	1	3	1	1	1	2	2	2	2	1
	OrtFam_1665	Dmel|gene:FBgn0011760 Dmel|gene:FBgn0026141 Oair|101106123 Oair|101118902 Acey|ANCCEY_00634 Name|NECAME_13628 Hcon|HCISE01508900 Hcon|HCISE01162800 Cele|T26A5.9 Lloa|LOAG_07409T0 Bmal|BM03437 Asuu|GS_17025 Sscr|100512860 Oair|101121274 Hsap|gene:ENSG00000121083 Tmur|TmuE.g4824 Tspi|Tsp_00842 Tsui|TSUIS_07484 Scer|YDR424C Hsap|gene:ENSG00000088986 Sscr|100157773 Tspi|Tsp_02026	Asuu|GS_17025 Hcon|HCISE01508900 Hcon|HCISE01162800	1	1	2	1	1	1	2	1	1	1	2	3	2	2	1
	OrtFam_1666	Dmel|gene:FBgn0014343 Dmel|gene:FBgn0015919 Dmel|gene:FBgn0015904 Acey|ANCCEY_12102 Hcon|HCISE00875300 Name|NECAME_14856 Asuu|GS_22727 Bmal|BM21988 Cele|C36F7.1 Lloa|LOAG_15685T0 Sscr|100519749 Tspi|Tsp_11406 Tsui|TSUIS_05750 Tmur|TmuE.g6638 Sscr|100518430 Lloa|LOAG_13395T0 Oair|101118892 Lloa|LOAG_12830T0 Hsap|gene:ENSG00000170561 Hsap|gene:ENSG00000113430 Oair|101111127 Hsap|gene:ENSG00000159387	Asuu|GS_22727 Hcon|HCISE00875300 Tsui|TSUIS_05750	1	1	1	1	1	3	1	1	1	1	3	2	2	3	0
	OrtFam_1667	Dmel|gene:FBgn0014863 Dmel|gene:FBgn0259209 Hcon|HCISE01110500 Hcon|HCISE01448000 Acey|ANCCEY_08343 Cele|T04C9.4c Lloa|LOAG_17522T0 Name|NECAME_03892 Tspi|Tsp_00064 Tmur|TmuE.g5013 Asuu|GS_16249 Bmal|BM12044 Tsui|TSUIS_04069 Sscr|100622890 Hsap|gene:ENSG00000159176 Oair|101115999 Sscr|100337687 Hsap|gene:ENSG00000129170 Tspi|Tsp_01053 Oair|101123618 Sscr|100153630 Hsap|gene:ENSG00000175183	Asuu|GS_16249 Hcon|HCISE01110500 Hcon|HCISE01448000 Tsui|TSUIS_04069	1	1	2	1	1	1	2	1	1	1	3	2	3	2	0
	OrtFam_1668	Dmel|gene:FBgn0015218 Dmel|gene:FBgn0035709 Dmel|gene:FBgn0040368 Dmel|gene:FBgn0035823 Dmel|gene:FBgn0035860 Acey|ANCCEY_14003 Name|NECAME_13343 Hcon|HCISE01631800 Lloa|LOAG_00067T0 Bmal|BM21660 Asuu|GS_10905 Cele|B0348.6b Sscr|100038030 Oair|101112730 Hsap|gene:ENSG00000175766 Tsui|TSUIS_00586 Tmur|TmuE.g7268 Tspi|Tsp_06305 Scer|YOL139C Hsap|gene:ENSG00000151247 Sscr|100523233 Oair|101106260	Asuu|GS_10905 Hcon|HCISE01631800 Tsui|TSUIS_00586	1	1	1	1	1	1	1	1	1	1	2	2	2	5	1
	OrtFam_1669	Dmel|gene:FBgn0015622 Dmel|gene:FBgn0030755 Dmel|gene:FBgn0030377 Hcon|HCISE00091300 Hcon|HCISE01773500 Hcon|HCISE00091700 Hsap|gene:ENSG00000127022 Hsap|gene:ENSG00000153132 Oair|101115069 Oair|101122273 Sscr|100519184 Sscr|100624991 Acey|ANCCEY_01098 Name|NECAME_09703 Cele|ZK632.6 Lloa|LOAG_00322T0 Asuu|GS_14861 Bmal|BM20536 Tsui|TSUIS_01914 Tspi|Tsp_00061 Tmur|TmuE.g7998 Scer|YAL058W	Asuu|GS_14861 Hcon|HCISE00091700 Hcon|HCISE00091300 Hcon|HCISE01773500 Tsui|TSUIS_01914	1	1	1	1	1	1	3	1	1	1	2	2	2	3	1
	OrtFam_1670	Dmel|gene:FBgn0016078 Dmel|gene:FBgn0041087 Dmel|gene:FBgn0037166 Dmel|gene:FBgn0037164 Dmel|gene:FBgn0037163 Acey|ANCCEY_00708 Hcon|HCISE00685800 Cele|F53C3.13b Asuu|GS_21146 Tsui|TSUIS_00828 Tmur|TmuE.g361 Lloa|LOAG_12928T0 Sscr|100515451 Oair|101115312 Hsap|gene:ENSG00000067113 Tspi|Tsp_06576 Name|NECAME_13855 Acey|ANCCEY_03593 Name|NECAME_03939 Lloa|LOAG_09343T0 Cele|T28D9.3d Name|NECAME_13854	Asuu|GS_21146 Hcon|HCISE00685800 Tsui|TSUIS_00828	1	1	1	1	0	2	1	2	2	3	1	1	1	5	0
	OrtFam_1671	Dmel|gene:FBgn0016984 Dmel|gene:FBgn0034789 Hsap|gene:ENSG00000107242 Hsap|gene:ENSG00000186111 Hsap|gene:ENSG00000143398 Oair|101107667 Oair|101115537 Oair|101114069 Acey|ANCCEY_10517 Hcon|HCISE00584700 Bmal|BM18858 Cele|F55A12.3 Lloa|LOAG_01373T0 Name|NECAME_06269 Asuu|GS_14041 Tspi|Tsp_09431 Tmur|TmuE.g6839 Sscr|100624272 Tsui|TSUIS_09079 Scer|YDR208W Tsui|TSUIS_09078 Sscr|100521362	Asuu|GS_14041 Hcon|HCISE00584700 Tsui|TSUIS_09079 Tsui|TSUIS_09078	2	1	1	1	1	1	1	1	1	1	3	3	2	2	1
	OrtFam_1672	Dmel|gene:FBgn0028863 Dmel|gene:FBgn0261041 Dmel|gene:FBgn0261999 Hcon|HCISE00232000 Hcon|HCISE00551100 Hsap|gene:ENSG00000151062 Hsap|gene:ENSG00000157445 Oair|101105365 Oair|101116306 Acey|ANCCEY_05839 Acey|ANCCEY_05838 Hcon|HCISE01264300 Name|NECAME_02078 Cele|C50C3.9a Bmal|BM19561 Lloa|LOAG_18702T0 Asuu|GS_03646 Tmur|TmuE.g2888 Tsui|TSUIS_05580 Tspi|Tsp_10943 Sscr|100620898 Sscr|100153986	Hcon|HCISE00551100 Tsui|TSUIS_05580	1	1	1	1	1	1	3	2	1	1	2	2	2	3	0
	OrtFam_1673	Dmel|gene:FBgn0029804 Dmel|gene:FBgn0029807 Hcon|HCISE01293700 Hcon|HCISE02147400 Hsap|gene:ENSG00000158516 Scer|YHR132C Acey|ANCCEY_08049 Name|NECAME_05442 Cele|Y18H1A.9 Asuu|GS_16428 Lloa|LOAG_17992T0 Tsui|TSUIS_05341 Tmur|TmuE.g4008 Tspi|Tsp_01317 Oair|101117326 Sscr|397476 Bmal|BM16746 Hsap|gene:ENSG00000128510 Tspi|Tsp_09758 Sscr|100625151 Tmur|TmuE.g1682 Tsui|TSUIS_07698	Tsui|TSUIS_07698 Tsui|TSUIS_05341	2	2	2	1	1	1	2	1	1	1	2	1	2	2	1
	OrtFam_1674	Dmel|gene:FBgn0029994 Dmel|gene:FBgn0032405 Hcon|HCISE00564100 Hcon|HCISE00707700 Acey|ANCCEY_06731 Name|NECAME_07642 Asuu|GS_02314 Bmal|BM19038 Tsui|TSUIS_07245 Tmur|TmuE.g4243 Acey|ANCCEY_11012 Asuu|GS_05377 Bmal|BM02663 Lloa|LOAG_02402T0 Cele|F27D9.6 Tspi|Tsp_09971 Asuu|GS_11153 Lloa|LOAG_04354T0 Hsap|gene:ENSG00000170509 Sscr|100626886 Oair|101122359 Tsui|TSUIS_05610	Asuu|GS_02314 Tsui|TSUIS_05610 Tsui|TSUIS_07245	2	1	1	3	2	2	2	2	1	1	1	1	1	2	0
	OrtFam_1675	Dmel|gene:FBgn0031038 Dmel|gene:FBgn0031039 Dmel|gene:FBgn0037512 Hcon|HCISE00990100 Acey|ANCCEY_09832 Cele|C16C10.1 Asuu|GS_09024 Lloa|LOAG_07218T0 Bmal|BM17414 Tspi|Tsp_00302 Hsap|gene:ENSG00000075303 Sscr|100621546 Tmur|TmuE.g2295 Oair|101115046 Name|NECAME_00842 Tsui|TSUIS_06463 Name|NECAME_00843 Scer|YGR257C Hsap|gene:ENSG00000013306 Sscr|100514424 Oair|101121769 Tsui|TSUIS_06393	Asuu|GS_09024 Hcon|HCISE00990100 Tsui|TSUIS_06463 Tsui|TSUIS_06393	2	1	1	1	1	1	1	1	1	2	2	2	2	3	1
	OrtFam_1676	Dmel|gene:FBgn0031322 Dmel|gene:FBgn0263106 Acey|ANCCEY_06864 Name|NECAME_08172 Hcon|HCISE01974000 Bmal|BM04256 Lloa|LOAG_18566T0 Cele|F54D5.8 Asuu|GS_00905 Tspi|Tsp_10770 Hsap|gene:ENSG00000132002 Sscr|396741 Oair|101122104 Tmur|TmuE.g3307 Tsui|TSUIS_06305 Scer|YNL007C Sscr|100525703 Hsap|gene:ENSG00000162616 Oair|101101935 Sscr|100525553 Hsap|gene:ENSG00000137094 Oair|101119367	Asuu|GS_00905 Hcon|HCISE01974000 Tsui|TSUIS_06305	1	1	1	1	1	1	1	1	1	1	3	3	3	2	1
	OrtFam_1677	Dmel|gene:FBgn0032923 Dmel|gene:FBgn0263050 Acey|ANCCEY_00994 Hcon|HCISE00163300 Name|NECAME_03265 Cele|T05C3.6a Acey|ANCCEY_04929 Hcon|HCISE00312100 Cele|F09G2.8b Asuu|GS_11562 Lloa|LOAG_00845T0 Bmal|BM03407 Hsap|gene:ENSG00000105223 Sscr|100625322 Oair|101118551 Tmur|TmuE.g5967 Name|NECAME_16514 Tspi|Tsp_03137 Tsui|TSUIS_08003 Asuu|GS_16392 Lloa|LOAG_00416T0 Name|NECAME_17115	Asuu|GS_11562 Asuu|GS_16392 Hcon|HCISE00312100	1	1	1	2	1	2	2	2	2	3	1	1	1	2	0
	OrtFam_1678	Dmel|gene:FBgn0035231 Dmel|gene:FBgn0041342 Tmur|TmuE.g1731 Tmur|TmuE.g4399 Tsui|TSUIS_02007 Tsui|TSUIS_02055 Acey|ANCCEY_08232 Hcon|HCISE01384400 Name|NECAME_00257 Cele|F08C6.2a Asuu|GS_16928 Bmal|BM18298 Lloa|LOAG_05103T0 Tspi|Tsp_04026 Tsui|TSUIS_01805 Sscr|100512194 Hsap|gene:ENSG00000161217 Oair|101120976 Oair|101115344 Scer|YGR202C Hsap|gene:ENSG00000102230 Sscr|100152643	Asuu|GS_16928 Hcon|HCISE01384400 Tsui|TSUIS_01805 Tsui|TSUIS_02007 Tsui|TSUIS_02055	3	2	1	1	1	1	1	1	1	1	2	2	2	2	1
	OrtFam_1679	Dmel|gene:FBgn0035498 Dmel|gene:FBgn0036688 Hcon|HCISE01134000 Hcon|HCISE01493200 Hsap|gene:ENSG00000073712 Hsap|gene:ENSG00000101311 Hsap|gene:ENSG00000149781 Oair|101115330 Oair|101117180 Oair|101115796 Sscr|100154173 Sscr|100157961 Sscr|100525326 Acey|ANCCEY_10663 Name|NECAME_03060 Cele|C47E8.7 Asuu|GS_15128 Lloa|LOAG_07078T0 Bmal|BM21495 Tsui|TSUIS_01513 Tmur|TmuE.g1508 Tspi|Tsp_04123	Asuu|GS_15128 Hcon|HCISE01134000 Hcon|HCISE01493200 Tsui|TSUIS_01513	1	1	1	1	1	1	2	1	1	1	3	3	3	2	0
	OrtFam_1680	Dmel|gene:FBgn0051092 Dmel|gene:FBgn0066101 Hcon|HCISE00085800 Hcon|HCISE02158800 Hsap|gene:ENSG00000130164 Hsap|gene:ENSG00000147852 Hsap|gene:ENSG00000157193 Oair|101116697 Oair|101117143 Oair|443535 Sscr|100187577 Sscr|396801 Sscr|733630 Acey|ANCCEY_11325 Name|NECAME_07426 Cele|T13C2.6b Asuu|GS_16393 Lloa|LOAG_18229T0 Bmal|BM03219 Tmur|TmuE.g5259 Tsui|TSUIS_06586 Tspi|Tsp_11174	Asuu|GS_16393 Hcon|HCISE00085800 Hcon|HCISE02158800 Tsui|TSUIS_06586	1	1	1	1	1	1	2	1	1	1	3	3	3	2	0
	OrtFam_1681	Dmel|gene:FBgn0053105 Dmel|gene:FBgn0069242 Hcon|HCISE00512000 Hcon|HCISE01320100 Scer|YGL002W Scer|YHR110W Scer|YAR002C-A Acey|ANCCEY_06146 Asuu|GS_08332 Cele|Y60A3A.9 Bmal|BM01587 Sscr|100511312 Hsap|gene:ENSG00000158604 Oair|101115957 Oair|101102809 Lloa|LOAG_04622T0 Tsui|TSUIS_02469 Tmur|TmuE.g2411 Tspi|Tsp_01823 Hsap|gene:ENSG00000184840 Tsui|TSUIS_02669 Sscr|100515808	Asuu|GS_08332 Hcon|HCISE00512000 Hcon|HCISE01320100 Tsui|TSUIS_02469 Tsui|TSUIS_02669	2	1	1	1	1	1	2	1	1	0	2	2	2	2	3
	OrtFam_1682	Hcon|HCISE00081900 Hcon|HCISE00082200 Hcon|HCISE00082000 Hcon|HCISE01805400 Hcon|HCISE00528900 Hcon|HCISE01590500 Hcon|HCISE01729200 Hcon|HCISE01591000 Hcon|HCISE00528800 Hcon|HCISE01399600 Hcon|HCISE00719000 Hcon|HCISE01614300 Hcon|HCISE00528700 Hcon|HCISE01490600 Hcon|HCISE00719200 Hcon|HCISE01614400 Hcon|HCISE01444900 Hcon|HCISE00719400 Hcon|HCISE00719300 Hcon|HCISE01615600 Hcon|HCISE01399400 …	Hcon|HCISE01444900 Hcon|HCISE01591000 Hcon|HCISE01399400 Hcon|HCISE00719300 Hcon|HCISE01614400 Hcon|HCISE00719200 Hcon|HCISE01490600 Hcon|HCISE00719000 Hcon|HCISE01399600	0	0	0	0	0	0	22	0	0	0	0	0	0	0	0
	OrtFam_1683	Hcon|HCISE00095400 Hcon|HCISE01425600 Hsap|gene:ENSG00000055609 Hsap|gene:ENSG00000167548 Oair|101115617 Oair|101120741 Sscr|100513150 Sscr|100514805 Acey|ANCCEY_07478 Lloa|LOAG_17819T0 Cele|T12D8.1 Name|NECAME_02467 Name|NECAME_02470 Name|NECAME_02469 Asuu|GS_07431 Tmur|TmuE.g7301 Tsui|TSUIS_04398 Tspi|Tsp_02214 Asuu|GS_01582 Dmel|gene:FBgn0023518 Dmel|gene:FBgn0034926 Tspi|Tsp_02213	Asuu|GS_01582 Asuu|GS_07431 Hcon|HCISE00095400 Tsui|TSUIS_04398	1	1	2	2	0	1	2	1	1	3	2	2	2	2	0
	OrtFam_1684	Hcon|HCISE00110100 Hcon|HCISE00445700 Hsap|gene:ENSG00000058262 Hsap|gene:ENSG00000065665 Oair|101108676 Oair|101114060 Sscr|100155306 Sscr|100511831 Sscr|100624417 Sscr|100627954 Tspi|Tsp_07650 Tspi|Tsp_07656 Acey|ANCCEY_05092 Cele|Y57G11C.15a Lloa|LOAG_02516T0 Asuu|GS_04718 Bmal|BM19308 Tsui|TSUIS_04897 Tmur|TmuE.g4418 Dmel|gene:FBgn0086357 Name|NECAME_03989 Scer|YLR378C	Asuu|GS_04718 Hcon|HCISE00110100 Hcon|HCISE00445700 Tsui|TSUIS_04897	1	1	2	1	1	1	2	1	1	1	2	2	4	1	1
	OrtFam_1685	Hcon|HCISE00120800 Hcon|HCISE01151900 Acey|ANCCEY_06901 Name|NECAME_12984 Cele|Y55F3AM.13 Asuu|GS_24318 Bmal|BM19492 Acey|ANCCEY_06902 Hcon|HCISE01152000 Cele|Y55F3AM.1 Asuu|GS_05238 Bmal|BM19491 Lloa|LOAG_00276T0 Tspi|Tsp_03274 Tsui|TSUIS_01403 Tmur|TmuE.g4049 Dmel|gene:FBgn0030572 Hsap|gene:ENSG00000131368 Oair|101104277 Sscr|100628134 Hcon|HCISE00120700 Lloa|LOAG_00277T0	Asuu|GS_05238 Asuu|GS_24318 Hcon|HCISE01151900 Hcon|HCISE00120800 Hcon|HCISE00120700 Hcon|HCISE01152000 Tsui|TSUIS_01403	1	1	1	2	2	2	4	2	2	1	1	1	1	1	0
	OrtFam_1686	Hcon|HCISE00138600 Hcon|HCISE01153500 Hsap|gene:ENSG00000068976 Hsap|gene:ENSG00000100994 Hsap|gene:ENSG00000100504 Oair|442998 Oair|554325 Oair|554320 Sscr|100141306 Sscr|733659 Sscr|100621536 Acey|ANCCEY_02686 Name|NECAME_10405 Cele|T22F3.3a Asuu|GS_11347 Lloa|LOAG_06016T0 Bmal|BM07738 Tmur|TmuE.g4782 Tspi|Tsp_03882 Dmel|gene:FBgn0004507 Tsui|TSUIS_08780 Scer|YPR160W	Asuu|GS_11347 Hcon|HCISE00138600 Hcon|HCISE01153500 Tsui|TSUIS_08780	1	1	1	1	1	1	2	1	1	1	3	3	3	1	1
	OrtFam_1687	Hcon|HCISE00145700 Hcon|HCISE00605800 Hsap|gene:ENSG00000003987 Hsap|gene:ENSG00000139505 Hsap|gene:ENSG00000102043 Oair|101104812 Oair|101111072 Oair|101116065 Sscr|100514555 Sscr|100514746 Sscr|100516469 Acey|ANCCEY_08381 Name|NECAME_12087 Cele|F53A2.8b Asuu|GS_05999 Lloa|LOAG_17492T0 Bmal|BM05499 Dmel|gene:FBgn0028497 Tspi|Tsp_01469 Tmur|TmuE.g7325 Tsui|TSUIS_04408 Scer|YJR110W	Asuu|GS_05999 Hcon|HCISE00605800 Hcon|HCISE00145700 Tsui|TSUIS_04408	1	1	1	1	1	1	2	1	1	1	3	3	3	1	1
	OrtFam_1688	Hcon|HCISE00178000 Hcon|HCISE01976400 Acey|ANCCEY_13523 Bmal|BM18888 Name|NECAME_14493 Lloa|LOAG_02553T1 Cele|F52C12.2 Tmur|TmuE.g9396 Asuu|GS_17241 Dmel|gene:FBgn0038313 Scer|YOR006C Sscr|100515431 Hsap|gene:ENSG00000007520 Tsui|TSUIS_02158 Lloa|LOAG_02552T0 Name|NECAME_14494 Hcon|HCISE00177900 Tmur|TmuE.g5156 Tspi|Tsp_00957 Oair|101108184 Asuu|GS_23548 Tspi|Tsp_03041	Asuu|GS_17241 Asuu|GS_23548 Hcon|HCISE01976400 Hcon|HCISE00178000 Tsui|TSUIS_02158	1	2	2	2	1	2	3	1	1	2	1	1	1	1	1
	OrtFam_1689	Hcon|HCISE00178700 Hcon|HCISE01299700 Tspi|Tsp_07121 Tspi|Tsp_12298 Acey|ANCCEY_03426 Name|NECAME_02484 Hcon|HCISE00178800 Tsui|TSUIS_07482 Tmur|TmuE.g7378 Lloa|LOAG_17262T0 Hsap|gene:ENSG00000152404 Oair|101103667 Sscr|100217380 Dmel|gene:FBgn0030655 Bmal|BM20376 Acey|ANCCEY_03430 Name|NECAME_02479 Cele|B0361.2a Asuu|GS_20151 Bmal|BM20374 Tspi|Tsp_07120 Tsui|TSUIS_01338	Asuu|GS_20151 Hcon|HCISE01299700 Tsui|TSUIS_07482 Tsui|TSUIS_01338	2	1	3	1	2	1	3	2	1	2	1	1	1	1	0
	OrtFam_1690	Hcon|HCISE01995900 Hsap|gene:ENSG00000130309 Hsap|gene:ENSG00000198756 Hsap|gene:ENSG00000167123 Oair|101107209 Oair|101114107 Sscr|100517457 Sscr|100624924 Acey|ANCCEY_00616 Cele|D2045.9 Lloa|LOAG_00943T0 Asuu|GS_15095 Bmal|BM09200 Tmur|TmuE.g4085 Dmel|gene:FBgn0051915 Name|NECAME_17029 Tsui|TSUIS_06710 Bmal|BM01290 Tsui|TSUIS_06684 Bmal|BM16055 Sscr|100157139 Oair|101107949	Asuu|GS_15095 Hcon|HCISE01995900 Tsui|TSUIS_06710 Tsui|TSUIS_06684	2	1	0	1	3	1	1	1	1	1	3	3	3	1	0
	OrtFam_1691	Hcon|HCISE00237400 Hcon|HCISE02076700 Hsap|gene:ENSG00000106089 Hsap|gene:ENSG00000263024 Scer|YMR183C Scer|YPL232W Acey|ANCCEY_12546 Name|NECAME_15578 Cele|F56A8.7a Lloa|LOAG_06570T0 Asuu|GS_10755 Tmur|TmuE.g5432 Tspi|Tsp_07354 Bmal|BM13808 Dmel|gene:FBgn0013343 Sscr|100512594 Oair|443479 Tsui|TSUIS_02601 Bmal|BM09110 Hsap|gene:ENSG00000099365 Sscr|100512651 Oair|101112696	Asuu|GS_10755 Hcon|HCISE00237400 Hcon|HCISE02076700 Tsui|TSUIS_02601	1	1	1	1	2	1	2	1	1	1	3	2	2	1	2
	OrtFam_1692	Hcon|HCISE00246300 Hcon|HCISE01299100 Hcon|HCISE01147500 Hcon|HCISE01149300 Acey|ANCCEY_08793 Name|NECAME_08520 Cele|F59A2.6 Lloa|LOAG_10386T0 Asuu|GS_18398 Acey|ANCCEY_08794 Lloa|LOAG_17288T0 Cele|F59A2.2b Bmal|BM20529 Asuu|GS_00975 Tmur|TmuE.g7272 Tspi|Tsp_04886 Tsui|TSUIS_04553 Hsap|gene:ENSG00000144674 Sscr|100157001 Dmel|gene:FBgn0034854 Tspi|Tsp_04885 Oair|101109394	Asuu|GS_00975 Asuu|GS_18398 Hcon|HCISE01147500 Hcon|HCISE01299100 Hcon|HCISE01149300 Hcon|HCISE00246300 Tsui|TSUIS_04553	1	1	2	2	1	2	4	2	2	1	1	1	1	1	0
	OrtFam_1693	Hcon|HCISE00254300 Hcon|HCISE01433700 Hcon|HCISE02083000 Hcon|HCISE00905800 Hcon|HCISE01591400 Hcon|HCISE00905000 Hcon|HCISE01608300 Hcon|HCISE00404800 Hcon|HCISE00404700 Hcon|HCISE02183800 Hcon|HCISE01858500 Hcon|HCISE01715900 Hcon|HCISE02003600 Hcon|HCISE00619500 Hcon|HCISE01667300 Hcon|HCISE01579800 Hcon|HCISE00468600 Hcon|HCISE00467900 Hcon|HCISE01301800 Hcon|HCISE02107900 Hcon|HCISE02003500 …	Hcon|HCISE01858500 Hcon|HCISE02003600 Hcon|HCISE00467900 Hcon|HCISE02107900 Hcon|HCISE00619500 Hcon|HCISE00254300 Hcon|HCISE02183800 Hcon|HCISE01608300 Hcon|HCISE01579800 Hcon|HCISE01667300 Hcon|HCISE00404700 Hcon|HCISE01301800 Hcon|HCISE01715900 Hcon|HCISE02083000 Hcon|HCISE00468600 Hcon|HCISE01433700 Hcon|HCISE02003500 Hcon|HCISE00404800 Hcon|HCISE00218200 Hcon|HCISE01591400 Hcon|HCISE00905000	0	0	0	0	0	0	22	0	0	0	0	0	0	0	0
	OrtFam_1694	Hcon|HCISE00262200 Hcon|HCISE01469800 Hcon|HCISE01182800 Tspi|Tsp_11538 Tspi|Tsp_12915 Acey|ANCCEY_14574 Name|NECAME_00863 Bmal|BM16975 Acey|ANCCEY_15609 Name|NECAME_00865 Acey|ANCCEY_15611 Cele|Y111B2A.22a Asuu|GS_04140 Lloa|LOAG_16466T0 Bmal|BM05771 Oair|101123522 Hsap|gene:ENSG00000080603 Sscr|100514159 Tsui|TSUIS_03165 Dmel|gene:FBgn0020306 Tmur|TmuE.g6953 Scer|YDR334W	Asuu|GS_04140 Hcon|HCISE01469800 Hcon|HCISE00262200 Hcon|HCISE01182800 Tsui|TSUIS_03165	1	1	2	1	2	1	3	3	1	2	1	1	1	1	1
	OrtFam_1695	Hcon|HCISE00317800 Hcon|HCISE01884200 Hcon|HCISE00318000 Hcon|HCISE01884400 Acey|ANCCEY_00493 Name|NECAME_10320 Cele|W02C12.1 Lloa|LOAG_18693T0 Tspi|Tsp_10958 Tmur|TmuE.g1989 Tsui|TSUIS_08383 Dmel|gene:FBgn0031879 Asuu|GS_02946 Asuu|GS_14884 Bmal|BM02398 Acey|ANCCEY_00495 Asuu|GS_03260 Name|NECAME_10315 Cele|F47C12.1 Bmal|BM08220 Bmal|BM06807 Bmal|BM15225	Asuu|GS_02946 Tsui|TSUIS_08383	1	1	1	3	4	1	4	2	2	2	0	0	0	1	0
	OrtFam_1696	Hcon|HCISE00370200 Hcon|HCISE00388700 Hcon|HCISE00370300 Hcon|HCISE00388600 Hcon|HCISE00370400 Hcon|HCISE00388500 Acey|ANCCEY_04871 Name|NECAME_08451 Cele|T20H4.5 Lloa|LOAG_03457T0 Bmal|BM04442 Tsui|TSUIS_00249 Dmel|gene:FBgn0017567 Hsap|gene:ENSG00000110717 Tspi|Tsp_01868 Sscr|100521945 Asuu|GS_14573 Tmur|TmuE.g6989 Oair|101112935 Tspi|Tsp_13503 Tmur|TmuE.g6988 Tspi|Tsp_01870	Asuu|GS_14573 Hcon|HCISE00370400 Hcon|HCISE00388500 Tsui|TSUIS_00249	1	2	3	1	1	1	6	1	1	1	1	1	1	1	0
	OrtFam_1697	Hcon|HCISE00408100 Hcon|HCISE01641300 Tspi|Tsp_12263 Tspi|Tsp_12282 Acey|ANCCEY_08163 Name|NECAME_06737 Cele|Y37A1B.2b Asuu|GS_23771 Lloa|LOAG_01163T0 Bmal|BM18971 Tsui|TSUIS_00657 Oair|101105362 Hsap|gene:ENSG00000173548 Sscr|100153032 Dmel|gene:FBgn0040475 Tmur|TmuE.g3823 Sscr|100627455 Hsap|gene:ENSG00000130340 Oair|101109101 Oair|101113793 Hsap|gene:ENSG00000178996 Sscr|100518876	Asuu|GS_23771 Hcon|HCISE01641300 Hcon|HCISE00408100 Tsui|TSUIS_00657	1	1	2	1	1	1	2	1	1	1	3	3	3	1	0
	OrtFam_1698	Hcon|HCISE00414600 Hcon|HCISE01383100 Hsap|gene:ENSG00000065135 Hsap|gene:ENSG00000127955 Hsap|gene:ENSG00000114353 Hsap|gene:ENSG00000263156 Sscr|100144419 Sscr|397523 Sscr|100144421 Scer|YER020W Acey|ANCCEY_04977 Name|NECAME_06729 Asuu|GS_15208 Lloa|LOAG_05154T0 Bmal|BM06864 Tspi|Tsp_07815 Tsui|TSUIS_04791 Tmur|TmuE.g3881 Oair|100302341 Dmel|gene:FBgn0001104 Oair|101103693 Cele|Y95B8A.5	Asuu|GS_15208 Hcon|HCISE01383100 Hcon|HCISE00414600 Tsui|TSUIS_04791	1	1	1	1	1	1	2	1	1	1	4	2	3	1	1
	OrtFam_1699	Hcon|HCISE00506300 Hcon|HCISE00608800 Hcon|HCISE00608600 Hcon|HCISE00614400 Acey|ANCCEY_10736 Asuu|GS_12755 Cele|ZK520.3a Sscr|100525651 Oair|101113150 Bmal|BM16783 Hsap|gene:ENSG00000157796 Name|NECAME_16633 Dmel|gene:FBgn0034452 Tspi|Tsp_00513 Acey|ANCCEY_14292 Name|NECAME_16629 Tsui|TSUIS_07580 Tmur|TmuE.g2598 Acey|ANCCEY_15355 Name|NECAME_16630 Lloa|LOAG_02818T0 Tspi|Tsp_00514	Tsui|TSUIS_07580	1	1	2	1	1	1	4	3	1	3	1	1	1	1	0
	OrtFam_1700	Hcon|HCISE00536000 Hcon|HCISE02056500 Hsap|gene:ENSG00000120645 Hsap|gene:ENSG00000262607 Hsap|gene:ENSG00000261772 Hsap|gene:ENSG00000144711 Hsap|gene:ENSG00000124313 Sscr|100520058 Sscr|100622196 Acey|ANCCEY_02107 Name|NECAME_13569 Cele|M02B7.5 Asuu|GS_14236 Lloa|LOAG_02372T0 Bmal|BM00808 Dmel|gene:FBgn0026179 Tmur|TmuE.g3746 Oair|101109678 Tspi|Tsp_10841 Tsui|TSUIS_04752 Oair|101114514 Sscr|10…	Asuu|GS_14236 Hcon|HCISE02056500 Hcon|HCISE00536000 Tsui|TSUIS_04752	1	1	1	1	1	1	2	1	1	1	5	2	3	1	0
	OrtFam_1701	Hcon|HCISE00559000 Hcon|HCISE01259100 Hsap|gene:ENSG00000206286 Hsap|gene:ENSG00000236014 Hsap|gene:ENSG00000228425 Hsap|gene:ENSG00000225590 Hsap|gene:ENSG00000224455 Hsap|gene:ENSG00000223501 Tspi|Tsp_04224 Tmur|TmuE.g6168 Acey|ANCCEY_14670 Name|NECAME_09540 Cele|F08C6.3 Oair|101116872 Acey|ANCCEY_15342 Asuu|GS_12279 Lloa|LOAG_09744T0 Bmal|BM00003 Tsui|TSUIS_04718 Sscr|100152596 Dmel|gene:FBgn0…	Asuu|GS_12279 Hcon|HCISE01259100 Tsui|TSUIS_04718	1	1	1	1	1	1	2	2	1	1	6	1	1	1	1
	OrtFam_1702	Hcon|HCISE00559600 Hcon|HCISE01259900 Acey|ANCCEY_08061 Name|NECAME_06968 Asuu|GS_11757 Cele|R08C7.3 Lloa|LOAG_02724T0 Bmal|BM19327 Tspi|Tsp_07029 Tmur|TmuE.g8794 Sscr|100141311 Oair|443235 Hsap|gene:ENSG00000164032 Dmel|gene:FBgn0001197 Tsui|TSUIS_00815 Scer|YOL012C Hsap|gene:ENSG00000105968 Sscr|100512448 Oair|101118100 Tmur|TmuE.g8793 Tmur|TmuE.g5766 Tsui|TSUIS_08329	Asuu|GS_11757 Hcon|HCISE01259900 Hcon|HCISE00559600 Tsui|TSUIS_08329 Tsui|TSUIS_00815	2	3	1	1	1	1	2	1	1	1	2	2	2	1	1
	OrtFam_1703	Hcon|HCISE00559700 Hcon|HCISE01260000 Scer|YCR094W Scer|YNR048W Scer|YNL323W Acey|ANCCEY_08062 Name|NECAME_06969 Cele|R08C7.2a Lloa|LOAG_03933T0 Asuu|GS_12957 Bmal|BM19403 Tmur|TmuE.g2666 Tsui|TSUIS_04970 Hsap|gene:ENSG00000112697 Tspi|Tsp_07853 Sscr|100738730 Dmel|gene:FBgn0030752 Oair|101108533 Oair|101118535 Hsap|gene:ENSG00000182107 Oair|101118618 Sscr|100524713	Asuu|GS_12957 Hcon|HCISE01260000 Hcon|HCISE00559700 Tsui|TSUIS_04970	1	1	1	1	1	1	2	1	1	1	2	3	2	1	3
	OrtFam_1704	Hcon|HCISE00628600 Hcon|HCISE00628900 Scer|YBR042C Scer|YDR018C Acey|ANCCEY_09216 Name|NECAME_03035 Cele|F55A11.5 Asuu|GS_20774 Lloa|LOAG_04170T0 Tspi|Tsp_03429 Bmal|BM19846 Acey|ANCCEY_13069 Cele|T05H4.1 Asuu|GS_08740 Lloa|LOAG_10647T0 Name|NECAME_16295 Hsap|gene:ENSG00000172954 Sscr|100217396 Oair|101103884 Tsui|TSUIS_04652 Tmur|TmuE.g3844 Hcon|HCISE00628500	Asuu|GS_20774 Asuu|GS_08740 Hcon|HCISE00628900 Hcon|HCISE00628600 Hcon|HCISE00628500 Tsui|TSUIS_04652	1	1	1	2	1	2	3	2	2	2	1	1	1	0	2
	OrtFam_1705	Hcon|HCISE00648600 Hcon|HCISE01291200 Acey|ANCCEY_02393 Tsui|TSUIS_07987 Tspi|Tsp_08554 Tmur|TmuE.g8464 Name|NECAME_10243 Lloa|LOAG_03537T0 Lloa|LOAG_00098T0 Cele|Y51H4A.3 Bmal|BM18300 Bmal|BM05421 Asuu|GS_05780 Sscr|396849 Oair|100302078 Hsap|gene:ENSG00000067560 Dmel|gene:FBgn0014020 Scer|YPR165W Asuu|L4_01206 Hsap|gene:ENSG00000155366 Sscr|100520019 Oair|101118144	Asuu|GS_05780 Asuu|L4_01206 Hcon|HCISE00648600 Hcon|HCISE01291200 Tsui|TSUIS_07987	1	1	1	2	2	2	2	1	1	1	2	2	2	1	1
	OrtFam_1706	Hcon|HCISE00661300 Hcon|HCISE01842500 Hcon|HCISE01435400 Hsap|gene:ENSG00000005884 Hsap|gene:ENSG00000091409 Hsap|gene:ENSG00000135424 Oair|101113656 Oair|101115445 Acey|ANCCEY_08835 Name|NECAME_02515 Cele|F54G8.3 Asuu|GS_00854 Tmur|TmuE.g7921 Tsui|TSUIS_07226 Tspi|Tsp_09920 Bmal|BM17006 Lloa|LOAG_12379T0 Dmel|gene:FBgn0004456 Lloa|LOAG_18126T0 Oair|101118038 Sscr|100517053 Sscr|100158200	Asuu|GS_00854 Hcon|HCISE01435400 Hcon|HCISE00661300 Hcon|HCISE01842500 Tsui|TSUIS_07226	1	1	1	1	1	2	3	1	1	1	3	3	2	1	0
	OrtFam_1707	Hcon|HCISE00786600 Hcon|HCISE01777400 Hcon|HCISE00786700 Hsap|gene:ENSG00000144893 Hsap|gene:ENSG00000184634 Oair|101123015 Oair|101123345 Sscr|100157450 Sscr|100524586 Acey|ANCCEY_12147 Name|NECAME_13914 Acey|ANCCEY_12146 Name|NECAME_13915 Asuu|GS_12516 Bmal|BM17158 Lloa|LOAG_17646T0 Cele|F47A4.2 Tmur|TmuE.g5472 Tsui|TSUIS_02236 Tspi|Tsp_09891 Dmel|gene:FBgn0001324 Tspi|Tsp_09893	Asuu|GS_12516 Hcon|HCISE00786600 Hcon|HCISE01777400 Hcon|HCISE00786700 Tsui|TSUIS_02236	1	1	2	1	1	1	3	2	1	2	2	2	2	1	0
	OrtFam_1708	Hcon|HCISE00806200 Hcon|HCISE00853200 Hsap|gene:ENSG00000109756 Hsap|gene:ENSG00000158987 Hsap|gene:ENSG00000217128 Oair|101102808 Oair|101111578 Sscr|100517409 Sscr|100521255 Tspi|Tsp_05892 Tspi|Tsp_05894 Tspi|Tsp_12677 Tspi|Tsp_12574 Acey|ANCCEY_12467 Name|NECAME_13025 Cele|T14G10.2a Asuu|GS_23340 Lloa|LOAG_04977T0 Bmal|BM18905 Tmur|TmuE.g4249 Tsui|TSUIS_05493 Dmel|gene:FBgn0021873	Asuu|GS_23340 Hcon|HCISE00806200 Hcon|HCISE00853200 Tsui|TSUIS_05493	1	1	4	1	1	1	2	1	1	1	3	2	2	1	0
	OrtFam_1709	Hcon|HCISE00849600 Hcon|HCISE01289700 Hcon|HCISE01289800 Scer|YPL170W Acey|ANCCEY_11858 Asuu|GS_04031 Lloa|LOAG_06660T0 Bmal|BM06381 Asuu|GS_23579 Bmal|BM05879 Lloa|LOAG_06659T0 Cele|K07E3.8a Sscr|396946 Hsap|gene:ENSG00000101856 Oair|101109741 Dmel|gene:FBgn0030703 Tsui|TSUIS_03399 Tspi|Tsp_00080 Tmur|TmuE.g6858 Cele|K10D2.4 Hsap|gene:ENSG00000164040 Sscr|100048965	Asuu|GS_04031 Asuu|GS_23579 Hcon|HCISE00849600 Hcon|HCISE01289700 Tsui|TSUIS_03399	1	1	1	2	2	2	3	1	2	0	2	1	2	1	1
	OrtFam_1710	Hcon|HCISE00862200 Hcon|HCISE01659100 Acey|ANCCEY_05676 Name|NECAME_05898 Bmal|BM20627 Acey|ANCCEY_13028 Hcon|HCISE01171900 Cele|K02D7.5 Tsui|TSUIS_01301 Tspi|Tsp_07239 Tmur|TmuE.g996 Dmel|gene:FBgn0025469 Name|NECAME_14997 Hsap|gene:ENSG00000169241 Sscr|100151868 Oair|101115842 Asuu|GS_21056 Lloa|LOAG_08618T0 Asuu|GS_16683 Bmal|BM19202 Cele|Y39A1A.8 Hcon|HCISE02034300	Asuu|GS_16683 Asuu|GS_21056 Tsui|TSUIS_01301	1	1	1	2	2	1	4	2	2	2	1	1	1	1	0
	OrtFam_1711	Hcon|HCISE00978200 Hcon|HCISE01970500 Tspi|Tsp_08257 Tspi|Tsp_12290 Acey|ANCCEY_02684 Name|NECAME_12277 Cele|Y50D4C.1a Lloa|LOAG_16475T0 Bmal|BM21487 Oair|101113616 Tsui|TSUIS_01691 Tmur|TmuE.g4674 Bmal|BM21488 Name|NECAME_12278 Oair|101118138 Hsap|gene:ENSG00000196405 Hsap|gene:ENSG00000154380 Dmel|gene:FBgn0000578 Sscr|100525245 Oair|101104593 Hsap|gene:ENSG00000125753 Sscr|100625637	Hcon|HCISE00978200 Hcon|HCISE01970500 Tsui|TSUIS_01691	1	1	2	0	2	1	2	1	1	2	3	3	2	1	0
	OrtFam_1712	Hcon|HCISE00980900 Hcon|HCISE01091300 Hsap|gene:ENSG00000085231 Hsap|gene:ENSG00000263302 Sscr|100515933 Sscr|100516765 Acey|ANCCEY_04681 Name|NECAME_10158 Lloa|LOAG_08243T0 Bmal|BM04954 Cele|T12D8.7 Asuu|GS_19569 Sscr|100516658 Oair|101117906 Dmel|gene:FBgn0000617 Tsui|TSUIS_08663 Tmur|TmuE.g1800 Scer|YMR236W Hsap|gene:ENSG00000187325 Tsui|TSUIS_04038 Tspi|Tsp_01650 Oair|101119251	Asuu|GS_19569 Hcon|HCISE00980900 Tsui|TSUIS_08663 Tsui|TSUIS_04038	2	1	1	1	1	1	2	1	1	1	3	2	3	1	1
	OrtFam_1713	Hcon|HCISE00987500 Hcon|HCISE01957200 Hcon|HCISE00987600 Acey|ANCCEY_08096 Name|NECAME_10992 Acey|ANCCEY_14037 Cele|ZK524.3a Bmal|BM02047 Asuu|GS_12604 Lloa|LOAG_06912T0 Name|NECAME_02171 Tspi|Tsp_08736 Tmur|TmuE.g6737 Oair|101119512 Dmel|gene:FBgn0027085 Hsap|gene:ENSG00000011376 Sscr|100513625 Scer|YLR382C Tsui|TSUIS_06077 Tsui|TSUIS_06074 Tsui|TSUIS_00994 Sscr|100738466	Asuu|GS_12604 Hcon|HCISE01957200 Hcon|HCISE00987500 Tsui|TSUIS_06077 Tsui|TSUIS_06074 Tsui|TSUIS_00994	3	1	1	1	1	1	3	2	1	2	1	1	2	1	1
	OrtFam_1714	Hcon|HCISE01026000 Hcon|HCISE01713000 Hsap|gene:ENSG00000103549 Hsap|gene:ENSG00000155827 Oair|101102446 Oair|101121065 Sscr|100154259 Sscr|100625036 Sscr|100515077 Tspi|Tsp_02037 Tspi|Tsp_13975 Acey|ANCCEY_06018 Name|NECAME_02564 Asuu|GS_19895 Lloa|LOAG_02911T0 Bmal|BM16218 Cele|R05D3.4b Dmel|gene:FBgn0086694 Tmur|TmuE.g6868 Tsui|TSUIS_03265 Bmal|BM02221 Scer|YDL074C	Asuu|GS_19895 Hcon|HCISE01713000 Hcon|HCISE01026000 Tsui|TSUIS_03265	1	1	2	1	2	1	2	1	1	1	2	2	3	1	1
	OrtFam_1715	Hcon|HCISE01026400 Hcon|HCISE01712800 Hsap|gene:ENSG00000155980 Hsap|gene:ENSG00000262907 Hsap|gene:ENSG00000168280 Hsap|gene:ENSG00000170759 Oair|100037703 Oair|101113663 Oair|101119383 Sscr|100622102 Sscr|595132 Acey|ANCCEY_06011 Name|NECAME_02556 Cele|R05D3.7 Asuu|GS_05583 Lloa|LOAG_04442T0 Bmal|BM20373 Tmur|TmuE.g8297 Tsui|TSUIS_04149 Tspi|Tsp_06224 Dmel|gene:FBgn0001308 Sscr|100519957	Asuu|GS_05583 Hcon|HCISE01712800 Hcon|HCISE01026400 Tsui|TSUIS_04149	1	1	1	1	1	1	2	1	1	1	4	3	3	1	0
	OrtFam_1716	Hcon|HCISE01035400 Hcon|HCISE01487800 Hcon|HCISE01288700 Tspi|Tsp_02948 Tspi|Tsp_02949 Acey|ANCCEY_12542 Name|NECAME_05099 Cele|F45E4.3a Lloa|LOAG_17940T0 Asuu|GS_20994 Bmal|BM19717 Acey|ANCCEY_12543 Name|NECAME_05100 Asuu|GS_20239 Asuu|GS_10230 Bmal|BM19716 Lloa|LOAG_05037T0 Tsui|TSUIS_04844 Tmur|TmuE.g2635 Asuu|GS_14644 Tsui|TSUIS_04961 Tspi|Tsp_02950	Asuu|GS_20994 Tsui|TSUIS_04844 Tsui|TSUIS_04961	2	1	3	4	2	2	3	2	1	2	0	0	0	0	0
	OrtFam_1717	Hcon|HCISE01147300 Hcon|HCISE01149100 Hsap|gene:ENSG00000102038 Hsap|gene:ENSG00000153147 Oair|101111909 Oair|101119536 Scer|YBR245C Scer|YOR304W Sscr|100188903 Sscr|100188905 Tspi|Tsp_01296 Tspi|Tsp_01332 Acey|ANCCEY_08797 Acey|ANCCEY_08795 Name|NECAME_08522 Cele|F37A4.8 Asuu|GS_07448 Lloa|LOAG_06686T0 Bmal|BM06639 Tmur|TmuE.g7308 Tsui|TSUIS_04402 Dmel|gene:FBgn0011604	Asuu|GS_07448 Hcon|HCISE01147300 Hcon|HCISE01149100 Tsui|TSUIS_04402	1	1	2	1	1	1	2	2	1	1	2	2	2	1	2
	OrtFam_1718	Hcon|HCISE01193200 Hcon|HCISE01658800 Hcon|HCISE01506400 Hsap|gene:ENSG00000047365 Hsap|gene:ENSG00000186635 Hsap|gene:ENSG00000120318 Oair|101105821 Oair|101109800 Oair|101123146 Sscr|100511744 Sscr|100521564 Sscr|100511767 Tspi|Tsp_06466 Tspi|Tsp_06475 Asuu|GS_05971 Lloa|LOAG_02146T0 Bmal|BM20604 Cele|F23H11.4a Name|NECAME_05894 Tmur|TmuE.g8171 Tsui|TSUIS_06360 Dmel|gene:FBgn0030808	Asuu|GS_05971 Hcon|HCISE01506400 Hcon|HCISE01193200 Hcon|HCISE01658800 Tsui|TSUIS_06360	1	1	2	1	1	1	3	0	1	1	3	3	3	1	0
	OrtFam_1719	Hcon|HCISE01193700 Hcon|HCISE02031200 Hcon|HCISE01193800 Acey|ANCCEY_09513 Name|NECAME_04029 Asuu|GS_16105 Cele|Y71H2B.3 Bmal|BM06016 Lloa|LOAG_05381T0 Hsap|gene:ENSG00000089289 Sscr|100154214 Oair|101121748 Dmel|gene:FBgn0051852 Tmur|TmuE.g2008 Name|NECAME_04032 Tspi|Tsp_05602 Scer|YMR028W Bmal|BM03467 Lloa|LOAG_05382T0 Cele|Y71H2B.2 Tsui|TSUIS_02659 Tsui|TSUIS_00967	Asuu|GS_16105 Hcon|HCISE01193800 Hcon|HCISE01193700 Hcon|HCISE02031200 Tsui|TSUIS_02659 Tsui|TSUIS_00967	2	1	1	1	2	2	3	1	2	2	1	1	1	1	1
	OrtFam_1720	Hcon|HCISE01237200 Hcon|HCISE01238000 Hcon|HCISE01237700 Hsap|gene:ENSG00000100030 Hsap|gene:ENSG00000102882 Name|NECAME_10005 Name|NECAME_10006 Scer|YBL016W Scer|YGR040W Acey|ANCCEY_07994 Hcon|HCISE02154500 Cele|F43C1.2b Asuu|GS_22338 Bmal|BM20759 Lloa|LOAG_08585T0 Tmur|TmuE.g7870 Dmel|gene:FBgn0003256 Sscr|100153927 Oair|101123008 Tspi|Tsp_01601 Tsui|TSUIS_07205 Oair|101115485	Asuu|GS_22338 Hcon|HCISE02154500 Hcon|HCISE01237200 Hcon|HCISE01237700 Hcon|HCISE01238000 Tsui|TSUIS_07205	1	1	1	1	1	1	4	1	1	2	2	2	1	1	2
	OrtFam_1721	Hcon|HCISE01457900 Hcon|HCISE01693800 Hsap|gene:ENSG00000058056 Hsap|gene:ENSG00000111667 Oair|101107750 Oair|101109954 Acey|ANCCEY_12134 Cele|T27A3.2 Asuu|GS_03481 Bmal|BM03290 Sscr|100155342 Dmel|gene:FBgn0035402 Lloa|LOAG_07416T0 Scer|YBR058C Acey|ANCCEY_15446 Tspi|Tsp_11048 Name|NECAME_00741 Tmur|TmuE.g7451 Tsui|TSUIS_07863 Name|NECAME_00742 Sscr|100524109 Sscr|100524648	Asuu|GS_03481 Hcon|HCISE01457900 Hcon|HCISE01693800 Tsui|TSUIS_07863	1	1	1	1	1	1	2	2	1	2	2	2	3	1	1
	OrtFam_1722	Hcon|HCISE01622400 Hcon|HCISE01622500 Hsap|gene:ENSG00000204351 Hsap|gene:ENSG00000225737 Hsap|gene:ENSG00000232616 Hsap|gene:ENSG00000228896 Hsap|gene:ENSG00000223493 Hsap|gene:ENSG00000206353 Acey|ANCCEY_12536 Acey|ANCCEY_12537 Tsui|TSUIS_05003 Tspi|Tsp_09449 Asuu|GS_18967 Bmal|BM17179 Cele|F01G4.3 Lloa|LOAG_18173T0 Name|NECAME_05091 Tmur|TmuE.g310 Sscr|100124376 Oair|101114145 Dmel|gene:FBgn00…	Asuu|GS_18967 Tsui|TSUIS_05003	1	1	1	1	1	1	2	2	1	1	6	1	1	1	1
	OrtFam_1723	Hcon|HCISE01678700 Hcon|HCISE02152000 Hsap|gene:ENSG00000168528 Hsap|gene:ENSG00000260384 Acey|ANCCEY_11367 Name|NECAME_13137 Asuu|GS_17547 Cele|Y57E12AL.1a Lloa|LOAG_01400T0 Bmal|BM21502 Tsui|TSUIS_05543 Tmur|TmuE.g3445 Hsap|gene:ENSG00000111897 Tspi|Tsp_03377 Oair|101121609 Dmel|gene:FBgn0028399 Sscr|100626004 Scer|YDR105C Hsap|gene:ENSG00000132824 Oair|101119448 Oair|101109470 Sscr|100152356	Asuu|GS_17547 Hcon|HCISE01678700 Hcon|HCISE02152000 Tsui|TSUIS_05543	1	1	1	1	1	1	2	1	1	1	4	3	2	1	1
	OrtFam_1724	Hcon|HCISE01733200 Hcon|HCISE02004200 Hsap|gene:ENSG00000126214 Hsap|gene:ENSG00000256500 Hsap|gene:ENSG00000137171 Hsap|gene:ENSG00000174996 Oair|101104701 Oair|101113441 Sscr|100157157 Sscr|100521540 Sscr|100523621 Acey|ANCCEY_09389 Name|NECAME_08085 Cele|C18C4.10b Lloa|LOAG_00420T0 Tmur|TmuE.g4482 Tspi|Tsp_03007 Dmel|gene:FBgn0010235 Asuu|GS_16250 Bmal|BM06921 Tsui|TSUIS_08698 Bmal|BM03859	Asuu|GS_16250 Hcon|HCISE01733200 Hcon|HCISE02004200 Tsui|TSUIS_08698	1	1	1	1	2	1	2	1	1	1	4	2	3	1	0
	OrtFam_1725	Hcon|HCISE01928500 Hcon|HCISE02014300 Acey|ANCCEY_02948 Name|NECAME_09559 Cele|R12B2.1a Bmal|BM02943 Asuu|GS_16400 Dmel|gene:FBgn0011655 Tmur|TmuE.g2433 Sscr|397142 Oair|443171 Hsap|gene:ENSG00000141646 Lloa|LOAG_08923T0 Acey|ANCCEY_04157 Name|NECAME_01081 Hcon|HCISE00676200 Lloa|LOAG_05337T0 Tsui|TSUIS_02481 Asuu|GS_18636 Bmal|BM19340 Tspi|Tsp_07524 Cele|F25E2.5a	Asuu|GS_16400 Asuu|GS_18636 Hcon|HCISE01928500 Hcon|HCISE02014300 Hcon|HCISE00676200 Tsui|TSUIS_02481	1	1	1	2	2	2	3	2	2	2	1	1	1	1	0
	OrtFam_1726	Hsap|gene:ENSG00000004975 Hsap|gene:ENSG00000161202 Hsap|gene:ENSG00000107404 Oair|101104259 Oair|101107926 Oair|101117599 Sscr|100525170 Sscr|100621038 Sscr|100625452 Tmur|TmuE.g6312 Tmur|TmuE.g6313 Tsui|TSUIS_02682 Tsui|TSUIS_02883 Acey|ANCCEY_05385 Name|NECAME_11089 Hcon|HCISE00137200 Bmal|BM06129 Asuu|GS_23156 Cele|C34F11.9c Lloa|LOAG_16931T0 Tspi|Tsp_08621 Dmel|gene:FBgn0000499	Asuu|GS_23156 Hcon|HCISE00137200 Tsui|TSUIS_02682 Tsui|TSUIS_02883	2	2	1	1	1	1	1	1	1	1	3	3	3	1	0
	OrtFam_1727	Hsap|gene:ENSG00000006283 Hsap|gene:ENSG00000196557 Hsap|gene:ENSG00000100346 Oair|101106646 Oair|101117004 Oair|101123461 Sscr|100154640 Sscr|100513431 Acey|ANCCEY_00284 Hcon|HCISE00008200 Cele|C54D2.5d Asuu|GS_24322 Lloa|LOAG_02719T0 Bmal|BM04420 Tmur|TmuE.g7227 Tspi|Tsp_06495 Name|NECAME_04833 Dmel|gene:FBgn0029846 Tsui|TSUIS_04449 Acey|ANCCEY_00285 Tspi|Tsp_06494 Tsui|TSUIS_00582	Asuu|GS_24322 Tsui|TSUIS_00582 Tsui|TSUIS_04449	2	1	2	1	1	1	1	2	1	1	3	3	2	1	0
	OrtFam_1728	Hsap|gene:ENSG00000007047 Hsap|gene:ENSG00000075413 Hsap|gene:ENSG00000116141 Hsap|gene:ENSG00000072518 Oair|101105030 Oair|101105515 Oair|101121302 Oair|101115819 Acey|ANCCEY_10480 Name|NECAME_08849 Hcon|HCISE00281900 Cele|H39E23.1d Bmal|BM05737 Lloa|LOAG_18671T0 Asuu|GS_21820 Tsui|TSUIS_01710 Tmur|TmuE.g4486 Tspi|Tsp_02539 Sscr|100737238 Dmel|gene:FBgn0260934 Sscr|100624209 Sscr|100624523	Asuu|GS_21820 Hcon|HCISE00281900 Tsui|TSUIS_01710	1	1	1	1	1	1	1	1	1	1	4	4	3	1	0
	OrtFam_1729	Hsap|gene:ENSG00000008441 Hsap|gene:ENSG00000162599 Oair|101103719 Oair|101105452 Sscr|100523536 Sscr|100623748 Sscr|100523676 Tspi|Tsp_12532 Tspi|Tsp_12533 Acey|ANCCEY_12825 Hcon|HCISE01452900 Name|NECAME_05767 Asuu|GS_09279 Lloa|LOAG_08303T0 Bmal|BM21966 Dmel|gene:FBgn0042696 Tmur|TmuE.g1147 Tsui|TSUIS_02840 Cele|ZK1290.4c Sscr|100623769 Asuu|GS_09416 Name|NECAME_05768	Asuu|GS_09279 Asuu|GS_09416 Hcon|HCISE01452900 Tsui|TSUIS_02840	1	1	2	2	1	1	1	1	1	2	2	2	4	1	0
	OrtFam_1730	Hsap|gene:ENSG00000011304 Hsap|gene:ENSG00000119314 Hsap|gene:ENSG00000117569 Oair|101109051 Oair|101115119 Oair|101111252 Sscr|397461 Sscr|768100 Acey|ANCCEY_03828 Name|NECAME_08208 Hcon|HCISE01943300 Cele|D2089.4a Lloa|LOAG_18834T0 Asuu|GS_08547 Dmel|gene:FBgn0011224 Bmal|BM16001 Tsui|TSUIS_06613 Tspi|Tsp_10608 Tspi|Tsp_10607 Tsui|TSUIS_06614 Sscr|100515203 Sscr|100739008	Asuu|GS_08547 Hcon|HCISE01943300 Tsui|TSUIS_06613 Tsui|TSUIS_06614	2	0	2	1	1	1	1	1	1	1	3	3	4	1	0
	OrtFam_1731	Hsap|gene:ENSG00000048052 Hsap|gene:ENSG00000108840 Hsap|gene:ENSG00000068024 Hsap|gene:ENSG00000061273 Oair|101107515 Oair|101113686 Oair|101108012 Sscr|100516821 Sscr|100523163 Acey|ANCCEY_04177 Name|NECAME_01169 Hcon|HCISE01374500 Cele|C10E2.3a Asuu|GS_22782 Lloa|LOAG_16399T0 Tspi|Tsp_04010 Tmur|TmuE.g8700 Bmal|BM07164 Tsui|TSUIS_06941 Dmel|gene:FBgn0041210 Sscr|100624050 Oair|100642178	Asuu|GS_22782 Hcon|HCISE01374500 Tsui|TSUIS_06941	1	1	1	1	1	1	1	1	1	1	4	4	3	1	0
	OrtFam_1732	Hsap|gene:ENSG00000067798 Hsap|gene:ENSG00000166833 Hsap|gene:ENSG00000134369 Oair|101102301 Oair|101115490 Oair|101112917 Acey|ANCCEY_04716 Hcon|HCISE00770000 Name|NECAME_10143 Dmel|gene:FBgn0260966 Sscr|100521067 Acey|ANCCEY_04715 Name|NECAME_10142 Cele|F45E10.1c Asuu|GS_01621 Lloa|LOAG_18804T0 Tmur|TmuE.g2003 Tsui|TSUIS_06538 Tspi|Tsp_10551 Sscr|100622883 Sscr|100623976 Sscr|100525121	Asuu|GS_01621 Hcon|HCISE00770000 Tsui|TSUIS_06538	1	1	1	1	0	1	1	2	1	2	3	3	4	1	0
	OrtFam_1733	Hsap|gene:ENSG00000067840 Hsap|gene:ENSG00000121440 Hsap|gene:ENSG00000165966 Oair|101104097 Oair|101117488 Sscr|100156795 Sscr|100511410 Sscr|100525676 Acey|ANCCEY_05112 Hcon|HCISE00630100 Name|NECAME_16374 Cele|C50F7.6 Asuu|GS_18288 Tspi|Tsp_02577 Tmur|TmuE.g5824 Bmal|BM13747 Lloa|LOAG_16040T0 Tsui|TSUIS_08547 Dmel|gene:FBgn0024728 Bmal|BM13573 Lloa|LOAG_11994T0 Oair|101122174	Asuu|GS_18288 Tsui|TSUIS_08547	1	1	1	1	2	2	1	1	1	1	3	3	3	1	0
	OrtFam_1734	Hsap|gene:ENSG00000068885 Hsap|gene:ENSG00000248710 Hsap|gene:ENSG00000213186 Oair|101105795 Oair|101108249 Acey|ANCCEY_07511 Hcon|HCISE00912800 Cele|F38G1.1 Asuu|GS_11756 Bmal|BM18503 Lloa|LOAG_11044T0 Oair|101106299 Dmel|gene:FBgn0032891 Tsui|TSUIS_06926 Tmur|TmuE.g9501 Sscr|100515627 Tspi|Tsp_09236 Name|NECAME_12180 Name|NECAME_12179 Sscr|100152755 Hcon|HCISE01617600 Sscr|100515277	Asuu|GS_11756 Tsui|TSUIS_06926	1	1	1	1	1	1	2	1	1	2	3	3	3	1	0
	OrtFam_1735	Hsap|gene:ENSG00000070614 Hsap|gene:ENSG00000138653 Hsap|gene:ENSG00000164100 Hsap|gene:ENSG00000166507 Oair|101102810 Oair|101111805 Oair|101112819 Oair|101120545 Sscr|100151795 Sscr|100525060 Sscr|100512003 Acey|ANCCEY_03911 Name|NECAME_16910 Hcon|HCISE01405600 Cele|F08B4.6 Lloa|LOAG_17115T0 Bmal|BM00276 Asuu|GS_10662 Tsui|TSUIS_00627 Tmur|TmuE.g3804 Dmel|gene:FBgn0020251 Tspi|Tsp_06799	Asuu|GS_10662 Hcon|HCISE01405600 Tsui|TSUIS_00627	1	1	1	1	1	1	1	1	1	1	4	4	3	1	0
	OrtFam_1736	Hsap|gene:ENSG00000072041 Hsap|gene:ENSG00000197106 Hsap|gene:ENSG00000164363 Hsap|gene:ENSG00000174358 Oair|101107008 Oair|101110465 Sscr|100156430 Sscr|100628231 Sscr|100520648 Sscr|641346 Acey|ANCCEY_02537 Hcon|HCISE00929300 Name|NECAME_01776 Asuu|GS_15665 Lloa|LOAG_06546T0 Dmel|gene:FBgn0262476 Bmal|BM06881 Hsap|gene:ENSG00000163817 Oair|101104534 Sscr|100621687 Sscr|100621879 Oair|101112676	Asuu|GS_15665 Hcon|HCISE00929300	0	0	0	1	1	1	1	1	0	1	5	4	6	1	0
	OrtFam_1737	Hsap|gene:ENSG00000075391 Hsap|gene:ENSG00000136848 Hsap|gene:ENSG00000227460 Hsap|gene:ENSG00000197283 Oair|101117886 Oair|101119234 Oair|101122097 Sscr|100515993 Sscr|100628179 Sscr|100522392 Sscr|100525524 Acey|ANCCEY_00944 Name|NECAME_03697 Cele|ZK899.8c Asuu|GS_05171 Lloa|LOAG_18428T0 Tsui|TSUIS_05705 Tmur|TmuE.g2914 Tspi|Tsp_04244 Dmel|gene:FBgn0261570 Bmal|BM09090 Scer|YKL092C	Asuu|GS_05171 Tsui|TSUIS_05705	1	1	1	1	1	1	0	1	1	1	4	3	4	1	1
	OrtFam_1738	Hsap|gene:ENSG00000093100 Hsap|gene:ENSG00000243156 Hsap|gene:ENSG00000133816 Hsap|gene:ENSG00000135596 Oair|101113940 Oair|101118097 Oair|101121880 Sscr|100153346 Sscr|100157721 Sscr|100519075 Acey|ANCCEY_14434 Hcon|HCISE01360400 Name|NECAME_14230 Asuu|GS_21176 Lloa|LOAG_18362T0 Bmal|BM20200 Tsui|TSUIS_00181 Tmur|TmuE.g6418 Dmel|gene:FBgn0053208 Tspi|Tsp_08092 Cele|Y32B12B.2a Name|NECAME_14226	Asuu|GS_21176 Hcon|HCISE01360400 Tsui|TSUIS_00181	1	1	1	1	1	1	1	1	1	2	4	3	3	1	0
	OrtFam_1739	Hsap|gene:ENSG00000100170 Hsap|gene:ENSG00000100191 Hsap|gene:ENSG00000140675 Hsap|gene:ENSG00000117834 Hsap|gene:ENSG00000158865 Hsap|gene:ENSG00000154025 Hsap|gene:ENSG00000198743 Oair|101106817 Oair|492300 Oair|101117536 Oair|101107145 Oair|101107154 Oair|101119654 Oair|101120123 Oair|101114215 Sscr|100286743 Sscr|100623211 Sscr|397113 Sscr|397376 Sscr|100522082 Sscr|497235 Sscr|100337666	-	0	0	0	0	0	0	0	0	0	0	7	8	7	0	0
	OrtFam_1740	Hsap|gene:ENSG00000104067 Hsap|gene:ENSG00000119139 Hsap|gene:ENSG00000105289 Oair|443200 Oair|443506 Sscr|100513065 Sscr|100736682 Sscr|100626455 Acey|ANCCEY_11281 Hcon|HCISE00498300 Cele|Y105E8A.26a Asuu|GS_04854 Lloa|LOAG_00393T0 Tspi|Tsp_11165 Tmur|TmuE.g9272 Tsui|TSUIS_02994 Name|NECAME_17362 Dmel|gene:FBgn0262614 Bmal|BM05548 Name|NECAME_17363 Sscr|396567 Oair|443199	Asuu|GS_04854 Hcon|HCISE00498300 Tsui|TSUIS_02994	1	1	1	1	1	1	1	1	1	2	3	3	4	1	0
	OrtFam_1741	Hsap|gene:ENSG00000105647 Hsap|gene:ENSG00000145675 Hsap|gene:ENSG00000117461 Oair|101121455 Oair|101123247 Sscr|100511937 Sscr|100623707 Sscr|100514498 Sscr|100739510 Acey|ANCCEY_02122 Hcon|HCISE02027400 Tsui|TSUIS_00234 Tmur|TmuE.g7064 Asuu|GS_11030 Bmal|BM19105 Lloa|LOAG_02437T0 Cele|Y110A7A.10 Tspi|Tsp_02388 Dmel|gene:FBgn0020622 Name|NECAME_13813 Tsui|TSUIS_00293 Oair|101111546	Asuu|GS_11030 Hcon|HCISE02027400 Tsui|TSUIS_00293 Tsui|TSUIS_00234	2	1	1	1	1	1	1	1	1	1	3	3	4	1	0
	OrtFam_1742	Hsap|gene:ENSG00000107731 Hsap|gene:ENSG00000182168 Hsap|gene:ENSG00000156687 Hsap|gene:ENSG00000113763 Oair|101107068 Oair|101113935 Oair|101109148 Oair|101118946 Sscr|100156454 Sscr|733600 Sscr|100525154 Acey|ANCCEY_00512 Hcon|HCISE00018300 Name|NECAME_03601 Cele|B0273.4a Bmal|BM00200 Asuu|GS_18495 Lloa|LOAG_02525T0 Tmur|TmuE.g2839 Tsui|TSUIS_08224 Tspi|Tsp_02511 Dmel|gene:FBgn0034013	Asuu|GS_18495 Tsui|TSUIS_08224	1	1	1	1	1	1	1	1	1	1	4	4	3	1	0
	OrtFam_1743	Hsap|gene:ENSG00000109436 Hsap|gene:ENSG00000197226 Hsap|gene:ENSG00000204634 Hsap|gene:ENSG00000133138 Oair|101103960 Oair|101116384 Oair|101104859 Oair|101118784 Sscr|100512423 Sscr|100520777 Sscr|100516411 Sscr|100519950 Acey|ANCCEY_11832 Name|NECAME_07511 Cele|Y45F10A.6a Asuu|GS_08652 Hcon|HCISE01926000 Dmel|gene:FBgn0037074 Scer|YGR100W Acey|ANCCEY_11833 Hcon|HCISE00730000 Sscr|100739067	Asuu|GS_08652 Hcon|HCISE00730000 Hcon|HCISE01926000	0	0	0	1	0	0	2	2	1	1	4	4	5	1	1
	OrtFam_1744	Hsap|gene:ENSG00000129353 Hsap|gene:ENSG00000137968 Hsap|gene:ENSG00000231479 Hsap|gene:ENSG00000228263 Hsap|gene:ENSG00000206378 Hsap|gene:ENSG00000204385 Hsap|gene:ENSG00000235336 Hsap|gene:ENSG00000232180 Hsap|gene:ENSG00000229077 Oair|101107837 Oair|101114774 Oair|101115996 Sscr|100124377 Sscr|100524730 Acey|ANCCEY_02222 Hcon|HCISE00419800 Cele|F35C8.7c Asuu|GS_07066 Dmel|gene:FBgn0039637 Nam…	Hcon|HCISE00419800	0	0	0	1	0	0	1	1	1	2	9	3	2	1	1
	OrtFam_1745	Hsap|gene:ENSG00000137076 Hsap|gene:ENSG00000171914 Oair|101112735 Oair|101114674 Sscr|100156660 Sscr|100157220 Tspi|Tsp_11419 Tspi|Tsp_12454 Acey|ANCCEY_11741 Asuu|GS_06182 Bmal|BM22276 Tsui|TSUIS_05315 Tmur|TmuE.g7731 Acey|ANCCEY_11742 Bmal|BM03032 Acey|ANCCEY_11743 Hcon|HCISE00247900 Name|NECAME_00245 Cele|Y71G12B.11a Lloa|LOAG_17334T0 Bmal|BM00524 Dmel|gene:FBgn0260442	Asuu|GS_06182 Hcon|HCISE00247900 Tsui|TSUIS_05315	1	1	2	1	3	1	1	3	1	1	2	2	2	1	0
	OrtFam_1746	Hsap|gene:ENSG00000139182 Hsap|gene:ENSG00000171603 Hsap|gene:ENSG00000158258 Oair|101106761 Oair|101113351 Oair|101108443 Sscr|100157330 Sscr|100520617 Sscr|100511695 Sscr|100620360 Sscr|100621170 Acey|ANCCEY_14600 Name|NECAME_13410 Cele|B0034.3a Asuu|GS_09339 Lloa|LOAG_06161T0 Bmal|BM02537 Tmur|TmuE.g7750 Tspi|Tsp_05531 Tsui|TSUIS_03556 Acey|ANCCEY_14601 Dmel|gene:FBgn0039928	Asuu|GS_09339 Tsui|TSUIS_03556	1	1	1	1	1	1	0	2	1	1	3	3	5	1	0
	OrtFam_1747	Hsap|gene:ENSG00000187079 Hsap|gene:ENSG00000197905 Acey|ANCCEY_01110 Name|NECAME_19405 Hcon|HCISE00800300 Asuu|GS_01099 Lloa|LOAG_16930T0 Bmal|BM03978 Cele|F28B12.2a Tmur|TmuE.g6602 Sscr|100152085 Oair|101112975 Dmel|gene:FBgn0003345 Tspi|Tsp_09605 Tsui|TSUIS_03929 Bmal|BM15556 Hsap|gene:ENSG00000007866 Sscr|654299 Oair|101122474 Oair|101120947 Tsui|TSUIS_03925 Sscr|100216478	Asuu|GS_01099 Hcon|HCISE00800300 Tsui|TSUIS_03925 Tsui|TSUIS_03929	2	1	1	1	2	1	1	1	1	1	3	3	3	1	0
	OrtFam_1748	Hsap|gene:ENSG00000204410 Hsap|gene:ENSG00000255152 Hsap|gene:ENSG00000254405 Hsap|gene:ENSG00000227314 Hsap|gene:ENSG00000235222 Hsap|gene:ENSG00000230293 Hsap|gene:ENSG00000235569 Hsap|gene:ENSG00000237333 Hsap|gene:ENSG00000233345 Acey|ANCCEY_07533 Hcon|HCISE01908800 Cele|F09E8.3 Asuu|GS_14145 Lloa|LOAG_17989T0 Tspi|Tsp_05453 Tmur|TmuE.g1638 Tsui|TSUIS_05256 Oair|101117884 Sscr|100270818 Bmal|…	Tsui|TSUIS_05256	1	1	1	1	1	1	1	1	1	1	9	1	1	0	1
	OrtFam_1749	Hsap|gene:ENSG00000204435 Hsap|gene:ENSG00000232960 Hsap|gene:ENSG00000230700 Hsap|gene:ENSG00000228875 Hsap|gene:ENSG00000224774 Hsap|gene:ENSG00000224398 Hsap|gene:ENSG00000206406 Acey|ANCCEY_04649 Hcon|HCISE02082000 Name|NECAME_06263 Cele|T01G9.6b Bmal|BM21154 Lloa|LOAG_02447T0 Asuu|GS_18311 Sscr|397211 Oair|100216435 Dmel|gene:FBgn0000259 Tmur|TmuE.g5519 Tsui|TSUIS_02223 Tspi|Tsp_04477 Scer|Y…	Asuu|GS_18311 Hcon|HCISE02082000 Tsui|TSUIS_02223	1	1	2	1	1	1	1	1	1	1	7	1	1	1	1
	OrtFam_1750	Hsap|gene:ENSG00000211706 Hsap|gene:ENSG00000261506 Hsap|gene:ENSG00000261626 Hsap|gene:ENSG00000260885 Hsap|gene:ENSG00000260074 Hsap|gene:ENSG00000211732 Hsap|gene:ENSG00000261463 Hsap|gene:ENSG00000260116 Hsap|gene:ENSG00000253534 Hsap|gene:ENSG00000211724 Hsap|gene:ENSG00000261412 Hsap|gene:ENSG00000211721 Hsap|gene:ENSG00000260429 Hsap|gene:ENSG00000253188 Hsap|gene:ENSG00000211713 Hsap|gene…	-	0	0	0	0	0	0	0	0	0	0	21	1	0	0	0
	OrtFam_1751	Hsap|gene:ENSG00000223443 Hsap|gene:ENSG00000249104 Hsap|gene:ENSG00000250745 Hsap|gene:ENSG00000248933 Hsap|gene:ENSG00000233136 Hsap|gene:ENSG00000250844 Hsap|gene:ENSG00000248920 Hsap|gene:ENSG00000235780 Hsap|gene:ENSG00000232264 Hsap|gene:ENSG00000231637 Hsap|gene:ENSG00000231051 Hsap|gene:ENSG00000230430 Hsap|gene:ENSG00000229579 Hsap|gene:ENSG00000228856 Hsap|gene:ENSG00000232399 Hsap|gene…	-	0	0	0	0	0	0	0	0	0	0	20	1	1	0	0
	OrtFam_1752	Oair|100307039 Oair|101121157 Scer|YEL034W Scer|YJR047C Acey|ANCCEY_03497 Name|NECAME_04738 Hcon|HCISE00702800 Cele|T05G5.10a Asuu|GS_16295 Lloa|LOAG_01764T0 Bmal|BM04934 Tsui|TSUIS_07509 Sscr|100517970 Hsap|gene:ENSG00000132507 Tmur|TmuE.g5605 Dmel|gene:FBgn0034967 Tspi|Tsp_01882 Asuu|GS_10942 Cele|F54C9.1 Hsap|gene:ENSG00000253626 Hsap|gene:ENSG00000163577 Oair|101116949	Asuu|GS_16295 Hcon|HCISE00702800 Tsui|TSUIS_07509	1	1	1	2	1	1	1	1	2	1	3	3	1	1	2
	OrtFam_1753	Oair|101103770 Oair|101106059 Oair|101112962 Oair|101120133 Oair|101114024 Oair|101108878 Oair|101122421 Oair|101123587 Oair|101116046 Oair|101120565 Oair|101118020 Oair|101121456 Sscr|100155661 Sscr|100624324 Sscr|100739628 Sscr|100626316 Sscr|100737717 Bmal|BM18955 Hsap|gene:ENSG00000147606 Oair|101113767 Hsap|gene:ENSG00000242950 Tmur|TmuE.g228	-	0	1	0	0	1	0	0	0	0	0	2	13	5	0	0
	OrtFam_1754	Oair|101107359 Oair|101118037 Scer|YEL039C Scer|YJR048W Name|NECAME_05086 Asuu|GS_09120 Tspi|Tsp_03596 Acey|ANCCEY_13815 Name|NECAME_13287 Acey|ANCCEY_13891 Hcon|HCISE01677700 Dmel|gene:FBgn0000409 Sscr|100170131 Oair|101107954 Hsap|gene:ENSG00000172115 Cele|E04A4.7 Lloa|LOAG_05968T0 Bmal|BM07022 Tmur|TmuE.g5919 Tsui|TSUIS_01665 Cele|ZC116.2 Oair|101104844	Asuu|GS_09120 Tsui|TSUIS_01665	1	1	1	1	1	1	1	2	2	2	1	4	1	1	2
	OrtFam_1755	Scer|YLL010C Scer|YLR019W Acey|ANCCEY_10798 Hcon|HCISE01711400 Name|NECAME_07814 Lloa|LOAG_17158T0 Bmal|BM20958 Tmur|TmuE.g7670 Tspi|Tsp_09790 Cele|B0379.4b Asuu|GS_07070 Sscr|100517189 Oair|101114730 Hsap|gene:ENSG00000144677 Hsap|gene:ENSG00000144579 Dmel|gene:FBgn0036556 Tsui|TSUIS_06260 Oair|101110306 Bmal|BM20957 Hsap|gene:ENSG00000175215 Sscr|100624883 Oair|101114599	Asuu|GS_07070 Hcon|HCISE01711400 Tsui|TSUIS_06260	1	1	1	1	2	1	1	1	1	1	3	3	2	1	2
	OrtFam_1756	Scer|YDL114W Scer|YLR426W Acey|ANCCEY_01576 Name|NECAME_04279 Hcon|HCISE01919800 Cele|T02E1.5b Asuu|GS_01772 Oair|101116487 Hsap|gene:ENSG00000121039 Acey|ANCCEY_08809 Name|NECAME_00963 Hcon|HCISE01136900 Hsap|gene:ENSG00000170786 Sscr|100157319 Oair|101116323 Dmel|gene:FBgn0032910 Oair|100302354 Cele|T05F1.10 Cele|T11F9.11 Dmel|gene:FBgn0031630 Sscr|100127136 Sscr|100626876	Asuu|GS_01772 Hcon|HCISE01136900	0	0	0	1	0	0	2	2	3	2	2	3	3	2	2
	OrtFam_1757	Scer|YAL030W Scer|YOR327C Dmel|gene:FBgn0013342 Hsap|gene:ENSG00000049245 Sscr|100628225 Bmal|BM21942 Asuu|GS_15335 Tsui|TSUIS_06612 Tmur|TmuE.g1998 Tspi|Tsp_10072 Hcon|HCISE01794100 Lloa|LOAG_10872T0 Name|NECAME_06443 Cele|T10H9.4 Sscr|100620549 Oair|101122451 Oair|101113747 Hsap|gene:ENSG00000220205 Dmel|gene:FBgn0003660 Hsap|gene:ENSG00000139190 Sscr|100519841 Oair|101115638	Asuu|GS_15335 Hcon|HCISE01794100 Tsui|TSUIS_06612	1	1	1	1	1	1	1	0	1	1	3	3	3	2	2
	OrtFam_1758	Tspi|Tsp_06405 Tspi|Tsp_13405 Tspi|Tsp_13147 Acey|ANCCEY_01147 Cele|ZK430.1 Hcon|HCISE00216700 Lloa|LOAG_02691T0 Bmal|BM16661 Name|NECAME_08687 Asuu|GS_03319 Oair|101116117 Sscr|100154560 Hsap|gene:ENSG00000119285 Dmel|gene:FBgn0086451 Scer|YJL109C Asuu|GS_07046 Name|NECAME_08689 Tmur|TmuE.g1839 Tsui|TSUIS_04014 Asuu|GS_23933 Hcon|HCISE01321100 Name|NECAME_08686	Asuu|GS_03319 Asuu|GS_07046 Asuu|GS_23933 Hcon|HCISE01321100 Hcon|HCISE00216700 Tsui|TSUIS_04014	1	1	3	3	1	1	2	1	1	3	1	1	1	1	1
	OrtFam_1759	Tspi|Tsp_12751 Tspi|Tsp_13584 Tspi|Tsp_12104 Acey|ANCCEY_06540 Hcon|HCISE01874500 Name|NECAME_01517 Lloa|LOAG_16538T0 Bmal|BM18598 Asuu|GS_20784 Cele|C23F12.1a Hcon|HCISE02046300 Name|NECAME_01518 Tmur|TmuE.g8432 Tsui|TSUIS_07980 Dmel|gene:FBgn0028371 Acey|ANCCEY_06541 Name|NECAME_01519 Acey|ANCCEY_06542 Bmal|BM18600 Lloa|LOAG_02284T0 Tsui|TSUIS_07981 Bmal|BM18599	Asuu|GS_20784 Hcon|HCISE01874500 Hcon|HCISE02046300 Tsui|TSUIS_07980 Tsui|TSUIS_07981	2	1	3	1	3	2	2	3	1	3	0	0	0	1	0
	OrtFam_1760	Tspi|Tsp_15325 Acey|ANCCEY_12095 Hcon|HCISE00835200 Cele|E04D5.1a Asuu|GS_23194 Lloa|LOAG_04420T0 Bmal|BM01503 Name|NECAME_13935 Oair|101119523 Hsap|gene:ENSG00000144895 Tsui|TSUIS_01135 Tmur|TmuE.g5357 Tspi|Tsp_04221 Sscr|100622221 Dmel|gene:FBgn0037135 Scer|YGR054W Acey|ANCCEY_12096 Name|NECAME_10531 Bmal|BM21981 Asuu|GS_02384 Lloa|LOAG_04419T0 Name|NECAME_10530	Asuu|GS_23194 Asuu|GS_02384 Hcon|HCISE00835200 Tsui|TSUIS_01135	1	1	2	2	2	2	1	2	1	3	1	1	1	1	1
	OrtFam_1761	Tspi|Tsp_02389 Tspi|Tsp_15042 Tspi|Tsp_13567 Tspi|Tsp_14807 Tspi|Tsp_15031 Tspi|Tsp_14447 Tspi|Tsp_13884 Tspi|Tsp_14457 Tspi|Tsp_15057 Tspi|Tsp_15482 Tspi|Tsp_13927 Tspi|Tsp_14387 Tspi|Tsp_13600 Tspi|Tsp_00742 Tspi|Tsp_07146 Tspi|Tsp_04609 Tspi|Tsp_04986 Tspi|Tsp_04598 Tspi|Tsp_00350 Tspi|Tsp_04568 Tspi|Tsp_04612 Tspi|Tsp_04593	-	0	0	22	0	0	0	0	0	0	0	0	0	0	0	0
	OrtFam_1762	Tspi|Tsp_09173 Tspi|Tsp_12360 Acey|ANCCEY_11598 Name|NECAME_10183 Hcon|HCISE00223100 Lloa|LOAG_02969T0 Oair|101118137 Acey|ANCCEY_14648 Hcon|HCISE01625000 Name|NECAME_10186 Bmal|BM02001 Lloa|LOAG_02971T0 Asuu|GS_12105 Cele|Y59A8B.22a Hsap|gene:ENSG00000129515 Sscr|100154775 Tsui|TSUIS_04818 Tmur|TmuE.g3900 Oair|101120428 Dmel|gene:FBgn0032005 Hsap|gene:ENSG00000089006 Sscr|100155390	Asuu|GS_12105 Hcon|HCISE00223100 Hcon|HCISE01625000 Tsui|TSUIS_04818	1	1	2	1	1	2	2	2	1	2	2	2	2	1	0
	OrtFam_1763	Dmel|gene:FBgn0023523 Dmel|gene:FBgn0026384 Dmel|gene:FBgn0041626 Dmel|gene:FBgn0062565 Dmel|gene:FBgn0026391 Dmel|gene:FBgn0026395 Dmel|gene:FBgn0026390 Dmel|gene:FBgn0026392 Dmel|gene:FBgn0033041 Dmel|gene:FBgn0033043 Dmel|gene:FBgn0030016 Dmel|gene:FBgn0034865 Dmel|gene:FBgn0026393 Dmel|gene:FBgn0034866 Dmel|gene:FBgn0026388 Dmel|gene:FBgn0039551 Dmel|gene:FBgn0026398 Dmel|gene:FBgn0037576 Dme…	-	0	0	0	0	0	0	0	0	0	0	0	0	0	22	0
	OrtFam_1764	Acey|ANCCEY_00048 Lloa|LOAG_01978T0 Bmal|BM21921 Cele|F09B9.3 Asuu|GS_13156 Name|NECAME_01184 Hcon|HCISE01102900 Tmur|TmuE.g3081 Tsui|TSUIS_02213 Dmel|gene:FBgn0022268 Hsap|gene:ENSG00000105438 Tspi|Tsp_01131 Sscr|100520962 Oair|101116624 Scer|YBL040C Asuu|GS_11649 Bmal|BM19150 Lloa|LOAG_04271T0 Hsap|gene:ENSG00000136240 Cele|C28H8.4 Name|NECAME_07068 Oair|101122047	Asuu|GS_11649 Asuu|GS_13156 Hcon|HCISE01102900 Tsui|TSUIS_02213	1	1	1	2	2	2	1	1	2	2	2	2	1	1	1
	OrtFam_1765	Scer|YOL123W Acey|ANCCEY_03565 Hcon|HCISE01663800 Hcon|HCISE00380100 Cele|R10E9.1 Lloa|LOAG_16471T0 Bmal|BM04793 Asuu|GS_10593 Name|NECAME_18939 Tspi|Tsp_01751 Sscr|100737226 Acey|ANCCEY_03566 Name|NECAME_04435 Hcon|HCISE02069600 Asuu|GS_07763 Hsap|gene:ENSG00000153944 Tmur|TmuE.g5526 Dmel|gene:FBgn0260943 Oair|101102321 Sscr|100627974 Hsap|gene:ENSG00000135097 Oair|101112004	Asuu|GS_07763 Asuu|GS_10593 Hcon|HCISE01663800 Hcon|HCISE02069600 Hcon|HCISE00380100	0	1	1	2	1	1	3	2	1	2	2	2	2	1	1
	OrtFam_1766	Acey|ANCCEY_02727 Name|NECAME_08579 Hcon|HCISE00481700 Lloa|LOAG_01410T0 Bmal|BM17377 Cele|F29B9.10 Asuu|GS_13912 Tsui|TSUIS_00825 Tmur|TmuE.g138 Tspi|Tsp_11893 Dmel|gene:FBgn0044511 Sscr|100620434 Oair|101104105 Hsap|gene:ENSG00000187145 Acey|ANCCEY_14536 Name|NECAME_09902 Hcon|HCISE00018500 Cele|F32A11.1 Asuu|GS_16969 Hsap|gene:ENSG00000174928 Oair|101121061 Sscr|100625570	Asuu|GS_13912 Asuu|GS_16969 Hcon|HCISE00481700 Hcon|HCISE00018500 Tsui|TSUIS_00825	1	1	1	2	1	1	2	2	2	2	2	2	2	1	0
	OrtFam_1767	Acey|ANCCEY_04292 Sscr|100522678 Bmal|BM20690 Oair|101113001 Tsui|TSUIS_05677 Hsap|gene:ENSG00000169021 Tmur|TmuE.g3471 Lloa|LOAG_09948T0 Tspi|Tsp_02501 Scer|YEL024W Dmel|gene:FBgn0021906 Acey|ANCCEY_04297 Name|NECAME_09780 Hcon|HCISE00364500 Cele|F42G8.12 Acey|ANCCEY_11117 Asuu|L4_04487 Bmal|BM14868 Asuu|GS_05109 Name|NECAME_02362 Asuu|GS_09093 Hcon|HCISE00364600	Asuu|GS_05109 Asuu|L4_04487 Asuu|GS_09093 Hcon|HCISE00364600 Hcon|HCISE00364500 Tsui|TSUIS_05677	1	1	1	3	2	1	2	3	1	2	1	1	1	1	1
	OrtFam_1768	Name|NECAME_13091 Hcon|HCISE01281400 Dmel|gene:FBgn0260657 Oair|101115259 Hsap|gene:ENSG00000148175 Sscr|100525123 Asuu|GS_15012 Asuu|GS_12418 Lloa|LOAG_08946T0 Cele|F32A6.5c Tsui|TSUIS_00707 Tmur|TmuE.g2648 Bmal|BM07079 Lloa|LOAG_06519T0 Cele|F14D12.4a Tmur|TmuE.g2652 Tspi|Tsp_06026 Lloa|LOAG_03876T0 Hsap|gene:ENSG00000133115 Oair|101123310 Sscr|100627513 Tspi|Tsp_06724	Asuu|GS_12418 Hcon|HCISE01281400 Tsui|TSUIS_00707	1	2	2	2	1	3	1	0	2	1	2	2	2	1	0
	OrtFam_1769	Acey|ANCCEY_11792 Hcon|HCISE02158600 Cele|Y82E9BR.3 Name|NECAME_02494 Lloa|LOAG_17771T0 Bmal|BM20857 Dmel|gene:FBgn0039830 Oair|443410 Sscr|100739326 Sscr|100037988 Hsap|gene:ENSG00000159199 Hsap|gene:ENSG00000135390 Tspi|Tsp_07118 Tmur|TmuE.g8123 Asuu|GS_22590 Scer|Q0130 Sscr|100513629 Oair|443542 Hsap|gene:ENSG00000154518 Oair|101108285 Sscr|574054 Tsui|TSUIS_06377	Hcon|HCISE02158600 Tsui|TSUIS_06377	1	1	1	1	1	1	1	1	1	1	3	3	4	1	1
	OrtFam_1770	Acey|ANCCEY_13293 Hcon|HCISE01513900 Name|NECAME_10225 Bmal|BM15093 Asuu|GS_18772 Lloa|LOAG_12034T0 Hsap|gene:ENSG00000175048 Dmel|gene:FBgn0260941 Sscr|100513544 Oair|101107710 Tspi|Tsp_05245 Tsui|TSUIS_03649 Tmur|TmuE.g4622 Cele|Y47H9C.2 Scer|YLR246W Sscr|100525194 Hsap|gene:ENSG00000188706 Sscr|100523109 Oair|101120553 Hsap|gene:ENSG00000204160 Oair|101115010 Tspi|Tsp_03162	Asuu|GS_18772 Hcon|HCISE01513900 Tsui|TSUIS_03649	1	1	2	1	1	1	1	1	1	1	3	3	3	1	1
	OrtFam_1771	Acey|ANCCEY_14088 Name|NECAME_15614 Hcon|HCISE01169200 Bmal|BM22022 Cele|Y71H2AM.4 Asuu|GS_01544 Lloa|LOAG_06412T0 Oair|101109835 Tmur|TmuE.g3496 Hsap|gene:ENSG00000124659 Tsui|TSUIS_01992 Tspi|Tsp_08089 Name|NECAME_15613 Asuu|GS_24299 Lloa|LOAG_06411T0 Cele|Y71H2AM.24 Hcon|HCISE01169300 Tsui|TSUIS_00418 Dmel|gene:FBgn0051961 Tmur|TmuE.g7551 Tspi|Tsp_08088 Hcon|HCISE01721900	Asuu|GS_01544 Asuu|GS_24299 Hcon|HCISE01169300 Hcon|HCISE01169200 Hcon|HCISE01721900 Tsui|TSUIS_00418 Tsui|TSUIS_01992	2	2	2	2	1	2	3	1	2	2	1	1	0	1	0
	OrtFam_1772	Acey|ANCCEY_00383 Acey|ANCCEY_13216 Hcon|HCISE01109200 Hcon|HCISE01109300 Hsap|gene:ENSG00000102144 Hsap|gene:ENSG00000170950 Name|NECAME_00691 Name|NECAME_16713 Oair|100216440 Oair|101102678 Sscr|396673 Sscr|407608 Cele|T03F1.3 Lloa|LOAG_06198T0 Bmal|BM02309 Asuu|GS_06246 Tsui|TSUIS_07199 Tmur|TmuE.g7855 Tspi|Tsp_04645 Dmel|gene:FBgn0250906 Scer|YCR012W	Asuu|GS_06246 Hcon|HCISE01109300 Hcon|HCISE01109200 Tsui|TSUIS_07199	1	1	1	1	1	1	2	2	1	2	2	2	2	1	1
	OrtFam_1773	Acey|ANCCEY_01438 Acey|ANCCEY_14314 Acey|ANCCEY_13381 Acey|ANCCEY_02083 Acey|ANCCEY_06847 Acey|ANCCEY_13083 Acey|ANCCEY_02425 Acey|ANCCEY_05023 Hcon|HCISE00037900 Hcon|HCISE01279800 Hcon|HCISE00188600 Hcon|HCISE00514600 Hcon|HCISE00857600 Hcon|HCISE01574300 Hcon|HCISE00782800 Hcon|HCISE01869000 Hcon|HCISE02087600 Hcon|HCISE00927100 Hcon|HCISE00586900 Hcon|HCISE01182600 Name|NECAME_00860	Hcon|HCISE01869000 Hcon|HCISE01182600	0	0	0	0	0	0	12	8	0	1	0	0	0	0	0
	OrtFam_1774	Acey|ANCCEY_04625 Acey|ANCCEY_04626 Acey|ANCCEY_04627 Cele|Y39D8B.2 Cele|Y39D8B.3 Hcon|HCISE00137100 Hcon|HCISE01630000 Name|NECAME_02926 Name|NECAME_16759 Name|NECAME_16758 Hcon|HCISE01385700 Acey|ANCCEY_04624 Hcon|HCISE01195800 Acey|ANCCEY_10974 Cele|C09E8.3 Tspi|Tsp_05645 Tsui|TSUIS_00436 Asuu|GS_16790 Bmal|BM17650 Lloa|LOAG_11475T0 Tmur|TmuE.g9293	-	1	1	1	1	1	1	4	5	3	3	0	0	0	0	0
	OrtFam_1775	Acey|ANCCEY_07128 Acey|ANCCEY_07130 Cele|F35E8.11 Cele|K01D12.12 Cele|K01D12.11 Cele|K01D12.13b Cele|K01D12.14 Cele|C54D10.2 Cele|C54D10.1 Hcon|HCISE00652700 Hcon|HCISE02151300 Hcon|HCISE02151400 Hcon|HCISE00652800 Hcon|HCISE02151700 Hcon|HCISE01437400 Hcon|HCISE01437300 Hcon|HCISE02151600 Hcon|HCISE00652900 Hcon|HCISE02151500 Hcon|HCISE00653000 Name|NECAME_15414	Hcon|HCISE02151700 Hcon|HCISE01437400	0	0	0	0	0	0	11	2	7	1	0	0	0	0	0
	OrtFam_1776	Acey|ANCCEY_08606 Acey|ANCCEY_13019 Asuu|GS_12966 Asuu|GS_13349 Cele|C46A5.4 Cele|T06D8.10 Cele|K10B4.1 Hcon|HCISE00244600 Hcon|HCISE01398800 Hcon|HCISE01385300 Lloa|LOAG_18243T0 Lloa|LOAG_08151T0 Name|NECAME_04913 Tspi|Tsp_01323 Bmal|BM00859 Acey|ANCCEY_08607 Acey|ANCCEY_13020 Tspi|Tsp_13935 Tmur|TmuE.g7894 Tsui|TSUIS_07218 Dmel|gene:FBgn0032685	Tsui|TSUIS_07218	1	1	2	2	1	2	3	4	3	1	0	0	0	1	0
	OrtFam_1777	Acey|ANCCEY_12822 Acey|ANCCEY_14076 Hcon|HCISE00971300 Hcon|HCISE01107500 Cele|F07H5.2 Asuu|GS_12968 Lloa|LOAG_12266T0 Bmal|BM22057 Name|NECAME_14411 Tmur|TmuE.g9111 Hsap|gene:ENSG00000185053 Oair|101122410 Sscr|100157832 Dmel|gene:FBgn0025391 Asuu|GS_06909 Lloa|LOAG_16614T0 Tspi|Tsp_07871 Dmel|gene:FBgn0003082 Sscr|100240724 Oair|101110936 Hsap|gene:ENSG00000170624	Asuu|GS_06909 Hcon|HCISE01107500	0	1	1	2	1	2	2	2	1	1	2	2	2	2	0
	OrtFam_1778	Acey|ANCCEY_13403 Acey|ANCCEY_13697 Dmel|gene:FBgn0041629 Dmel|gene:FBgn0041630 Dmel|gene:FBgn0045063 Oair|101111906 Oair|101112162 Hcon|HCISE01531100 Cele|T14F9.3 Lloa|LOAG_09152T0 Asuu|GS_10340 Tsui|TSUIS_02304 Hsap|gene:ENSG00000049860 Tspi|Tsp_02253 Sscr|396958 Bmal|BM04706 Sscr|100142664 Oair|100145856 Name|NECAME_17064 Hsap|gene:ENSG00000213614 Tsui|TSUIS_00140	Asuu|GS_10340 Tsui|TSUIS_00140	2	0	1	1	1	1	1	2	1	1	2	3	2	3	0
	OrtFam_1779	Acey|ANCCEY_13847 Acey|ANCCEY_14468 Hsap|gene:ENSG00000008869 Hsap|gene:ENSG00000129493 Oair|101115909 Oair|101122344 Sscr|100152987 Sscr|100524081 Hcon|HCISE00286800 Name|NECAME_06712 Bmal|BM21597 Cele|C13F10.4 Asuu|GS_23827 Lloa|LOAG_16761T0 Dmel|gene:FBgn0037541 Tspi|Tsp_04312 Tmur|TmuE.g4776 Tsui|TSUIS_08778 Lloa|LOAG_10587T0 Name|NECAME_06710 Hcon|HCISE00218500	Asuu|GS_23827 Hcon|HCISE00286800 Tsui|TSUIS_08778	1	1	1	1	1	2	2	2	1	2	2	2	2	1	0
	OrtFam_1780	Acey|ANCCEY_14131 Acey|ANCCEY_14587 Hsap|gene:ENSG00000168807 Hsap|gene:ENSG00000260873 Hcon|HCISE00477400 Cele|F30A10.8a Asuu|GS_03519 Lloa|LOAG_03578T0 Bmal|BM03530 Tsui|TSUIS_03573 Tmur|TmuE.g3665 Tspi|Tsp_10180 Hsap|gene:ENSG00000172164 Sscr|100620497 Oair|101109469 Dmel|gene:FBgn0037130 Hsap|gene:ENSG00000101400 Sscr|100151843 Oair|101112414 Sscr|100154009 Oair|101117171	Asuu|GS_03519 Tsui|TSUIS_03573	1	1	1	1	1	1	1	2	1	0	4	3	3	1	0
	OrtFam_1781	Asuu|GS_05898 Asuu|GS_09752 Hsap|gene:ENSG00000083444 Hsap|gene:ENSG00000152952 Hsap|gene:ENSG00000106397 Oair|101103613 Oair|101121738 Oair|101111306 Sscr|100525583 Sscr|641354 Acey|ANCCEY_10594 Hcon|HCISE00180200 Cele|F52H3.1 Lloa|LOAG_17078T0 Bmal|BM19916 Name|NECAME_17172 Tsui|TSUIS_08407 Tmur|TmuE.g1958 Dmel|gene:FBgn0036147 Tspi|Tsp_03029 Lloa|LOAG_07909T0	Asuu|GS_09752 Tsui|TSUIS_08407	1	1	1	2	1	2	1	1	1	1	3	3	2	1	0
	OrtFam_1782	Asuu|GS_03649 Asuu|GS_11171 Hsap|gene:ENSG00000141698 Hsap|gene:ENSG00000260753 Oair|101109197 Acey|ANCCEY_10984 Hcon|HCISE00103200 Cele|F25B5.3b Lloa|LOAG_10288T0 Tmur|TmuE.g2531 Sscr|100623678 Dmel|gene:FBgn0034988 Tsui|TSUIS_02907 Tspi|Tsp_12066 Name|NECAME_04262 Asuu|GS_14808 Lloa|LOAG_12919T0 Bmal|BM21000 Cele|Y10G11A.1a Hsap|gene:ENSG00000122643 Oair|101119900	Asuu|GS_03649 Asuu|GS_14808 Asuu|GS_11171 Hcon|HCISE00103200 Tsui|TSUIS_02907	1	1	1	3	1	2	1	1	2	1	3	2	1	1	0
[truncated: 30,231 more rows]
