# Supplementary material for: Pan-Nematoda Transcriptomic Elucidation of Essential Intestinal Functions and Therapeutic Targets With Broad Potential
Source: eBioMedicine. 2015 Jul 29;2(9):1079–89. doi: 10.1016/j.ebiom.2015.07.030 (PMC4587998; doi:10.1016/j.ebiom.2015.07.030)
Supplement: Table S3 — Annotation and protein counts for every IntFam (10,772). [file mmc3.xlsx]

## Sheet: Af 3
	Table S3: Annotation and protein counts for every IntFam (10,772).														Number of Orthologs in Species
		Presence Across Species		Intfam Subfamily Classification* (see Figure 1 for details)											Nematodes (*Species used for Intestinal expression analysis)										Host species			Outgroups
				(G) cIntFam	(H) nem-cIntFams	(I) uni-cIntFams	(J) nemS-cIntFams	(K) ncIntFams	(L) ss-IntFams	(M) csc-IntFams					Clade I Nematodes			Clade III Nematodes			Clade V Nematodes									Annotation Data
	Group ID	All species (15)	Nematode species (10)							All csc-IntFams	(M-I) Clade I csc-IntFams	(M-III) Clade III csc-IntFams	(M-V) Clade V csc-IntFams	(M-III&V) Clade III&V csc-IntFams	T. suis*	T. muris	T. spiralis	A. suum*	B. malayi	L. loa	H. contortus*	A. ceylanicum	C. elegans	N. americanus	H. sapiens	O. aries	S. Scrofa	D. melanogaster	S. cerevisiae	Interpro Domain Annotations	Gene Ontology (GO) Annotations
				2853	1863	863	58	7919	508	1246	368	260	191	427	Tsui	Tmur	Tspi	Asuu	Bmal	Lloa	Hcon	Acey	Cele	Name	Hsap	Oari	Sscr	Dmel	Scer		-
	OrtFam_1010	15	10	Y	Y	Y	-	-	-	-	-	-	-	-	4	5	4	17	8	8	17	10	10	9	13	14	13	3	1	IPR015650:Heavy chain of Myosin;IPR002928:Myosin tail;IPR004009:Myosin, N-terminal, SH3-like;IPR000048:IQ motif, EF-hand binding site;IPR001609:Myosin head, motor domain;	(GO:0005524)ATP binding (GO:0005515)protein binding (GO:0016459)myosin complex (GO:0003774)motor activity
	OrtFam_1014	15	10	Y	Y	Y	-	-	-	-	-	-	-	-	3	4	2	5	2	2	3	14	16	4	16	18	14	23	2	IPR000558:Histone H2B;IPR007125:Histone core;IPR009072:Histone-fold;	(GO:0005634)nucleus (GO:0006334)nucleosome assembly (GO:0000786)nucleosome (GO:0003677)DNA binding
	OrtFam_1016	15	10	Y	Y	Y	-	-	-	-	-	-	-	-	8	6	3	7	4	4	11	7	8	5	11	18	15	13	6	IPR017940:ABC transporter, integral membrane type 1;IPR001140:ABC transporter, transmembrane domain;IPR003593:ATPase, AAA+ type, core;IPR017871:ABC transporter, conserved site;IPR011527:ABC transporter, transmembrane domain, type 1;IPR003439:ABC transporter-like;	(GO:0017111)nucleoside-triphosphatase activity (GO:0016021)integral to membrane (GO:0006810)transport (GO:0000166)nucleotide binding (GO:0042626)ATPase activity, coupled to transmembrane movement of substances (GO:0005524)ATP binding (GO:0016887)ATPase activity (GO:0055085)transmembrane transport
	OrtFam_1025	15	10	Y	Y	Y	-	-	-	-	-	-	-	-	4	3	2	4	2	2	2	12	16	4	13	11	7	23	2	IPR001951:Histone H4;IPR019809:Histone H4, conserved site;IPR007125:Histone core;IPR009072:Histone-fold;	(GO:0005634)nucleus (GO:0006334)nucleosome assembly (GO:0000786)nucleosome (GO:0003677)DNA binding
	OrtFam_1031	15	10	Y	Y	Y	-	-	-	-	-	-	-	-	2	2	3	4	2	2	3	2	2	4	16	15	23	14	1	IPR013602:Dynein heavy chain, N-terminal domain-2;IPR003593:ATPase, AAA+ type, core;IPR011704:ATPase, AAA-5;IPR004273:Dynein heavy chain;IPR013594:Dynein heavy chain, N-terminal domain-1;	(GO:0017111)nucleoside-triphosphatase activity (GO:0030286)dynein complex (GO:0003777)microtubule motor activity (GO:0000166)nucleotide binding (GO:0007018)microtubule-based movement (GO:0005524)ATP binding (GO:0016887)ATPase activity
	OrtFam_1036	15	10	Y	Y	Y	-	-	-	-	-	-	-	-	2	4	1	7	4	2	2	15	17	3	4	4	3	20	2	IPR002119:Histone H2A;IPR007125:Histone core;IPR009072:Histone-fold;	(GO:0005634)nucleus (GO:0006334)nucleosome assembly (GO:0000786)nucleosome (GO:0003677)DNA binding
	OrtFam_1040	15	10	Y	Y	Y	-	-	-	-	-	-	-	-	3	3	4	5	6	6	7	4	9	4	9	9	11	4	2	IPR000217:Tubulin;IPR017975:Tubulin, conserved site;IPR018316:Tubulin/FtsZ, 2-layer sandwich domain;IPR008280:Tubulin/FtsZ, C-terminal;IPR003008:Tubulin/FtsZ, GTPase domain;IPR002452:Alpha tubulin;IPR023123:Tubulin, C-terminal;	(GO:0043234)protein complex (GO:0007017)microtubule-based process (GO:0005525)GTP binding (GO:0007018)microtubule-based movement (GO:0005874)microtubule (GO:0006184)GTP catabolic process (GO:0005198)structural molecule activity (GO:0051258)protein polymerization (GO:0003924)GTPase activity
	OrtFam_1044	15	10	Y	Y	Y	-	-	-	-	-	-	-	-	2	2	2	4	2	2	3	3	6	3	19	7	7	11	7	IPR001023:Heat shock protein Hsp70;IPR018181:Heat shock protein 70, conserved site;IPR013126:Heat shock protein 70;	(GO:0005524)ATP binding
	OrtFam_1047	15	10	Y	Y	Y	-	-	-	-	-	-	-	-	2	2	2	4	5	2	12	2	5	2	19	8	5	6	1	IPR004000:Actin-like;IPR004001:Actin, conserved site;IPR020902:Actin/actin-like conserved site;	(GO:0005524)ATP binding
	OrtFam_1054	15	10	Y	Y	Y	-	-	-	-	-	-	-	-	1	2	1	6	2	5	4	3	5	4	19	5	9	4	1	IPR000217:Tubulin;IPR017975:Tubulin, conserved site;IPR013838:Beta tubulin, autoregulation binding site;IPR018316:Tubulin/FtsZ, 2-layer sandwich domain;IPR008280:Tubulin/FtsZ, C-terminal;IPR003008:Tubulin/FtsZ, GTPase domain;IPR023123:Tubulin, C-terminal;	(GO:0043234)protein complex (GO:0007017)microtubule-based process (GO:0005525)GTP binding (GO:0007018)microtubule-based movement (GO:0005874)microtubule (GO:0006184)GTP catabolic process (GO:0005198)structural molecule activity (GO:0051258)protein polymerization (GO:0003924)GTPase activity
	OrtFam_1055	15	10	Y	Y	Y	-	-	-	-	-	-	-	-	4	4	4	4	4	5	6	4	4	4	11	4	5	4	4	IPR007502:Helicase-associated domain;IPR001650:Helicase, C-terminal;IPR011545:DNA/RNA helicase, DEAD/DEAH box type, N-terminal;IPR011709:Domain of unknown function DUF1605;IPR014001:DEAD-like helicase;IPR002464:DNA/RNA helicase, ATP-dependent, DEAH-box type, conserved site;	(GO:0008026)ATP-dependent helicase activity (GO:0004386)helicase activity (GO:0005524)ATP binding (GO:0003676)nucleic acid binding
	OrtFam_1064	15	10	Y	Y	Y	-	-	-	-	-	-	-	-	2	2	2	3	2	3	5	2	2	3	9	11	10	3	3	IPR008250:ATPase, P-type, ATPase-associated domain;IPR023214:HAD-like domain;IPR023300:ATPase, P-type, cytoplasmic transduction domain A;IPR023306:ATPase, cation-transporting, domain N;IPR018303:ATPase, P-type phosphorylation site;IPR023299:ATPase, P-type, cytoplasmic domain N;IPR001757:ATPase, P-type, K/Mg/Cd/Cu/Zn/Na/Ca/Na/H-transporter;IPR006539:ATPase, P-type, phospholipid-translocating, flip…	(GO:0016021)integral to membrane (GO:0000166)nucleotide binding (GO:0005524)ATP binding (GO:0004012)phospholipid-translocating ATPase activity (GO:0046872)metal ion binding (GO:0015662)ATPase activity, coupled to transmembrane movement of ions, phosphorylative mechanism (GO:0006754)ATP biosynthetic process (GO:0000287)magnesium ion binding (GO:0015914)phospholipid transport (GO:0016020)membrane
	OrtFam_1074	15	10	Y	Y	Y	-	-	-	-	-	-	-	-	4	4	4	4	3	3	4	3	3	2	6	6	6	3	1	IPR003100:Argonaute/Dicer protein, PAZ;IPR014811:Domain of unknown function DUF1785;IPR012337:Ribonuclease H-like;IPR003165:Stem cell self-renewal protein Piwi;	(GO:0006486)protein glycosylation (GO:0005515)protein binding (GO:0003676)nucleic acid binding (GO:0016020)membrane
	OrtFam_1093	15	10	Y	Y	Y	-	-	-	-	-	-	-	-	1	1	1	3	3	3	6	4	4	4	4	4	5	4	2	IPR002490:ATPase, V0/A0 complex, 116kDa subunit;	(GO:0015991)ATP hydrolysis coupled proton transport (GO:0033177)proton-transporting two-sector ATPase complex, proton-transporting domain (GO:0015078)hydrogen ion transmembrane transporter activity
	OrtFam_1095	15	10	Y	Y	Y	-	-	-	-	-	-	-	-	2	2	1	3	1	2	7	3	2	3	11	2	2	6	2	IPR016040:NAD(P)-binding domain;IPR002198:Short-chain dehydrogenase/reductase SDR;IPR002347:Glucose/ribitol dehydrogenase;	(GO:0055114)oxidation-reduction process (GO:0005488)binding (GO:0008152)metabolic process (GO:0016491)oxidoreductase activity
	OrtFam_1097	15	10	Y	Y	Y	-	-	-	-	-	-	-	-	2	5	4	4	9	2	3	3	2	2	2	2	4	2	2	IPR004179:Sec63 domain;IPR001650:Helicase, C-terminal;IPR003593:ATPase, AAA+ type, core;IPR023290:Sec63-domain;IPR011545:DNA/RNA helicase, DEAD/DEAH box type, N-terminal;IPR014001:DEAD-like helicase;	(GO:0017111)nucleoside-triphosphatase activity (GO:0008026)ATP-dependent helicase activity (GO:0000166)nucleotide binding (GO:0004386)helicase activity (GO:0005524)ATP binding (GO:0003676)nucleic acid binding
	OrtFam_1102	15	10	Y	Y	Y	-	-	-	-	-	-	-	-	2	2	2	3	2	2	6	3	3	3	5	5	7	1	1	IPR022141:Plasma membrane calcium transporter ATPase C-terminal;IPR006068:ATPase, P-type cation-transporter, C-terminal;IPR008250:ATPase, P-type, ATPase-associated domain;IPR023214:HAD-like domain;IPR004014:ATPase, P-type cation-transporter, N-terminal;IPR023300:ATPase, P-type, cytoplasmic transduction domain A;IPR023306:ATPase, cation-transporting, domain N;IPR005834:Haloacid dehalogenase-like h…	(GO:0003824)catalytic activity (GO:0000166)nucleotide binding (GO:0008152)metabolic process (GO:0005524)ATP binding (GO:0005388)calcium-transporting ATPase activity (GO:0046872)metal ion binding (GO:0006812)cation transport (GO:0015662)ATPase activity, coupled to transmembrane movement of ions, phosphorylative mechanism (GO:0070588)calcium ion transmembrane transport (GO:0006754)ATP biosynthetic …
	OrtFam_1109	15	10	Y	Y	Y	-	-	-	-	-	-	-	-	1	1	2	1	3	3	12	5	1	4	3	3	3	2	1	IPR016040:NAD(P)-binding domain;IPR001891:Malic oxidoreductase;IPR015884:Malic enzyme, conserved site;IPR012301:Malic enzyme, N-terminal;IPR012302:Malic enzyme, NAD-binding;	(GO:0055114)oxidation-reduction process (GO:0005488)binding (GO:0006108)malate metabolic process (GO:0046872)metal ion binding (GO:0016616)oxidoreductase activity, acting on the CH-OH group of donors, NAD or NADP as acceptor (GO:0051287)NAD binding (GO:0016491)oxidoreductase activity (GO:0004470)malic enzyme activity
	OrtFam_1119	15	10	Y	Y	Y	-	-	-	-	-	-	-	-	3	4	2	1	1	1	3	2	2	2	3	3	3	11	2	IPR013057:Amino acid transporter, transmembrane;	-
	OrtFam_1124	15	10	Y	Y	Y	-	-	-	-	-	-	-	-	2	2	2	3	2	2	3	2	2	2	1	1	1	10	7	IPR006589:Glycosyl hydrolase, family 13, subfamily, catalytic domain;IPR017853:Glycoside hydrolase, superfamily;IPR013781:Glycoside hydrolase, subgroup, catalytic core;IPR015902:Alpha amylase;IPR006047:Glycosyl hydrolase, family 13, catalytic domain;	(GO:0003824)catalytic activity (GO:0043169)cation binding (GO:0005975)carbohydrate metabolic process
	OrtFam_1138	15	10	Y	Y	Y	-	-	-	-	-	-	-	-	1	1	1	2	2	2	3	3	2	2	13	2	2	2	1	IPR002303:Valyl-tRNA synthetase;IPR001412:Aminoacyl-tRNA synthetase, class I, conserved site;IPR009008:Valyl/Leucyl/Isoleucyl-tRNA synthetase, class Ia, editing domain;IPR013155:Valyl/Leucyl/Isoleucyl-tRNA synthetase, class I, anticodon-binding;IPR002300:Aminoacyl-tRNA synthetase, class Ia;IPR014729:Rossmann-like alpha/beta/alpha sandwich fold;IPR009080:Aminoacyl-tRNA synthetase, class 1a, antico…	(GO:0006438)valyl-tRNA aminoacylation (GO:0004812)aminoacyl-tRNA ligase activity (GO:0000166)nucleotide binding (GO:0006418)tRNA aminoacylation for protein translation (GO:0005524)ATP binding (GO:0006412)translation (GO:0004832)valine-tRNA ligase activity (GO:0005737)cytoplasm
	OrtFam_1144	15	10	Y	Y	Y	-	-	-	-	-	-	-	-	2	3	2	3	2	3	4	3	2	2	1	1	2	6	3	IPR020471:Aldo/keto reductase subgroup;IPR018170:Aldo/keto reductase, conserved site;IPR023210:NADP-dependent oxidoreductase domain;IPR001395:Aldo/keto reductase;	(GO:0055114)oxidation-reduction process (GO:0016491)oxidoreductase activity
	OrtFam_1154	15	10	Y	Y	Y	-	-	-	-	-	-	-	-	2	2	2	2	2	2	4	2	2	2	5	5	3	2	1	IPR009030:Growth factor, receptor;IPR006212:Furin-like repeat;IPR002884:Proprotein convertase, P;IPR008979:Galactose-binding domain-like;IPR023828:Peptidase S8, subtilisin, Ser-active site;IPR022398:Peptidase S8, subtilisin, His-active site;IPR015500:Peptidase S8, subtilisin-related;IPR023827:Peptidase S8, subtilisin, Asp-active site;IPR009020:Proteinase inhibitor, propeptide;IPR000209:Peptidase …	(GO:0004252)serine-type endopeptidase activity (GO:0006508)proteolysis
	OrtFam_1157	15	10	Y	Y	Y	-	-	-	-	-	-	-	-	4	3	3	2	3	3	2	2	2	1	3	3	3	1	2	-	(GO:0006096)glycolysis (GO:0005737)cytoplasm
	OrtFam_1158	15	10	Y	Y	Y	-	-	-	-	-	-	-	-	2	1	4	3	2	3	4	3	2	1	2	2	4	2	2	IPR011767:Glutaredoxin active site;IPR011899:Glutaredoxin, eukaryotic/virial;IPR012336:Thioredoxin-like fold;IPR014025:Glutaredoxin subgroup;IPR012335:Thioredoxin fold;IPR002109:Glutaredoxin;	(GO:0045454)cell redox homeostasis (GO:0015035)protein disulfide oxidoreductase activity (GO:0009055)electron carrier activity
	OrtFam_1160	15	10	Y	Y	Y	-	-	-	-	-	-	-	-	2	2	1	3	2	2	5	5	2	2	2	2	2	2	2	IPR006592:RNA polymerase, N-terminal;IPR000684:RNA polymerase II, heptapeptide repeat, eukaryotic;IPR007066:RNA polymerase Rpb1, domain 3;IPR007081:RNA polymerase Rpb1, domain 5;IPR007083:RNA polymerase Rpb1, domain 4;IPR007080:RNA polymerase Rpb1, domain 1;IPR000722:RNA polymerase, alpha subunit;	(GO:0005634)nucleus (GO:0006366)transcription from RNA polymerase II promoter (GO:0008270)zinc ion binding (GO:0003677)DNA binding (GO:0032549)ribonucleoside binding (GO:0003899)DNA-directed RNA polymerase activity (GO:0006351)transcription, DNA-dependent (GO:0005665)DNA-directed RNA polymerase II, core complex
	OrtFam_1162	15	10	Y	Y	Y	-	-	-	-	-	-	-	-	3	2	5	4	1	2	1	1	2	1	3	3	3	3	2	IPR012336:Thioredoxin-like fold;IPR012335:Thioredoxin fold;IPR019479:Peroxiredoxin, C-terminal;IPR000866:Alkyl hydroperoxide reductase subunit C/ Thiol specific antioxidant;IPR017936:Thioredoxin-like;	(GO:0045454)cell redox homeostasis (GO:0016209)antioxidant activity (GO:0051920)peroxiredoxin activity (GO:0016491)oxidoreductase activity
	OrtFam_1172	15	10	Y	Y	Y	-	-	-	-	-	-	-	-	1	1	1	1	2	2	3	1	4	2	4	4	4	2	3	IPR018108:Mitochondrial substrate/solute carrier;IPR002113:Adenine nucleotide translocator 1;IPR023395:Mitochondrial carrier domain;IPR002067:Mitochondrial carrier protein;	(GO:0005488)binding (GO:0006810)transport (GO:0005743)mitochondrial inner membrane (GO:0055085)transmembrane transport (GO:0005215)transporter activity
	OrtFam_1174	15	10	Y	Y	Y	-	-	-	-	-	-	-	-	2	1	1	1	1	1	4	2	1	2	6	5	5	2	1	IPR010703:Dedicator of cytokinesis;	(GO:0051020)GTPase binding (GO:0005525)GTP binding (GO:0005085)guanyl-nucleotide exchange factor activity
	OrtFam_1180	15	10	Y	Y	Y	-	-	-	-	-	-	-	-	1	1	1	2	2	2	2	1	2	2	2	9	3	2	2	IPR004161:Translation elongation factor EFTu/EF1A, domain 2;IPR009000:Translation elongation/initiation factor/Ribosomal, beta-barrel;IPR000795:Protein synthesis factor, GTP-binding;IPR009001:Translation elongation factor EF1A/initiation factor IF2gamma, C-terminal;IPR004160:Translation elongation factor EFTu/EF1A, C-terminal;	(GO:0003746)translation elongation factor activity (GO:0005525)GTP binding (GO:0006414)translational elongation (GO:0005737)cytoplasm (GO:0003924)GTPase activity
	OrtFam_1181	15	10	Y	Y	Y	-	-	-	-	-	-	-	-	3	1	1	1	3	1	1	1	2	1	10	3	3	1	2	IPR018359:Bromodomain, conserved site;IPR001487:Bromodomain;	(GO:0005515)protein binding
	OrtFam_1189	15	10	Y	Y	Y	-	-	-	-	-	-	-	-	4	3	1	3	2	3	2	3	2	2	1	2	2	2	1	IPR004345:TB2/DP1/HVA22-related protein;	-
	OrtFam_1197	15	10	Y	Y	Y	-	-	-	-	-	-	-	-	1	1	1	1	1	1	6	2	3	1	4	4	3	3	1	IPR006214:Inhibitor of apoptosis-promoting Bax1-related;	-
	OrtFam_1204	15	10	Y	Y	Y	-	-	-	-	-	-	-	-	2	2	1	2	2	2	4	1	3	3	2	2	2	2	3	IPR021721:Zinc finger, CCCH-type, TRM13;IPR000462:CDP-alcohol phosphatidyltransferase;IPR007871:Methyltransferase TRM13;IPR022776:TRM13/UPF0224 family, U11-48K-like CHHC zinc finger domain;	(GO:0008168)methyltransferase activity (GO:0008033)tRNA processing (GO:0016780)phosphotransferase activity, for other substituted phosphate groups (GO:0008654)phospholipid biosynthetic process (GO:0016020)membrane
	OrtFam_1205	15	10	Y	Y	Y	-	-	-	-	-	-	-	-	1	2	2	2	2	2	3	2	2	2	3	3	3	2	2	IPR003594:ATPase-like, ATP-binding domain;IPR020568:Ribosomal protein S5 domain 2-type fold;IPR019805:Heat shock protein Hsp90, conserved site;IPR001404:Heat shock protein Hsp90;IPR020575:Heat shock protein Hsp90, N-terminal;	(GO:0006457)protein folding (GO:0005524)ATP binding (GO:0051082)unfolded protein binding (GO:0006950)response to stress
	OrtFam_1210	15	10	Y	Y	Y	-	-	-	-	-	-	-	-	1	1	1	2	1	1	2	3	2	2	4	4	4	3	2	IPR002469:Peptidase S9B, dipeptidylpeptidase IV N-terminal;IPR001375:Peptidase S9, prolyl oligopeptidase, catalytic domain;	(GO:0008236)serine-type peptidase activity (GO:0006508)proteolysis (GO:0016020)membrane
	OrtFam_1213	15	10	Y	Y	Y	-	-	-	-	-	-	-	-	2	2	3	2	2	2	2	1	2	2	3	3	3	2	2	IPR006844:Magnesium transporter protein 1;IPR012336:Thioredoxin-like fold;IPR012335:Thioredoxin fold;IPR021149:Oligosaccharyl transferase complex, subunit OST3/OST6;	-
	OrtFam_1224	15	10	Y	Y	Y	-	-	-	-	-	-	-	-	3	2	2	2	1	2	4	2	2	2	2	2	2	2	1	IPR004217:Mitochondrial inner membrane translocase complex, Tim8/9/10/13-zinc finger-like;IPR007829:TM2;	(GO:0042719)mitochondrial intermembrane space protein transporter complex (GO:0006626)protein targeting to mitochondrion (GO:0045039)protein import into mitochondrial inner membrane
	OrtFam_1225	15	10	Y	Y	Y	-	-	-	-	-	-	-	-	2	2	2	2	2	2	3	2	2	2	2	2	2	2	2	IPR007641:RNA polymerase Rpb2, domain 7;IPR007120:DNA-directed RNA polymerase, subunit 2, domain 6;IPR015712:DNA-directed RNA polymerase, subunit 2;IPR007121:RNA polymerase, beta subunit, conserved site;IPR007642:RNA polymerase Rpb2, domain 2;IPR007645:RNA polymerase Rpb2, domain 3;IPR007644:RNA polymerase, beta subunit, protrusion;IPR007647:RNA polymerase Rpb2, domain 5;	(GO:0003677)DNA binding (GO:0032549)ribonucleoside binding (GO:0003899)DNA-directed RNA polymerase activity (GO:0006351)transcription, DNA-dependent
	OrtFam_1226	15	10	Y	Y	Y	-	-	-	-	-	-	-	-	2	2	1	3	3	4	3	1	3	2	2	2	1	1	1	IPR001241:DNA topoisomerase, type IIA, subunit B/N-terminal;IPR018522:DNA topoisomerase, type IIA, conserved site;IPR013757:DNA topoisomerase, type IIA, subunit A, alpha-helical;IPR013758:DNA topoisomerase, type IIA, subunit A/ C-terminal, alpha-beta;IPR003594:ATPase-like, ATP-binding domain;IPR020568:Ribosomal protein S5 domain 2-type fold;IPR002205:DNA topoisomerase, type IIA, subunit A/C-termi…	(GO:0003700)sequence-specific DNA binding transcription factor activity (GO:0003918)DNA topoisomerase type II (ATP-hydrolyzing) activity (GO:0006265)DNA topological change (GO:0005524)ATP binding (GO:0005694)chromosome (GO:0003677)DNA binding (GO:0006355)regulation of transcription, DNA-dependent (GO:0006259)DNA metabolic process
	OrtFam_1229	15	10	Y	Y	Y	-	-	-	-	-	-	-	-	1	1	1	2	1	1	1	3	2	1	3	2	3	8	1	IPR011701:Major facilitator superfamily;IPR016196:Major facilitator superfamily domain, general substrate transporter;	(GO:0016021)integral to membrane (GO:0055085)transmembrane transport
	OrtFam_1230	15	10	Y	Y	Y	-	-	-	-	-	-	-	-	2	1	2	2	2	2	3	1	2	2	3	3	3	2	1	IPR001107:Band 7 protein;IPR018108:Mitochondrial substrate/solute carrier;IPR023395:Mitochondrial carrier domain;IPR002067:Mitochondrial carrier protein;	(GO:0005488)binding (GO:0006810)transport (GO:0005743)mitochondrial inner membrane (GO:0055085)transmembrane transport
	OrtFam_1234	15	10	Y	Y	Y	-	-	-	-	-	-	-	-	2	2	1	2	1	1	3	2	2	1	4	4	3	1	2	IPR006634:TRAM/LAG1/CLN8 homology domain;	(GO:0016021)integral to membrane
	OrtFam_1235	15	10	Y	Y	Y	-	-	-	-	-	-	-	-	1	3	1	3	1	1	4	3	2	3	2	2	3	1	1	IPR023801:Histone deacetylase domain;IPR000286:Histone deacetylase superfamily;	-
	OrtFam_1240	15	10	Y	Y	Y	-	-	-	-	-	-	-	-	1	1	1	1	1	1	2	2	3	1	4	4	6	1	1	IPR008250:ATPase, P-type, ATPase-associated domain;IPR006544:ATPase, P-type, unknown pump specificity (type V);IPR023214:HAD-like domain;IPR004014:ATPase, P-type cation-transporter, N-terminal;IPR023300:ATPase, P-type, cytoplasmic transduction domain A;IPR023306:ATPase, cation-transporting, domain N;IPR005834:Haloacid dehalogenase-like hydrolase;IPR018303:ATPase, P-type phosphorylation site;IPR02…	(GO:0003824)catalytic activity (GO:0016021)integral to membrane (GO:0000166)nucleotide binding (GO:0008152)metabolic process (GO:0005524)ATP binding (GO:0046872)metal ion binding (GO:0006812)cation transport (GO:0015662)ATPase activity, coupled to transmembrane movement of ions, phosphorylative mechanism (GO:0016887)ATPase activity (GO:0006200)ATP catabolic process (GO:0006754)ATP biosynthetic pr…
	OrtFam_1243	15	10	Y	Y	Y	-	-	-	-	-	-	-	-	2	2	2	3	2	2	3	2	2	1	2	2	2	2	1	IPR015941:Transketolase-like, C-terminal;IPR009014:Transketolase, C-terminal/Pyruvate-ferredoxin oxidoreductase, domain II;IPR005476:Transketolase, C-terminal;IPR005475:Transketolase-like, pyrimidine-binding domain;IPR000571:Zinc finger, CCCH-type;	(GO:0003824)catalytic activity (GO:0008152)metabolic process (GO:0008270)zinc ion binding (GO:0003676)nucleic acid binding
	OrtFam_1244	15	10	Y	Y	Y	-	-	-	-	-	-	-	-	1	1	1	2	2	2	5	2	2	3	3	2	1	1	2	IPR001697:Pyruvate kinase;IPR018209:Pyruvate kinase, active site;IPR015794:Pyruvate kinase, alpha/beta;IPR015806:Pyruvate kinase, beta-barrel insert domain;IPR015793:Pyruvate kinase, barrel;IPR015813:Pyruvate/Phosphoenolpyruvate kinase;IPR015795:Pyruvate kinase, C-terminal-like;IPR011037:Pyruvate kinase-like, insert domain;	(GO:0030955)potassium ion binding (GO:0003824)catalytic activity (GO:0006096)glycolysis (GO:0004743)pyruvate kinase activity (GO:0000287)magnesium ion binding
	OrtFam_1254	15	10	Y	Y	Y	-	-	-	-	-	-	-	-	1	2	2	2	1	2	2	2	2	1	3	2	3	2	3	IPR003358:tRNA (guanine-N-7) methyltransferase;IPR018108:Mitochondrial substrate/solute carrier;IPR023395:Mitochondrial carrier domain;	(GO:0008176)tRNA (guanine-N7-)-methyltransferase activity (GO:0006400)tRNA modification
	OrtFam_1257	15	10	Y	Y	Y	-	-	-	-	-	-	-	-	1	1	1	2	1	3	3	4	2	3	3	2	2	1	1	IPR000403:Phosphatidylinositol 3-/4-kinase, catalytic;	(GO:0016773)phosphotransferase activity, alcohol group as acceptor
	OrtFam_1258	15	10	Y	Y	Y	-	-	-	-	-	-	-	-	3	2	3	3	4	3	2	1	3	1	1	1	1	1	1	IPR000580:TSC-22 / Dip / Bun;	(GO:0003700)sequence-specific DNA binding transcription factor activity (GO:0006355)regulation of transcription, DNA-dependent
	OrtFam_1266	15	10	Y	Y	Y	-	-	-	-	-	-	-	-	2	2	1	2	1	3	2	2	4	2	2	2	2	1	1	IPR001204:Phosphate transporter;	(GO:0005315)inorganic phosphate transmembrane transporter activity (GO:0006817)phosphate ion transport (GO:0016020)membrane
	OrtFam_1279	15	10	Y	Y	Y	-	-	-	-	-	-	-	-	1	1	3	4	1	1	4	2	2	3	2	2	1	1	1	IPR000719:Protein kinase, catalytic domain;IPR017442:Serine/threonine-protein kinase-like domain;IPR014020:Tensin phosphatase, C2 domain;IPR011009:Protein kinase-like domain;IPR001623:Heat shock protein DnaJ, N-terminal;IPR008973:C2 calcium/lipid-binding domain, CaLB;	(GO:0004672)protein kinase activity (GO:0005524)ATP binding (GO:0005515)protein binding (GO:0006468)protein phosphorylation (GO:0031072)heat shock protein binding (GO:0016772)transferase activity, transferring phosphorus-containing groups (GO:0004674)protein serine/threonine kinase activity
	OrtFam_1282	15	10	Y	Y	Y	-	-	-	-	-	-	-	-	1	1	2	2	2	2	2	1	2	3	4	3	2	1	1	IPR023394:SEC7-like, alpha orthogonal bundle;IPR001849:Pleckstrin homology domain;IPR000904:SEC7-like;IPR011993:Pleckstrin homology-type;	(GO:0005086)ARF guanyl-nucleotide exchange factor activity (GO:0005515)protein binding (GO:0032012)regulation of ARF protein signal transduction (GO:0005622)intracellular
	OrtFam_1290	15	10	Y	Y	Y	-	-	-	-	-	-	-	-	2	2	1	2	2	2	2	2	2	2	2	2	3	1	1	IPR023801:Histone deacetylase domain;IPR000286:Histone deacetylase superfamily;IPR003084:Histone deacetylase;	(GO:0016575)histone deacetylation (GO:0004407)histone deacetylase activity
	OrtFam_1293	15	10	Y	Y	Y	-	-	-	-	-	-	-	-	1	1	1	1	5	1	2	1	1	2	3	3	2	2	2	IPR015941:Transketolase-like, C-terminal;IPR009014:Transketolase, C-terminal/Pyruvate-ferredoxin oxidoreductase, domain II;IPR005476:Transketolase, C-terminal;IPR005475:Transketolase-like, pyrimidine-binding domain;	(GO:0003824)catalytic activity (GO:0008152)metabolic process
	OrtFam_1298	15	10	Y	Y	Y	-	-	-	-	-	-	-	-	1	1	1	2	1	1	2	2	2	1	4	4	3	2	1	IPR000873:AMP-dependent synthetase/ligase;IPR020845:AMP-binding, conserved site;	(GO:0003824)catalytic activity (GO:0008152)metabolic process
	OrtFam_1302	15	10	Y	Y	Y	-	-	-	-	-	-	-	-	1	1	1	1	1	1	1	1	1	1	9	2	3	3	1	IPR023333:Proteasome B-type subunit;IPR001353:Proteasome, subunit alpha/beta;IPR000243:Peptidase T1A, proteasome beta-subunit;	(GO:0004298)threonine-type endopeptidase activity (GO:0051603)proteolysis involved in cellular protein catabolic process (GO:0004175)endopeptidase activity (GO:0005839)proteasome core complex
	OrtFam_1304	15	10	Y	Y	Y	-	-	-	-	-	-	-	-	2	2	1	2	2	2	3	1	2	2	2	2	2	2	1	IPR008271:Serine/threonine-protein kinase, active site;IPR000719:Protein kinase, catalytic domain;IPR017442:Serine/threonine-protein kinase-like domain;IPR011009:Protein kinase-like domain;IPR002290:Serine/threonine-protein kinase domain;IPR017441:Protein kinase, ATP binding site;IPR020635:Tyrosine-protein kinase, catalytic domain;	(GO:0004672)protein kinase activity (GO:0005524)ATP binding (GO:0006468)protein phosphorylation (GO:0016772)transferase activity, transferring phosphorus-containing groups (GO:0004674)protein serine/threonine kinase activity
	OrtFam_1307	15	10	Y	Y	Y	-	-	-	-	-	-	-	-	1	1	1	2	2	2	4	3	3	4	1	1	1	1	1	IPR015421:Pyridoxal phosphate-dependent transferase, major region, subdomain 1;IPR002129:Pyridoxal phosphate-dependent decarboxylase;IPR015424:Pyridoxal phosphate-dependent transferase, major domain;	(GO:0003824)catalytic activity (GO:0030170)pyridoxal phosphate binding (GO:0016831)carboxy-lyase activity (GO:0019752)carboxylic acid metabolic process
	OrtFam_1308	15	10	Y	Y	Y	-	-	-	-	-	-	-	-	1	1	2	1	1	2	2	3	1	1	3	3	4	1	2	IPR012287:Homeodomain-related;IPR009057:Homeodomain-like;IPR001356:Homeobox;	(GO:0003700)sequence-specific DNA binding transcription factor activity (GO:0043565)sequence-specific DNA binding (GO:0005515)protein binding (GO:0003677)DNA binding (GO:0006355)regulation of transcription, DNA-dependent
	OrtFam_1315	15	10	Y	Y	Y	-	-	-	-	-	-	-	-	2	2	2	1	3	2	2	3	1	3	1	1	1	1	2	IPR018359:Bromodomain, conserved site;IPR009071:High mobility group, superfamily;IPR000910:High mobility group, HMG1/HMG2;IPR001025:Bromo adjacent homology (BAH) domain;IPR001487:Bromodomain;IPR015880:Zinc finger, C2H2-like;	(GO:0005515)protein binding (GO:0008270)zinc ion binding (GO:0005622)intracellular (GO:0003677)DNA binding
	OrtFam_1317	15	10	Y	Y	Y	-	-	-	-	-	-	-	-	1	1	2	2	1	1	3	1	1	1	4	3	3	1	2	IPR005828:General substrate transporter;IPR005829:Sugar transporter, conserved site;IPR020846:Major facilitator superfamily domain;IPR016196:Major facilitator superfamily domain, general substrate transporter;IPR003663:Sugar/inositol transporter;	(GO:0016021)integral to membrane (GO:0006810)transport (GO:0022891)substrate-specific transmembrane transporter activity (GO:0022857)transmembrane transporter activity (GO:0055085)transmembrane transport (GO:0005215)transporter activity (GO:0016020)membrane
	OrtFam_1320	15	10	Y	Y	Y	-	-	-	-	-	-	-	-	2	1	2	3	2	2	3	2	2	2	1	1	1	1	2	IPR020056:Ribosomal protein L25/Gln-tRNA synthetase, beta-barrel domain;IPR006195:Aminoacyl-tRNA synthetase, class II;IPR001412:Aminoacyl-tRNA synthetase, class I, conserved site;IPR011035:Ribosomal protein L25/Gln-tRNA synthetase, anti-codon-binding domain;IPR000738:WHEP-TRS;IPR020058:Glutamyl/glutaminyl-tRNA synthetase, class Ic, catalytic domain;IPR002314:Aminoacyl-tRNA synthetase, class II (G…	(GO:0016876)ligase activity, forming aminoacyl-tRNA and related compounds (GO:0006433)prolyl-tRNA aminoacylation (GO:0004812)aminoacyl-tRNA ligase activity (GO:0043039)tRNA aminoacylation (GO:0000166)nucleotide binding (GO:0004818)glutamate-tRNA ligase activity (GO:0004827)proline-tRNA ligase activity (GO:0006418)tRNA aminoacylation for protein translation (GO:0005524)ATP binding (GO:0006424)glut…
	OrtFam_1329	15	10	Y	Y	Y	-	-	-	-	-	-	-	-	1	2	2	2	1	2	2	2	2	1	2	2	2	3	1	IPR002075:Nuclear transport factor 2;IPR018222:Nuclear transport factor 2, Eukaryote;	(GO:0006810)transport (GO:0005622)intracellular
	OrtFam_1333	15	10	Y	Y	Y	-	-	-	-	-	-	-	-	2	2	3	2	1	1	3	1	2	1	2	2	3	1	1	IPR020683:Ankyrin repeat-containing domain;IPR002110:Ankyrin repeat;	(GO:0005515)protein binding
	OrtFam_1343	15	10	Y	Y	Y	-	-	-	-	-	-	-	-	2	2	2	2	1	2	1	2	3	2	1	2	2	2	1	IPR012678:Ribosomal protein L23/L15e;IPR019819:Carboxylesterase type B, conserved site;IPR012677:Nucleotide-binding, alpha-beta plait;IPR002018:Carboxylesterase, type B;IPR013025:Ribosomal protein L25/L23;	(GO:0003723)RNA binding (GO:0000166)nucleotide binding (GO:0003735)structural constituent of ribosome (GO:0005622)intracellular (GO:0006412)translation (GO:0005840)ribosome
	OrtFam_1344	15	10	Y	Y	Y	-	-	-	-	-	-	-	-	1	1	1	1	2	2	2	2	2	2	2	2	4	1	2	IPR002130:Peptidyl-prolyl cis-trans isomerase, cyclophilin-type;IPR015891:Cyclophilin-like;IPR020892:Peptidyl-prolyl cis-trans isomerase, cyclophilin-type, conserved site;	(GO:0006457)protein folding (GO:0003755)peptidyl-prolyl cis-trans isomerase activity
	OrtFam_1347	15	10	Y	Y	Y	-	-	-	-	-	-	-	-	3	2	2	2	2	1	1	2	1	2	2	2	2	2	1	IPR023175:Vacuolar protein sorting-associate Vta1, N-terminal;IPR019177:Golgin subfamily A member 5;IPR006745:Protein of unknown function DUF605;	-
	OrtFam_1350	15	10	Y	Y	Y	-	-	-	-	-	-	-	-	1	1	1	6	2	2	1	2	1	1	2	1	1	2	2	IPR016040:NAD(P)-binding domain;IPR006096:Glutamate/phenylalanine/leucine/valine dehydrogenase, C-terminal;IPR006097:Glutamate/phenylalanine/leucine/valine dehydrogenase, dimerisation domain;IPR006095:Glutamate/phenylalanine/leucine/valine dehydrogenase;	(GO:0055114)oxidation-reduction process (GO:0005488)binding (GO:0006520)cellular amino acid metabolic process (GO:0016491)oxidoreductase activity
	OrtFam_1355	15	10	Y	Y	Y	-	-	-	-	-	-	-	-	1	1	1	1	4	1	2	2	1	2	3	3	2	1	1	IPR010473:Diaphanous GTPase-binding;IPR016024:Armadillo-type fold;IPR014768:GTPase-binding/formin homology 3;IPR015425:Actin-binding FH2;IPR010472:Diaphanous FH3;IPR003104:Actin-binding FH2/DRF autoregulatory;	(GO:0005488)binding (GO:0016043)cellular component organization (GO:0030036)actin cytoskeleton organization (GO:0003779)actin binding (GO:0017048)Rho GTPase binding
	OrtFam_1356	15	10	Y	Y	Y	-	-	-	-	-	-	-	-	1	1	1	2	2	1	1	1	2	1	3	3	3	2	2	IPR000308:14-3-3 protein;IPR023409:14-3-3 protein, conserved site;IPR023410:14-3-3 domain;	(GO:0019904)protein domain specific binding
	OrtFam_1361	15	10	Y	Y	Y	-	-	-	-	-	-	-	-	1	1	1	2	1	1	3	2	4	3	1	1	2	2	1	IPR008146:Glutamine synthetase, catalytic domain;IPR014746:Glutamine synthetase/guanido kinase, catalytic domain;IPR008147:Glutamine synthetase, beta-Grasp;	(GO:0003824)catalytic activity (GO:0006542)glutamine biosynthetic process (GO:0004356)glutamate-ammonia ligase activity (GO:0006807)nitrogen compound metabolic process
	OrtFam_1373	15	10	Y	Y	Y	-	-	-	-	-	-	-	-	2	1	1	1	2	1	3	2	1	3	2	2	3	1	1	IPR016024:Armadillo-type fold;	(GO:0005488)binding
	OrtFam_1374	15	10	Y	Y	Y	-	-	-	-	-	-	-	-	2	2	1	1	1	1	3	1	1	2	4	3	2	1	1	IPR001606:ARID/BRIGHT DNA-binding domain;IPR003347:Transcription factor jumonji/aspartyl beta-hydroxylase;IPR013083:Zinc finger, RING/FYVE/PHD-type;IPR013129:Transcription factor jumonji;IPR019787:Zinc finger, PHD-finger;IPR019786:Zinc finger, PHD-type, conserved site;IPR004198:Zinc finger, C5HC2-type;IPR011011:Zinc finger, FYVE/PHD-type;IPR001965:Zinc finger, PHD-type;IPR003349:Transcription fac…	(GO:0005634)nucleus (GO:0005515)protein binding (GO:0008270)zinc ion binding (GO:0005622)intracellular (GO:0003677)DNA binding
	OrtFam_1383	15	10	Y	Y	Y	-	-	-	-	-	-	-	-	1	1	2	1	1	1	1	1	1	1	9	2	2	1	1	IPR001650:Helicase, C-terminal;IPR014014:RNA helicase, DEAD-box type, Q motif;IPR011545:DNA/RNA helicase, DEAD/DEAH box type, N-terminal;IPR014001:DEAD-like helicase;	(GO:0008026)ATP-dependent helicase activity (GO:0004386)helicase activity (GO:0005524)ATP binding (GO:0003676)nucleic acid binding
	OrtFam_1384	15	10	Y	Y	Y	-	-	-	-	-	-	-	-	1	1	1	2	2	2	2	1	2	2	3	2	2	2	1	IPR003378:Fringe-like;	(GO:0016757)transferase activity, transferring glycosyl groups (GO:0016020)membrane
	OrtFam_1387	15	10	Y	Y	Y	-	-	-	-	-	-	-	-	1	2	2	2	1	2	1	1	1	2	3	3	3	1	1	-	(GO:0016021)integral to membrane
	OrtFam_1390	15	10	Y	Y	Y	-	-	-	-	-	-	-	-	1	1	3	1	1	1	2	2	1	1	3	3	3	1	1	IPR006195:Aminoacyl-tRNA synthetase, class II;IPR002314:Aminoacyl-tRNA synthetase, class II (G/ H/ P/ S), conserved domain;IPR012676:TGS-like;IPR012675:Beta-grasp fold, ferredoxin-type;IPR012947:Threonyl/alanyl tRNA synthetase, SAD;IPR004154:Anticodon-binding;IPR002320:Threonyl-tRNA synthetase, class IIa;IPR018163:Threonyl/alanyl tRNA synthetase, class II-like, putative editing domain;IPR004095:T…	(GO:0016876)ligase activity, forming aminoacyl-tRNA and related compounds (GO:0004812)aminoacyl-tRNA ligase activity (GO:0043039)tRNA aminoacylation (GO:0000166)nucleotide binding (GO:0006418)tRNA aminoacylation for protein translation (GO:0006435)threonyl-tRNA aminoacylation (GO:0005524)ATP binding (GO:0006412)translation (GO:0004829)threonine-tRNA ligase activity (GO:0005737)cytoplasm
	OrtFam_1393	15	10	Y	Y	Y	-	-	-	-	-	-	-	-	1	1	1	1	1	1	3	2	2	3	2	2	3	1	1	IPR000194:ATPase, alpha/beta subunit, nucleotide-binding domain;IPR004100:ATPase, F1/V1/A1 complex, alpha/beta subunit, N-terminal;IPR000793:ATPase, F1/V1/A1 complex, alpha/beta subunit, C-terminal;IPR020003:ATPase, alpha/beta subunit, nucleotide-binding domain, active site;	(GO:0015991)ATP hydrolysis coupled proton transport (GO:0033180)proton-transporting V-type ATPase, V1 domain (GO:0033178)proton-transporting two-sector ATPase complex, catalytic domain (GO:0046933)proton-transporting ATP synthase activity, rotational mechanism (GO:0005524)ATP binding (GO:0046961)proton-transporting ATPase activity, rotational mechanism (GO:0015992)proton transport (GO:0046034)ATP…
	OrtFam_1398	15	10	Y	Y	Y	-	-	-	-	-	-	-	-	1	1	1	2	1	1	1	1	1	1	3	3	2	1	5	IPR020810:Enolase, C-terminal;IPR020811:Enolase, N-terminal;	(GO:0000015)phosphopyruvate hydratase complex (GO:0006096)glycolysis (GO:0004634)phosphopyruvate hydratase activity (GO:0000287)magnesium ion binding
	OrtFam_1401	15	10	Y	Y	Y	-	-	-	-	-	-	-	-	1	1	1	1	2	1	3	1	2	2	2	2	2	1	3	IPR000873:AMP-dependent synthetase/ligase;IPR020845:AMP-binding, conserved site;	(GO:0003824)catalytic activity (GO:0008152)metabolic process
	OrtFam_1402	15	10	Y	Y	Y	-	-	-	-	-	-	-	-	2	2	1	1	2	2	1	1	1	2	2	2	2	2	2	IPR000164:Histone H3;IPR007125:Histone core;IPR009072:Histone-fold;	(GO:0006334)nucleosome assembly (GO:0000786)nucleosome (GO:0003677)DNA binding
	OrtFam_1403	15	10	Y	Y	Y	-	-	-	-	-	-	-	-	1	1	2	1	1	1	1	2	2	1	3	3	2	1	3	IPR017927:Ferredoxin reductase-type FAD-binding domain;IPR001433:Oxidoreductase FAD/NAD(P)-binding;IPR017938:Riboflavin synthase-like beta-barrel;IPR001834:NADH:cytochrome b5 reductase (CBR);IPR008333:Oxidoreductase, FAD-binding domain;IPR001709:Flavoprotein pyridine nucleotide cytochrome reductase;	(GO:0055114)oxidation-reduction process (GO:0016491)oxidoreductase activity
	OrtFam_1405	15	10	Y	Y	Y	-	-	-	-	-	-	-	-	1	1	1	2	1	1	3	1	2	3	2	2	3	1	1	IPR009448:UDP-glucose:Glycoprotein Glucosyltransferase;IPR002495:Glycosyl transferase, family 8;	(GO:0006486)protein glycosylation (GO:0003980)UDP-glucose:glycoprotein glucosyltransferase activity (GO:0016757)transferase activity, transferring glycosyl groups
	OrtFam_1413	15	10	Y	Y	Y	-	-	-	-	-	-	-	-	1	1	2	2	1	2	2	1	2	1	2	2	2	2	2	IPR002130:Peptidyl-prolyl cis-trans isomerase, cyclophilin-type;IPR015891:Cyclophilin-like;IPR020892:Peptidyl-prolyl cis-trans isomerase, cyclophilin-type, conserved site;	(GO:0006457)protein folding (GO:0003755)peptidyl-prolyl cis-trans isomerase activity
	OrtFam_1419	15	10	Y	Y	Y	-	-	-	-	-	-	-	-	1	1	1	2	2	2	4	2	2	2	1	1	1	1	2	IPR004254:Hly-III-related;	(GO:0016021)integral to membrane
	OrtFam_1423	15	10	Y	Y	Y	-	-	-	-	-	-	-	-	1	1	3	2	2	2	3	2	2	2	1	1	1	1	1	IPR001680:WD40 repeat;IPR011046:WD40 repeat-like-containing domain;IPR019781:WD40 repeat, subgroup;IPR015943:WD40/YVTN repeat-like-containing domain;	(GO:0005515)protein binding
	OrtFam_1425	15	10	Y	Y	Y	-	-	-	-	-	-	-	-	1	1	1	1	2	1	3	2	1	2	2	2	4	1	1	IPR002048:Calcium-binding EF-hand;IPR018247:EF-Hand 1, calcium-binding site;IPR001849:Pleckstrin homology domain;IPR018249:EF-HAND 2;IPR001452:Src homology-3 domain;IPR011511:Variant SH3;IPR000219:Dbl homology (DH) domain;IPR000261:EPS15 homology (EH);IPR011992:EF-hand-like domain;IPR011993:Pleckstrin homology-type;	(GO:0005515)protein binding (GO:0005509)calcium ion binding (GO:0005622)intracellular (GO:0035023)regulation of Rho protein signal transduction (GO:0005089)Rho guanyl-nucleotide exchange factor activity
	OrtFam_1427	15	10	Y	Y	Y	-	-	-	-	-	-	-	-	1	1	4	1	2	1	2	1	1	2	2	2	2	1	2	IPR006895:Zinc finger, Sec23/Sec24-type;IPR006896:Sec23/Sec24, trunk domain;IPR007123:Gelsolin domain;IPR006900:Sec23/Sec24, helical domain;IPR012990:Sec23/Sec24 beta-sandwich;	(GO:0008270)zinc ion binding (GO:0006888)ER to Golgi vesicle-mediated transport (GO:0030127)COPII vesicle coat (GO:0006886)intracellular protein transport
	OrtFam_1434	15	10	Y	Y	Y	-	-	-	-	-	-	-	-	1	1	1	1	1	1	2	1	1	1	9	1	1	1	2	IPR002942:RNA-binding S4;IPR022801:Ribosomal protein S4/S9;IPR001912:Ribosomal protein S4/S9, N-terminal;	(GO:0003723)RNA binding (GO:0003735)structural constituent of ribosome (GO:0005622)intracellular (GO:0006412)translation (GO:0019843)rRNA binding (GO:0015935)small ribosomal subunit
	OrtFam_1437	15	10	Y	Y	Y	-	-	-	-	-	-	-	-	2	2	1	1	1	1	1	1	1	1	7	2	2	1	1	IPR005124:Vacuolar (H+)-ATPase G subunit;	(GO:0015992)proton transport (GO:0016471)vacuolar proton-transporting V-type ATPase complex (GO:0016820)hydrolase activity, acting on acid anhydrides, catalyzing transmembrane movement of substances
	OrtFam_1440	15	10	Y	Y	Y	-	-	-	-	-	-	-	-	1	1	2	1	1	1	1	1	1	1	2	7	2	1	2	IPR009071:High mobility group, superfamily;IPR000910:High mobility group, HMG1/HMG2;IPR000135:High mobility group, HMG1/HMG2, subgroup;	(GO:0005634)nucleus (GO:0005515)protein binding (GO:0003677)DNA binding
	OrtFam_1445	15	10	Y	Y	Y	-	-	-	-	-	-	-	-	4	2	1	2	1	1	1	1	2	2	2	2	1	2	1	IPR011989:Armadillo-like helical;IPR000246:Peptidase T2, asparaginase 2;IPR016024:Armadillo-type fold;	(GO:0005488)binding (GO:0016787)hydrolase activity
	OrtFam_1454	15	10	Y	Y	Y	-	-	-	-	-	-	-	-	2	1	2	4	1	2	2	2	1	3	1	1	1	1	1	IPR003151:PIK-related kinase, FAT;IPR011009:Protein kinase-like domain;IPR003152:PIK-related kinase, FATC;IPR018936:Phosphatidylinositol 3/4-kinase, conserved site;IPR016024:Armadillo-type fold;IPR014009:PIK-related kinase;IPR000403:Phosphatidylinositol 3-/4-kinase, catalytic;IPR011990:Tetratricopeptide-like helical;	(GO:0005488)binding (GO:0005515)protein binding (GO:0016772)transferase activity, transferring phosphorus-containing groups (GO:0004674)protein serine/threonine kinase activity (GO:0016773)phosphotransferase activity, alcohol group as acceptor
	OrtFam_1456	15	10	Y	Y	Y	-	-	-	-	-	-	-	-	1	1	1	3	1	1	1	1	4	1	2	2	2	1	2	IPR022628:S-adenosylmethionine synthetase, N-terminal;IPR022630:S-adenosylmethionine synthetase, C-terminal;IPR002133:S-adenosylmethionine synthetase;IPR022631:S-adenosylmethionine synthetase, conserved site;IPR022636:S-adenosylmethionine synthetase superfamily;IPR022629:S-adenosylmethionine synthetase, central domain;	(GO:0006556)S-adenosylmethionine biosynthetic process (GO:0005524)ATP binding (GO:0004478)methionine adenosyltransferase activity
	OrtFam_1458	15	10	Y	Y	Y	-	-	-	-	-	-	-	-	1	1	1	1	2	1	1	1	2	1	4	3	3	1	1	IPR003954:RNA recognition motif domain, eukaryote;IPR006515:Polyadenylate binding protein, human types 1, 2, 3, 4;IPR012677:Nucleotide-binding, alpha-beta plait;IPR000504:RNA recognition motif domain;IPR002004:Polyadenylate-binding protein/Hyperplastic disc protein;	(GO:0003723)RNA binding (GO:0000166)nucleotide binding (GO:0003676)nucleic acid binding
	OrtFam_1464	15	10	Y	Y	Y	-	-	-	-	-	-	-	-	1	1	1	1	1	1	1	1	3	1	2	2	2	1	5	IPR015454:Cyclin B, G2/mitotic-specific;IPR013763:Cyclin-like;IPR004367:Cyclin, C-terminal;IPR006671:Cyclin, N-terminal;	(GO:0010389)regulation of G2/M transition of mitotic cell cycle (GO:0005634)nucleus (GO:0000079)regulation of cyclin-dependent protein serine/threonine kinase activity (GO:0019901)protein kinase binding
	OrtFam_1465	15	10	Y	Y	Y	-	-	-	-	-	-	-	-	1	2	1	2	2	2	1	1	1	1	3	2	1	3	1	IPR001650:Helicase, C-terminal;IPR014014:RNA helicase, DEAD-box type, Q motif;IPR000629:RNA helicase, ATP-dependent, DEAD-box, conserved site;IPR011545:DNA/RNA helicase, DEAD/DEAH box type, N-terminal;IPR014001:DEAD-like helicase;	(GO:0008026)ATP-dependent helicase activity (GO:0004386)helicase activity (GO:0005524)ATP binding (GO:0003676)nucleic acid binding
	OrtFam_1468	15	10	Y	Y	Y	-	-	-	-	-	-	-	-	1	1	1	1	1	1	1	1	1	1	3	3	3	3	2	IPR004843:Metallo-dependent phosphatase;IPR006186:Serine/threonine-specific protein phosphatase/bis(5-nucleosyl)-tetraphosphatase;	(GO:0016787)hydrolase activity
	OrtFam_1471	15	10	Y	Y	Y	-	-	-	-	-	-	-	-	1	1	1	1	1	1	1	1	1	2	3	3	3	2	2	IPR003347:Transcription factor jumonji/aspartyl beta-hydroxylase;IPR013083:Zinc finger, RING/FYVE/PHD-type;IPR013129:Transcription factor jumonji;IPR011011:Zinc finger, FYVE/PHD-type;IPR001965:Zinc finger, PHD-type;IPR003349:Transcription factor jumonji, JmjN;	(GO:0005515)protein binding (GO:0008270)zinc ion binding
	OrtFam_1474	15	10	Y	Y	Y	-	-	-	-	-	-	-	-	1	1	2	1	1	1	3	1	1	2	2	2	2	1	3	IPR002013:Synaptojanin, N-terminal;IPR005135:Endonuclease/exonuclease/phosphatase;IPR012677:Nucleotide-binding, alpha-beta plait;IPR000300:Inositol polyphosphate-related phosphatase;	(GO:0042578)phosphoric ester hydrolase activity (GO:0003723)RNA binding (GO:0016311)dephosphorylation (GO:0000166)nucleotide binding (GO:0004437)inositol or phosphatidylinositol phosphatase activity
	OrtFam_1477	15	10	Y	Y	Y	-	-	-	-	-	-	-	-	1	1	3	1	1	1	2	1	1	2	2	2	3	1	2	IPR011989:Armadillo-like helical;IPR002553:Clathrin/coatomer adaptor, adaptin-like, N-terminal;IPR015151:Clathrin adaptor, beta-adaptin, appendage, C-terminal subdomain;IPR013041:Clathrin/coatomer adaptor, adaptin-like, appendage, Ig-like subdomain;IPR016024:Armadillo-type fold;IPR009028:Clathrin/coatomer adaptor, adaptin-like, appendage, C-terminal subdomain;IPR008152:Clathrin adaptor, alpha/bet…	(GO:0016192)vesicle-mediated transport (GO:0005488)binding (GO:0030117)membrane coat (GO:0006886)intracellular protein transport (GO:0030131)clathrin adaptor complex
	OrtFam_1481	15	10	Y	Y	Y	-	-	-	-	-	-	-	-	1	1	1	2	1	1	3	1	2	2	2	2	2	1	2	IPR013083:Zinc finger, RING/FYVE/PHD-type;IPR001841:Zinc finger, RING-type;	(GO:0005515)protein binding (GO:0008270)zinc ion binding
	OrtFam_1483	15	10	Y	Y	Y	-	-	-	-	-	-	-	-	1	1	2	1	1	2	2	1	1	1	3	3	3	1	1	IPR014743:Chloride channel, core;IPR001807:Chloride channel, voltage gated;IPR000644:Cystathionine beta-synthase, core;	(GO:0005515)protein binding (GO:0006821)chloride transport (GO:0005216)ion channel activity (GO:0055085)transmembrane transport (GO:0005247)voltage-gated chloride channel activity (GO:0016020)membrane
	OrtFam_1486	15	10	Y	Y	Y	-	-	-	-	-	-	-	-	2	2	2	1	1	1	2	1	1	1	3	2	2	2	1	IPR000999:Ribonuclease III;IPR000022:Carboxyl transferase;IPR011762:Acetyl-coenzyme A carboxyltransferase, N-terminal;IPR011763:Acetyl-coenzyme A carboxyltransferase, C-terminal;	(GO:0003723)RNA binding (GO:0004525)ribonuclease III activity (GO:0006396)RNA processing (GO:0016874)ligase activity
	OrtFam_1490	15	10	Y	Y	Y	-	-	-	-	-	-	-	-	1	1	1	2	1	1	1	1	1	1	8	1	2	1	1	IPR001876:Zinc finger, RanBP2-type;IPR011993:Pleckstrin homology-type;IPR000156:Ran binding protein 1;	(GO:0046907)intracellular transport (GO:0005515)protein binding (GO:0008270)zinc ion binding (GO:0005622)intracellular
	OrtFam_1496	15	10	Y	Y	Y	-	-	-	-	-	-	-	-	1	1	1	1	3	2	1	1	1	3	2	2	3	1	1	-	-
	OrtFam_1497	15	10	Y	Y	Y	-	-	-	-	-	-	-	-	1	1	1	1	1	1	2	1	1	1	9	1	1	1	1	IPR007282:NOT2/NOT3/NOT5;	(GO:0005634)nucleus (GO:0030528)transcription regulator activity (GO:0006355)regulation of transcription, DNA-dependent
	OrtFam_1508	15	10	Y	Y	Y	-	-	-	-	-	-	-	-	1	1	2	3	1	1	1	3	1	3	1	1	1	1	3	-	(GO:0005643)nuclear pore (GO:0006810)transport
	OrtFam_1509	15	10	Y	Y	Y	-	-	-	-	-	-	-	-	1	1	3	2	1	2	2	2	1	3	1	1	2	1	1	IPR003593:ATPase, AAA+ type, core;IPR011704:ATPase, AAA-5;IPR002035:von Willebrand factor, type A;	(GO:0017111)nucleoside-triphosphatase activity (GO:0000166)nucleotide binding (GO:0005524)ATP binding (GO:0005515)protein binding (GO:0016887)ATPase activity
	OrtFam_1515	15	10	Y	Y	Y	-	-	-	-	-	-	-	-	2	1	1	1	1	1	1	1	2	1	3	3	2	2	2	IPR001950:Translation initiation factor SUI1;	(GO:0003743)translation initiation factor activity (GO:0006413)translational initiation (GO:0006412)translation
	OrtFam_1525	15	10	Y	Y	Y	-	-	-	-	-	-	-	-	1	1	1	2	1	1	1	2	1	1	3	3	3	1	1	IPR016040:NAD(P)-binding domain;IPR018074:Ubiquitin-activating enzyme, E1, active site;IPR000011:Ubiquitin/SUMO-activating enzyme E1;IPR019572:Ubiquitin-activating enzyme;IPR000127:Ubiquitin-activating enzyme repeat;IPR023280:Ubiquitin-like 1 activating enzyme, catalytic cysteine domain;IPR009036:Molybdenum cofactor biosynthesis, MoeB;IPR000594:UBA/THIF-type NAD/FAD binding fold;	(GO:0003824)catalytic activity (GO:0005488)binding (GO:0006464)cellular protein modification process (GO:0005524)ATP binding (GO:0008641)small protein activating enzyme activity
	OrtFam_1526	15	10	Y	Y	Y	-	-	-	-	-	-	-	-	1	1	1	2	2	2	1	4	2	2	1	1	1	1	1	IPR015421:Pyridoxal phosphate-dependent transferase, major region, subdomain 1;IPR004839:Aminotransferase, class I/classII;IPR015422:Pyridoxal phosphate-dependent transferase, major region, subdomain 2;IPR015424:Pyridoxal phosphate-dependent transferase, major domain;	(GO:0003824)catalytic activity (GO:0030170)pyridoxal phosphate binding (GO:0016769)transferase activity, transferring nitrogenous groups (GO:0009058)biosynthetic process
	OrtFam_1533	15	10	Y	Y	Y	-	-	-	-	-	-	-	-	1	1	1	2	1	1	4	1	1	1	2	2	2	2	1	IPR011603:2-oxoglutarate dehydrogenase, E1 component;IPR001017:Dehydrogenase, E1 component;IPR005475:Transketolase-like, pyrimidine-binding domain;	(GO:0004591)oxoglutarate dehydrogenase (succinyl-transferring) activity (GO:0006096)glycolysis (GO:0030976)thiamine pyrophosphate binding (GO:0008152)metabolic process (GO:0016624)oxidoreductase activity, acting on the aldehyde or oxo group of donors, disulfide as acceptor
	OrtFam_1536	15	10	Y	Y	Y	-	-	-	-	-	-	-	-	1	1	1	1	4	1	3	2	1	2	1	2	1	1	1	-	-
	OrtFam_1543	15	10	Y	Y	Y	-	-	-	-	-	-	-	-	2	1	1	1	1	1	4	1	2	1	2	2	2	1	1	IPR016160:Aldehyde dehydrogenase, conserved site;IPR016161:Aldehyde/histidinol dehydrogenase;IPR012394:Aldehyde dehydrogenase NAD(P)-dependent;IPR016162:Aldehyde dehydrogenase, N-terminal;IPR015590:Aldehyde dehydrogenase domain;IPR016163:Aldehyde dehydrogenase, C-terminal;	(GO:0055114)oxidation-reduction process (GO:0008152)metabolic process (GO:0004030)aldehyde dehydrogenase [NAD(P)+] activity (GO:0016491)oxidoreductase activity (GO:0006081)cellular aldehyde metabolic process
	OrtFam_1545	15	10	Y	Y	Y	-	-	-	-	-	-	-	-	1	1	1	2	1	1	2	1	2	1	2	2	3	1	2	IPR014012:Helicase/SANT-associated, DNA binding;IPR018359:Bromodomain, conserved site;IPR013999:HAS subgroup;IPR001650:Helicase, C-terminal;IPR000330:SNF2-related;IPR006576:BRK domain;IPR001487:Bromodomain;IPR014001:DEAD-like helicase;IPR006562:HSA;	(GO:0005634)nucleus (GO:0004386)helicase activity (GO:0016817)hydrolase activity, acting on acid anhydrides (GO:0005524)ATP binding (GO:0005515)protein binding (GO:0003677)DNA binding (GO:0016818)hydrolase activity, acting on acid anhydrides, in phosphorus-containing anhydrides (GO:0006355)regulation of transcription, DNA-dependent (GO:0003676)nucleic acid binding
	OrtFam_1546	15	10	Y	Y	Y	-	-	-	-	-	-	-	-	1	1	1	1	1	1	1	1	3	1	3	3	3	1	1	IPR002934:Nucleotidyl transferase domain;IPR007010:Poly(A) polymerase, RNA-binding domain;IPR011068:Nucleotidyltransferase, class I, C-terminal-like;IPR007012:Poly(A) polymerase, central domain;	(GO:0003723)RNA binding (GO:0005634)nucleus (GO:0004652)polynucleotide adenylyltransferase activity (GO:0016779)nucleotidyltransferase activity (GO:0043631)RNA polyadenylation (GO:0006351)transcription, DNA-dependent (GO:0031123)RNA 3'-end processing
	OrtFam_1556	15	10	Y	Y	Y	-	-	-	-	-	-	-	-	1	1	1	1	1	1	2	1	1	1	2	4	2	2	2	-	(GO:0003735)structural constituent of ribosome (GO:0005622)intracellular (GO:0006412)translation (GO:0005840)ribosome
	OrtFam_1557	15	10	Y	Y	Y	-	-	-	-	-	-	-	-	1	1	1	1	1	1	1	1	1	1	3	3	3	3	1	IPR005828:General substrate transporter;IPR020846:Major facilitator superfamily domain;IPR016196:Major facilitator superfamily domain, general substrate transporter;	(GO:0016021)integral to membrane (GO:0022857)transmembrane transporter activity (GO:0055085)transmembrane transport
	OrtFam_1564	15	10	Y	Y	Y	-	-	-	-	-	-	-	-	1	2	2	1	1	1	1	1	1	1	1	5	1	2	2	-	(GO:0003735)structural constituent of ribosome (GO:0005622)intracellular (GO:0006412)translation (GO:0005840)ribosome
	OrtFam_1565	15	10	Y	Y	Y	-	-	-	-	-	-	-	-	1	1	1	2	1	1	2	3	1	1	3	2	2	1	1	IPR020683:Ankyrin repeat-containing domain;IPR004088:K Homology, type 1;IPR018111:K Homology, type 1, subgroup;IPR004087:K Homology;IPR002110:Ankyrin repeat;	(GO:0003723)RNA binding (GO:0005515)protein binding
	OrtFam_1566	15	10	Y	Y	Y	-	-	-	-	-	-	-	-	1	1	1	2	1	1	3	2	2	2	2	1	1	2	1	IPR016040:NAD(P)-binding domain;IPR004455:NADP oxidoreductase, coenzyme F420-dependent;IPR008927:6-phosphogluconate dehydrogenase, C-terminal-like;IPR000304:Pyrroline-5-carboxylate reductase;	(GO:0006561)proline biosynthetic process (GO:0055114)oxidation-reduction process (GO:0005488)binding (GO:0004735)pyrroline-5-carboxylate reductase activity (GO:0016491)oxidoreductase activity
	OrtFam_1569	15	10	Y	Y	Y	-	-	-	-	-	-	-	-	1	1	1	1	3	1	2	2	1	1	2	2	3	1	1	IPR001606:ARID/BRIGHT DNA-binding domain;	(GO:0005622)intracellular (GO:0003677)DNA binding
	OrtFam_1570	15	10	Y	Y	Y	-	-	-	-	-	-	-	-	1	1	2	1	1	1	2	1	1	1	3	3	3	1	1	IPR018247:EF-Hand 1, calcium-binding site;IPR018249:EF-HAND 2;IPR001715:Calponin homology domain;IPR001589:Actinin-type, actin-binding, conserved site;IPR011992:EF-hand-like domain;	(GO:0005515)protein binding (GO:0005509)calcium ion binding (GO:0003779)actin binding
	OrtFam_1571	15	10	Y	Y	Y	-	-	-	-	-	-	-	-	2	2	1	1	1	2	4	1	1	3	1	1	1	1	1	IPR011989:Armadillo-like helical;IPR002015:Proteasome/cyclosome, regulatory subunit;IPR016024:Armadillo-type fold;	(GO:0005488)binding
	OrtFam_1576	15	10	Y	Y	Y	-	-	-	-	-	-	-	-	1	1	2	1	1	1	6	1	1	1	2	2	1	1	1	IPR013083:Zinc finger, RING/FYVE/PHD-type;IPR017986:WD40-repeat-containing domain;IPR008985:Concanavalin A-like lectin/glucanase;IPR001680:WD40 repeat;IPR011046:WD40 repeat-like-containing domain;IPR019781:WD40 repeat, subgroup;IPR015943:WD40/YVTN repeat-like-containing domain;IPR016024:Armadillo-type fold;IPR011011:Zinc finger, FYVE/PHD-type;IPR000409:BEACH domain;IPR017455:Zinc finger, FYVE-rel…	(GO:0005488)binding (GO:0005515)protein binding (GO:0046872)metal ion binding
	OrtFam_1577	15	10	Y	Y	Y	-	-	-	-	-	-	-	-	1	1	1	1	1	1	2	1	1	1	3	3	3	2	1	IPR008271:Serine/threonine-protein kinase, active site;IPR000719:Protein kinase, catalytic domain;IPR017442:Serine/threonine-protein kinase-like domain;IPR011009:Protein kinase-like domain;IPR002290:Serine/threonine-protein kinase domain;IPR017441:Protein kinase, ATP binding site;	(GO:0004672)protein kinase activity (GO:0005524)ATP binding (GO:0006468)protein phosphorylation (GO:0016772)transferase activity, transferring phosphorus-containing groups (GO:0004674)protein serine/threonine kinase activity
	OrtFam_1584	15	10	Y	Y	Y	-	-	-	-	-	-	-	-	1	1	1	1	1	1	2	1	1	1	3	3	3	1	2	IPR002710:Dilute;IPR018444:Dil domain;IPR000048:IQ motif, EF-hand binding site;IPR001609:Myosin head, motor domain;	(GO:0005524)ATP binding (GO:0005515)protein binding (GO:0016459)myosin complex (GO:0003774)motor activity
	OrtFam_1585	15	10	Y	Y	Y	-	-	-	-	-	-	-	-	2	1	1	1	1	1	3	1	1	1	1	2	1	4	2	IPR008914:Phosphatidylethanolamine-binding protein PEBP;IPR001858:Phosphatidylethanolamine-binding, conserved site;	-
	OrtFam_1586	15	10	Y	Y	Y	-	-	-	-	-	-	-	-	1	1	1	1	1	1	2	1	1	1	3	3	4	1	1	IPR010473:Diaphanous GTPase-binding;IPR016024:Armadillo-type fold;IPR014768:GTPase-binding/formin homology 3;IPR015425:Actin-binding FH2;IPR010472:Diaphanous FH3;IPR003104:Actin-binding FH2/DRF autoregulatory;	(GO:0005488)binding (GO:0016043)cellular component organization (GO:0030036)actin cytoskeleton organization (GO:0003779)actin binding (GO:0017048)Rho GTPase binding
	OrtFam_1587	15	10	Y	Y	Y	-	-	-	-	-	-	-	-	1	1	1	1	1	2	2	1	2	1	2	2	4	1	1	IPR015429:Cyclin C/H/T/L;IPR013763:Cyclin-like;IPR006671:Cyclin, N-terminal;	(GO:0000079)regulation of cyclin-dependent protein serine/threonine kinase activity (GO:0006355)regulation of transcription, DNA-dependent (GO:0019901)protein kinase binding
	OrtFam_1590	15	10	Y	Y	Y	-	-	-	-	-	-	-	-	1	1	1	1	1	1	2	1	1	1	3	3	3	1	2	IPR001023:Heat shock protein Hsp70;IPR018181:Heat shock protein 70, conserved site;IPR013126:Heat shock protein 70;	(GO:0005524)ATP binding
	OrtFam_1600	15	10	Y	Y	Y	-	-	-	-	-	-	-	-	1	1	1	1	1	1	2	2	2	2	4	1	2	1	1	IPR013520:Exonuclease, RNase T/DNA polymerase III;IPR012337:Ribonuclease H-like;IPR006055:Exonuclease;	(GO:0004527)exonuclease activity (GO:0005622)intracellular (GO:0003676)nucleic acid binding
	OrtFam_1603	15	10	Y	Y	Y	-	-	-	-	-	-	-	-	1	1	1	1	1	1	1	1	1	1	9	1	1	1	1	IPR002687:Pre-mRNA processing ribonucleoprotein, snoRNA-binding domain;IPR012976:NOSIC;	-
	OrtFam_1605	15	10	Y	Y	Y	-	-	-	-	-	-	-	-	1	1	1	1	1	1	1	1	1	1	4	3	3	1	2	IPR013753:Ras;IPR002041:Ran GTPase;IPR005225:Small GTP-binding protein domain;IPR003579:Ras small GTPase, Rab type;IPR003578:Small GTPase, Rho type;IPR020851:Small GTPase;IPR003577:Ras small GTPase, Ras type;IPR001806:Ras GTPase;	(GO:0007165)signal transduction (GO:0005525)GTP binding (GO:0015031)protein transport (GO:0007264)small GTPase mediated signal transduction (GO:0006184)GTP catabolic process (GO:0005622)intracellular (GO:0003924)GTPase activity (GO:0006913)nucleocytoplasmic transport (GO:0006886)intracellular protein transport
	OrtFam_1608	15	10	Y	Y	Y	-	-	-	-	-	-	-	-	1	1	1	1	1	1	2	1	1	2	3	3	3	1	1	IPR001060:Fps/Fes/Fer/CIP4 homology;IPR001452:Src homology-3 domain;	(GO:0005515)protein binding
	OrtFam_1609	15	10	Y	Y	Y	-	-	-	-	-	-	-	-	1	1	1	1	1	1	1	1	1	1	3	3	3	1	3	IPR008271:Serine/threonine-protein kinase, active site;IPR000719:Protein kinase, catalytic domain;IPR017442:Serine/threonine-protein kinase-like domain;IPR011009:Protein kinase-like domain;IPR002290:Serine/threonine-protein kinase domain;IPR017441:Protein kinase, ATP binding site;	(GO:0004672)protein kinase activity (GO:0005524)ATP binding (GO:0006468)protein phosphorylation (GO:0016772)transferase activity, transferring phosphorus-containing groups (GO:0004674)protein serine/threonine kinase activity
	OrtFam_1614	15	10	Y	Y	Y	-	-	-	-	-	-	-	-	1	1	3	1	1	1	1	1	1	1	3	2	4	1	1	IPR001650:Helicase, C-terminal;IPR014014:RNA helicase, DEAD-box type, Q motif;IPR011545:DNA/RNA helicase, DEAD/DEAH box type, N-terminal;IPR014001:DEAD-like helicase;	(GO:0008026)ATP-dependent helicase activity (GO:0004386)helicase activity (GO:0005524)ATP binding (GO:0003676)nucleic acid binding
	OrtFam_1621	15	10	Y	Y	Y	-	-	-	-	-	-	-	-	1	1	1	1	1	1	2	1	2	2	2	2	2	1	3	IPR019818:Isocitrate/isopropylmalate dehydrogenase, conserved site;	(GO:0055114)oxidation-reduction process (GO:0016616)oxidoreductase activity, acting on the CH-OH group of donors, NAD or NADP as acceptor (GO:0051287)NAD binding (GO:0000287)magnesium ion binding
	OrtFam_1636	15	10	Y	Y	Y	-	-	-	-	-	-	-	-	1	1	1	2	1	2	1	2	2	1	2	1	2	1	2	IPR001650:Helicase, C-terminal;IPR014014:RNA helicase, DEAD-box type, Q motif;IPR000629:RNA helicase, ATP-dependent, DEAD-box, conserved site;IPR011545:DNA/RNA helicase, DEAD/DEAH box type, N-terminal;IPR014001:DEAD-like helicase;	(GO:0008026)ATP-dependent helicase activity (GO:0004386)helicase activity (GO:0005524)ATP binding (GO:0003676)nucleic acid binding
	OrtFam_1638	15	10	Y	Y	Y	-	-	-	-	-	-	-	-	2	1	1	2	1	1	2	1	1	1	2	2	2	1	2	IPR000873:AMP-dependent synthetase/ligase;IPR020845:AMP-binding, conserved site;	(GO:0003824)catalytic activity (GO:0008152)metabolic process
	OrtFam_1642	15	10	Y	Y	Y	-	-	-	-	-	-	-	-	1	1	1	2	4	2	2	1	1	2	1	1	1	1	1	IPR016021:MIF4-like, type 1/2/3;IPR003890:MIF4G-like, type 3;IPR016024:Armadillo-type fold;	(GO:0016070)RNA metabolic process (GO:0005488)binding (GO:0005515)protein binding
	OrtFam_1643	15	10	Y	Y	Y	-	-	-	-	-	-	-	-	1	1	1	2	1	1	1	2	1	2	2	2	2	1	2	IPR008631:Glycogen synthase;	(GO:0004373)glycogen (starch) synthase activity (GO:0005978)glycogen biosynthetic process
	OrtFam_1644	15	10	Y	Y	Y	-	-	-	-	-	-	-	-	1	1	1	2	2	2	2	1	1	1	2	2	2	1	1	IPR002318:Alanyl-tRNA synthetase, class IIc;IPR012947:Threonyl/alanyl tRNA synthetase, SAD;IPR018162:Alanyl-tRNA synthetase, class IIc, anti-codon-binding domain;IPR018163:Threonyl/alanyl tRNA synthetase, class II-like, putative editing domain;IPR018164:Alanyl-tRNA synthetase, class IIc, N-terminal;IPR018165:Alanyl-tRNA synthetase, class IIc, core domain;	(GO:0016876)ligase activity, forming aminoacyl-tRNA and related compounds (GO:0006419)alanyl-tRNA aminoacylation (GO:0043039)tRNA aminoacylation (GO:0000166)nucleotide binding (GO:0005524)ATP binding (GO:0004813)alanine-tRNA ligase activity (GO:0006412)translation (GO:0005737)cytoplasm (GO:0003676)nucleic acid binding
	OrtFam_1653	15	10	Y	Y	Y	-	-	-	-	-	-	-	-	1	1	1	2	1	1	2	1	5	2	1	1	1	1	1	IPR011237:Peptidase M16, core;IPR001431:Peptidase M16, zinc-binding site;IPR011249:Metalloenzyme, LuxS/M16 peptidase-like, metal-binding;IPR011765:Peptidase M16, N-terminal;IPR007863:Peptidase M16, C-terminal;	(GO:0004222)metalloendopeptidase activity (GO:0003824)catalytic activity (GO:0008270)zinc ion binding (GO:0046872)metal ion binding (GO:0006508)proteolysis
	OrtFam_1659	15	10	Y	Y	Y	-	-	-	-	-	-	-	-	1	1	1	1	1	1	2	1	2	2	2	2	2	1	2	IPR000022:Carboxyl transferase;IPR000089:Biotin/lipoyl attachment;IPR013817:Pre-ATP-grasp fold;IPR011761:ATP-grasp fold;IPR005481:Carbamoyl-phosphate synthase, large subunit, N-terminal;IPR011762:Acetyl-coenzyme A carboxyltransferase, N-terminal;IPR013816:ATP-grasp fold, subdomain 2;IPR011053:Single hybrid motif;IPR005482:Biotin carboxylase, C-terminal;IPR013815:ATP-grasp fold, subdomain 1;IPR011…	(GO:0003824)catalytic activity (GO:0004075)biotin carboxylase activity (GO:0008152)metabolic process (GO:0005524)ATP binding (GO:0006633)fatty acid biosynthetic process (GO:0046872)metal ion binding (GO:0016874)ligase activity
	OrtFam_1664	15	10	Y	Y	Y	-	-	-	-	-	-	-	-	1	1	2	1	1	1	3	1	1	1	2	2	2	2	1	IPR000626:Ubiquitin;IPR019956:Ubiquitin subgroup;IPR019954:Ubiquitin conserved site;IPR019955:Ubiquitin supergroup;	(GO:0005515)protein binding
	OrtFam_1668	15	10	Y	Y	Y	-	-	-	-	-	-	-	-	1	1	1	1	1	1	1	1	1	1	2	2	2	5	1	IPR001040:Translation Initiation factor eIF- 4e;IPR023398:Translation Initiation factor eIF- 4e-like domain;IPR019770:Eukaryotic translation initiation factor 4E (eIF-4E), conserved site;	(GO:0003723)RNA binding (GO:0003743)translation initiation factor activity (GO:0006413)translational initiation (GO:0005737)cytoplasm
	OrtFam_1669	15	10	Y	Y	Y	-	-	-	-	-	-	-	-	1	1	1	1	1	1	3	1	1	1	2	2	2	3	1	IPR018124:Calreticulin/calnexin, conserved site;IPR013320:Concanavalin A-like lectin/glucanase, subgroup;IPR009033:Calreticulin/calnexin, P;IPR008985:Concanavalin A-like lectin/glucanase;IPR001580:Calreticulin/calnexin;	(GO:0005783)endoplasmic reticulum (GO:0006457)protein folding (GO:0051082)unfolded protein binding (GO:0005509)calcium ion binding
	OrtFam_1671	15	10	Y	Y	Y	-	-	-	-	-	-	-	-	2	1	1	1	1	1	1	1	1	1	3	3	2	2	1	IPR016034:Phosphatidylinositol-4-phosphate 5-kinase, core, subgroup;IPR002498:Phosphatidylinositol-4-phosphate 5-kinase, core;IPR023610:Phosphatidylinositol-4-phosphate 5-kinase;	(GO:0046488)phosphatidylinositol metabolic process (GO:0016307)phosphatidylinositol phosphate kinase activity
	OrtFam_1675	15	10	Y	Y	Y	-	-	-	-	-	-	-	-	2	1	1	1	1	1	1	1	1	2	2	2	2	3	1	IPR018108:Mitochondrial substrate/solute carrier;IPR023395:Mitochondrial carrier domain;	-
	OrtFam_1676	15	10	Y	Y	Y	-	-	-	-	-	-	-	-	1	1	1	1	1	1	1	1	1	1	3	3	3	2	1	IPR008971:HSP40/DnaJ peptide-binding;IPR003095:Heat shock protein DnaJ;IPR001623:Heat shock protein DnaJ, N-terminal;IPR018253:Heat shock protein DnaJ, conserved site;IPR002939:Chaperone DnaJ, C-terminal;	(GO:0006457)protein folding (GO:0051082)unfolded protein binding (GO:0031072)heat shock protein binding
	OrtFam_1678	15	10	Y	Y	Y	-	-	-	-	-	-	-	-	3	2	1	1	1	1	1	1	1	1	2	2	2	2	1	IPR004821:Cytidyltransferase-related;IPR004820:Cytidylyltransferase;IPR014729:Rossmann-like alpha/beta/alpha sandwich fold;	(GO:0003824)catalytic activity (GO:0016779)nucleotidyltransferase activity (GO:0009058)biosynthetic process
	OrtFam_1684	15	10	Y	Y	Y	-	-	-	-	-	-	-	-	1	1	2	1	1	1	2	1	1	1	2	2	4	1	1	-	(GO:0015450)P-P-bond-hydrolysis-driven protein transmembrane transporter activity (GO:0015031)protein transport (GO:0016020)membrane
	OrtFam_1686	15	10	Y	Y	Y	-	-	-	-	-	-	-	-	1	1	1	1	1	1	2	1	1	1	3	3	3	1	1	-	(GO:0030170)pyridoxal phosphate binding (GO:0005975)carbohydrate metabolic process
	OrtFam_1687	15	10	Y	Y	Y	-	-	-	-	-	-	-	-	1	1	1	1	1	1	2	1	1	1	3	3	3	1	1	IPR010569:Myotubularin-related;IPR017906:Myotubularin phosphatase domain;IPR016130:Protein-tyrosine phosphatase, active site;	(GO:0016311)dephosphorylation (GO:0004725)protein tyrosine phosphatase activity (GO:0016791)phosphatase activity
	OrtFam_1688	15	10	Y	Y	Y	-	-	-	-	-	-	-	-	1	2	2	2	1	2	3	1	1	2	1	1	1	1	1	IPR007177:Domain of unknown function DUF367;IPR017986:WD40-repeat-containing domain;IPR001680:WD40 repeat;IPR020472:G-protein beta WD-40 repeat;IPR019775:WD40 repeat, conserved site;IPR011046:WD40 repeat-like-containing domain;IPR019781:WD40 repeat, subgroup;IPR015943:WD40/YVTN repeat-like-containing domain;IPR007209:RNase L inhibitor RLI, possible metal-binding domain;IPR019782:WD40 repeat 2;	(GO:0005515)protein binding
	OrtFam_1691	15	10	Y	Y	Y	-	-	-	-	-	-	-	-	1	1	1	1	2	1	2	1	1	1	3	2	2	1	2	IPR000727:Target SNARE coiled-coil domain;IPR010989:t-SNARE;IPR006011:Syntaxin, N-terminal;IPR006012:Syntaxin/epimorphin, conserved site;	(GO:0016192)vesicle-mediated transport (GO:0005484)SNAP receptor activity (GO:0005515)protein binding (GO:0006886)intracellular protein transport (GO:0016020)membrane
	OrtFam_1694	15	10	Y	Y	Y	-	-	-	-	-	-	-	-	1	1	2	1	2	1	3	3	1	2	1	1	1	1	1	IPR014012:Helicase/SANT-associated, DNA binding;IPR013999:HAS subgroup;IPR001650:Helicase, C-terminal;IPR000330:SNF2-related;IPR014001:DEAD-like helicase;IPR006562:HSA;	(GO:0004386)helicase activity (GO:0005524)ATP binding (GO:0003677)DNA binding (GO:0003676)nucleic acid binding
	OrtFam_1698	15	10	Y	Y	Y	-	-	-	-	-	-	-	-	1	1	1	1	1	1	2	1	1	1	4	2	3	1	1	IPR001408:G-protein alpha subunit, group I;IPR011025:G protein alpha subunit, helical insertion;IPR001019:Guanine nucleotide binding protein (G-protein), alpha subunit;	(GO:0007165)signal transduction (GO:0019001)guanyl nucleotide binding (GO:0005525)GTP binding (GO:0007186)G-protein coupled receptor signaling pathway (GO:0004871)signal transducer activity
	OrtFam_1701	15	10	Y	Y	Y	-	-	-	-	-	-	-	-	1	1	1	1	1	1	2	2	1	1	6	1	1	1	1	IPR007258:Vps52/Sac2;	-
	OrtFam_1702	15	10	Y	Y	Y	-	-	-	-	-	-	-	-	2	3	1	1	1	1	2	1	1	1	2	2	2	1	1	IPR002119:Histone H2A;IPR007125:Histone core;IPR009072:Histone-fold;	(GO:0005634)nucleus (GO:0006334)nucleosome assembly (GO:0000786)nucleosome (GO:0003677)DNA binding
	OrtFam_1703	15	10	Y	Y	Y	-	-	-	-	-	-	-	-	1	1	1	1	1	1	2	1	1	1	2	3	2	1	3	IPR005045:Protein of unknown function DUF284, transmembrane eukaryotic;	(GO:0016020)membrane
	OrtFam_1705	15	10	Y	Y	Y	-	-	-	-	-	-	-	-	1	1	1	2	2	2	2	1	1	1	2	2	2	1	1	IPR013753:Ras;IPR005225:Small GTP-binding protein domain;IPR003579:Ras small GTPase, Rab type;IPR003578:Small GTPase, Rho type;IPR003577:Ras small GTPase, Ras type;IPR001806:Ras GTPase;	(GO:0005525)GTP binding (GO:0015031)protein transport (GO:0007264)small GTPase mediated signal transduction (GO:0005622)intracellular
	OrtFam_1712	15	10	Y	Y	Y	-	-	-	-	-	-	-	-	2	1	1	1	1	1	2	1	1	1	3	2	3	1	1	IPR003162:Transcription factor TAFII-31;IPR009072:Histone-fold;	(GO:0006352)DNA-dependent transcription, initiation (GO:0003677)DNA binding
	OrtFam_1713	15	10	Y	Y	Y	-	-	-	-	-	-	-	-	3	1	1	1	1	1	3	2	1	2	1	1	2	1	1	IPR001412:Aminoacyl-tRNA synthetase, class I, conserved site;IPR002300:Aminoacyl-tRNA synthetase, class Ia;IPR014729:Rossmann-like alpha/beta/alpha sandwich fold;IPR009080:Aminoacyl-tRNA synthetase, class 1a, anticodon-binding;	(GO:0004812)aminoacyl-tRNA ligase activity (GO:0000166)nucleotide binding (GO:0006418)tRNA aminoacylation for protein translation (GO:0005524)ATP binding (GO:0006412)translation (GO:0006429)leucyl-tRNA aminoacylation (GO:0005737)cytoplasm (GO:0004823)leucine-tRNA ligase activity
	OrtFam_1714	15	10	Y	Y	Y	-	-	-	-	-	-	-	-	1	1	2	1	2	1	2	1	1	1	2	2	3	1	1	IPR013083:Zinc finger, RING/FYVE/PHD-type;IPR017907:Zinc finger, RING-type, conserved site;IPR001841:Zinc finger, RING-type;	(GO:0005515)protein binding (GO:0008270)zinc ion binding
	OrtFam_1717	15	10	Y	Y	Y	-	-	-	-	-	-	-	-	1	1	2	1	1	1	2	2	1	1	2	2	2	1	2	IPR017884:SANT, eukarya;IPR001650:Helicase, C-terminal;IPR000330:SNF2-related;IPR009057:Homeodomain-like;IPR014001:DEAD-like helicase;IPR001005:SANT domain, DNA binding;	(GO:0016585)chromatin remodeling complex (GO:0005634)nucleus (GO:0004386)helicase activity (GO:0006338)chromatin remodeling (GO:0005524)ATP binding (GO:0005515)protein binding (GO:0003677)DNA binding (GO:0016818)hydrolase activity, acting on acid anhydrides, in phosphorus-containing anhydrides (GO:0003676)nucleic acid binding
	OrtFam_1719	15	10	Y	Y	Y	-	-	-	-	-	-	-	-	2	1	1	1	2	2	3	1	2	2	1	1	1	1	1	IPR007304:TAP42-like protein;	(GO:0009966)regulation of signal transduction
	OrtFam_1720	15	10	Y	Y	Y	-	-	-	-	-	-	-	-	1	1	1	1	1	1	4	1	1	2	2	2	1	1	2	IPR008271:Serine/threonine-protein kinase, active site;IPR003527:MAP kinase, conserved site;IPR000719:Protein kinase, catalytic domain;IPR017442:Serine/threonine-protein kinase-like domain;IPR011009:Protein kinase-like domain;IPR002290:Serine/threonine-protein kinase domain;IPR008349:ERK1/2 MAP kinase;IPR017441:Protein kinase, ATP binding site;IPR020635:Tyrosine-protein kinase, catalytic domain;	(GO:0004672)protein kinase activity (GO:0005524)ATP binding (GO:0006468)protein phosphorylation (GO:0016772)transferase activity, transferring phosphorus-containing groups (GO:0004707)MAP kinase activity (GO:0004674)protein serine/threonine kinase activity
	OrtFam_1721	15	10	Y	Y	Y	-	-	-	-	-	-	-	-	1	1	1	1	1	1	2	2	1	2	2	2	3	1	1	IPR015940:Ubiquitin-associated/translation elongation factor EF1B, N-terminal, eukaryote;IPR018200:Peptidase C19, ubiquitin carboxyl-terminal hydrolase 2, conserved site;IPR009060:UBA-like;IPR013083:Zinc finger, RING/FYVE/PHD-type;IPR001607:Zinc finger, UBP-type;IPR001394:Peptidase C19, ubiquitin carboxyl-terminal hydrolase 2;IPR000449:Ubiquitin-associated/translation elongation factor EF1B, N-te…	(GO:0004221)ubiquitin thiolesterase activity (GO:0005515)protein binding (GO:0008270)zinc ion binding (GO:0006511)ubiquitin-dependent protein catabolic process
	OrtFam_1723	15	10	Y	Y	Y	-	-	-	-	-	-	-	-	1	1	1	1	1	1	2	1	1	1	4	3	2	1	1	IPR005016:TMS membrane protein/tumour differentially expressed protein;	(GO:0016020)membrane
	OrtFam_1749	15	10	Y	Y	Y	-	-	-	-	-	-	-	-	1	1	2	1	1	1	1	1	1	1	7	1	1	1	1	IPR016150:Casein kinase II, regulatory subunit, beta-sheet;IPR016149:Casein kinase II, regulatory subunit, alpha-helical;IPR000704:Casein kinase II, regulatory subunit;	(GO:0005956)protein kinase CK2 complex (GO:0019887)protein kinase regulator activity
	OrtFam_1752	15	10	Y	Y	Y	-	-	-	-	-	-	-	-	1	1	1	2	1	1	1	1	2	1	3	3	1	1	2	IPR008991:Translation protein SH3-like;IPR016027:Nucleic acid-binding, OB-fold-like;IPR014722:Translation protein SH3-like, subgroup;IPR012340:Nucleic acid-binding, OB-fold;IPR005824:KOW;	(GO:0003723)RNA binding (GO:0003746)translation elongation factor activity (GO:0043022)ribosome binding (GO:0008612)peptidyl-lysine modification to hypusine
	OrtFam_1755	15	10	Y	Y	Y	-	-	-	-	-	-	-	-	1	1	1	1	2	1	1	1	1	1	3	3	2	1	2	IPR023214:HAD-like domain;IPR011948:Dullard phosphatase domain, eukaryotic;IPR004274:NLI interacting factor;	(GO:0005515)protein binding (GO:0016791)phosphatase activity
	OrtFam_1758	15	10	Y	Y	Y	-	-	-	-	-	-	-	-	1	1	3	3	1	1	2	1	1	3	1	1	1	1	1	IPR011989:Armadillo-like helical;IPR016024:Armadillo-type fold;	(GO:0005488)binding
	OrtFam_1760	15	10	Y	Y	Y	-	-	-	-	-	-	-	-	1	1	2	2	2	2	1	2	1	3	1	1	1	1	1	IPR015943:WD40/YVTN repeat-like-containing domain;IPR013979:Translation initiation factor 2A, beta propellor-like domain;	(GO:0005515)protein binding
	OrtFam_1764	15	10	Y	Y	Y	-	-	-	-	-	-	-	-	1	1	1	2	2	2	1	1	2	2	2	2	1	1	1	IPR000133:ER lumen protein retaining receptor;	(GO:0016021)integral to membrane (GO:0006621)protein retention in ER lumen (GO:0046923)ER retention sequence binding
	OrtFam_1767	15	10	Y	Y	Y	-	-	-	-	-	-	-	-	1	1	1	3	2	1	2	3	1	2	1	1	1	1	1	IPR017941:Rieske [2Fe-2S] iron-sulphur domain;IPR014349:Rieske iron-sulphur protein;IPR006317:Ubiquinol-cytochrome c reductase, iron-sulphur subunit;IPR005805:Rieske iron-sulphur protein, C-terminal;	(GO:0055114)oxidation-reduction process (GO:0016679)oxidoreductase activity, acting on diphenols and related substances as donors (GO:0051537)2 iron, 2 sulfur cluster binding (GO:0008121)ubiquinol-cytochrome-c reductase activity (GO:0016491)oxidoreductase activity (GO:0016020)membrane
	OrtFam_1770	15	10	Y	Y	Y	-	-	-	-	-	-	-	-	1	1	2	1	1	1	1	1	1	1	3	3	3	1	1	IPR001594:Zinc finger, DHHC-type, palmitoyltransferase;	(GO:0008270)zinc ion binding
	OrtFam_1772	15	10	Y	Y	Y	-	-	-	-	-	-	-	-	1	1	1	1	1	1	2	2	1	2	2	2	2	1	1	-	(GO:0006096)glycolysis
	OrtFam_1786	15	10	Y	Y	Y	-	-	-	-	-	-	-	-	1	1	2	4	1	1	2	1	2	1	1	1	1	1	1	IPR016040:NAD(P)-binding domain;IPR011032:GroES-like;IPR013149:Alcohol dehydrogenase, C-terminal;IPR013154:Alcohol dehydrogenase GroES-like;IPR002085:Alcohol dehydrogenase superfamily, zinc-containing;IPR020843:Polyketide synthase, enoylreductase;	(GO:0055114)oxidation-reduction process (GO:0005488)binding (GO:0016747)transferase activity, transferring acyl groups other than amino-acyl groups (GO:0008270)zinc ion binding (GO:0016491)oxidoreductase activity
	OrtFam_1790	15	10	Y	Y	Y	-	-	-	-	-	-	-	-	1	1	1	3	1	1	2	2	2	2	1	1	1	1	1	IPR011650:Peptidase M20, dimerisation;IPR001261:ArgE/DapE/ACY1/CPG2/YscS, conserved site;IPR002933:Peptidase M20;	(GO:0008152)metabolic process (GO:0008237)metallopeptidase activity (GO:0016787)hydrolase activity (GO:0006508)proteolysis
	OrtFam_1797	15	10	Y	Y	Y	-	-	-	-	-	-	-	-	1	1	1	2	2	1	3	2	2	1	1	1	1	1	1	IPR010625:CHCH;	-
	OrtFam_1802	15	10	Y	Y	Y	-	-	-	-	-	-	-	-	1	1	1	1	4	1	1	1	1	1	2	2	2	1	1	IPR008271:Serine/threonine-protein kinase, active site;IPR000719:Protein kinase, catalytic domain;IPR017442:Serine/threonine-protein kinase-like domain;IPR011009:Protein kinase-like domain;IPR002290:Serine/threonine-protein kinase domain;IPR017441:Protein kinase, ATP binding site;IPR020635:Tyrosine-protein kinase, catalytic domain;	(GO:0004672)protein kinase activity (GO:0005524)ATP binding (GO:0006468)protein phosphorylation (GO:0016772)transferase activity, transferring phosphorus-containing groups (GO:0004674)protein serine/threonine kinase activity
	OrtFam_1805	15	10	Y	Y	Y	-	-	-	-	-	-	-	-	1	1	1	2	2	2	1	1	2	1	1	1	1	2	2	IPR003952:Fumarate reductase/succinate dehydrogenase, FAD-binding site;IPR003953:Fumarate reductase/succinate dehydrogenase flavoprotein, N-terminal;	(GO:0055114)oxidation-reduction process (GO:0016627)oxidoreductase activity, acting on the CH-CH group of donors (GO:0006099)tricarboxylic acid cycle (GO:0022900)electron transport chain (GO:0009055)electron carrier activity (GO:0016491)oxidoreductase activity (GO:0050660)flavin adenine dinucleotide binding
	OrtFam_1817	15	10	Y	Y	Y	-	-	-	-	-	-	-	-	1	1	1	1	1	1	2	2	2	1	2	2	2	1	1	IPR008271:Serine/threonine-protein kinase, active site;IPR000719:Protein kinase, catalytic domain;IPR017442:Serine/threonine-protein kinase-like domain;IPR011009:Protein kinase-like domain;IPR002290:Serine/threonine-protein kinase domain;IPR000959:POLO box duplicated domain;IPR017441:Protein kinase, ATP binding site;IPR020635:Tyrosine-protein kinase, catalytic domain;	(GO:0004672)protein kinase activity (GO:0005524)ATP binding (GO:0005515)protein binding (GO:0006468)protein phosphorylation (GO:0016772)transferase activity, transferring phosphorus-containing groups (GO:0004674)protein serine/threonine kinase activity
	OrtFam_1821	15	10	Y	Y	Y	-	-	-	-	-	-	-	-	1	1	2	1	1	1	1	1	1	1	2	3	1	2	2	IPR002715:Nascent polypeptide-associated complex NAC;	-
	OrtFam_1826	15	10	Y	Y	Y	-	-	-	-	-	-	-	-	1	1	1	1	1	1	2	1	1	1	2	2	2	3	1	IPR018957:Zinc finger, C3HC4 RING-type;IPR013083:Zinc finger, RING/FYVE/PHD-type;IPR017907:Zinc finger, RING-type, conserved site;IPR001841:Zinc finger, RING-type;IPR000571:Zinc finger, CCCH-type;	(GO:0005515)protein binding (GO:0008270)zinc ion binding (GO:0003676)nucleic acid binding
	OrtFam_1830	15	10	Y	Y	Y	-	-	-	-	-	-	-	-	1	2	1	1	1	1	2	1	1	1	2	2	2	2	1	IPR005844:Alpha-D-phosphohexomutase, alpha/beta/alpha domain I;IPR005846:Alpha-D-phosphohexomutase, alpha/beta/alpha domain III;IPR005841:Alpha-D-phosphohexomutase superfamily;IPR016055:Alpha-D-phosphohexomutase, alpha/beta/alpha I/II/III;IPR005843:Alpha-D-phosphohexomutase, C-terminal;IPR016066:Alpha-D-phosphohexomutase, conserved site;IPR005845:Alpha-D-phosphohexomutase, alpha/beta/alpha domain…	(GO:0005975)carbohydrate metabolic process (GO:0016868)intramolecular transferase activity, phosphotransferases (GO:0000287)magnesium ion binding
	OrtFam_1835	15	10	Y	Y	Y	-	-	-	-	-	-	-	-	1	1	1	1	1	1	4	3	1	2	1	1	1	1	1	IPR008271:Serine/threonine-protein kinase, active site;IPR000719:Protein kinase, catalytic domain;IPR017442:Serine/threonine-protein kinase-like domain;IPR011009:Protein kinase-like domain;IPR002290:Serine/threonine-protein kinase domain;IPR017441:Protein kinase, ATP binding site;IPR020635:Tyrosine-protein kinase, catalytic domain;	(GO:0004672)protein kinase activity (GO:0005524)ATP binding (GO:0006468)protein phosphorylation (GO:0016772)transferase activity, transferring phosphorus-containing groups (GO:0004674)protein serine/threonine kinase activity
	OrtFam_1839	15	10	Y	Y	Y	-	-	-	-	-	-	-	-	1	1	1	1	1	1	2	1	1	1	2	2	2	1	3	IPR008271:Serine/threonine-protein kinase, active site;IPR000719:Protein kinase, catalytic domain;IPR017442:Serine/threonine-protein kinase-like domain;IPR011009:Protein kinase-like domain;IPR002290:Serine/threonine-protein kinase domain;IPR020635:Tyrosine-protein kinase, catalytic domain;	(GO:0004672)protein kinase activity (GO:0005524)ATP binding (GO:0006468)protein phosphorylation (GO:0016772)transferase activity, transferring phosphorus-containing groups (GO:0004674)protein serine/threonine kinase activity
	OrtFam_1842	15	10	Y	Y	Y	-	-	-	-	-	-	-	-	1	1	1	1	1	2	2	1	2	2	2	2	1	1	1	IPR008968:Clathrin adaptor, mu subunit, C-terminal;IPR011012:Longin-like;IPR018240:Clathrin adaptor, mu subunit, conserved site;IPR001392:Clathrin adaptor, mu subunit;IPR022775:AP complex, mu/sigma subunit;	(GO:0016192)vesicle-mediated transport (GO:0006810)transport (GO:0005515)protein binding (GO:0006886)intracellular protein transport (GO:0030131)clathrin adaptor complex
	OrtFam_1846	15	10	Y	Y	Y	-	-	-	-	-	-	-	-	2	2	1	2	1	1	4	1	1	1	1	1	1	1	1	IPR000608:Ubiquitin-conjugating enzyme, E2;IPR016135:Ubiquitin-conjugating enzyme/RWD-like;IPR023313:Ubiquitin-conjugating enzyme, active site;	(GO:0016881)acid-amino acid ligase activity
	OrtFam_1852	15	10	Y	Y	Y	-	-	-	-	-	-	-	-	1	1	1	1	1	1	2	1	1	2	2	2	2	1	2	IPR002524:Cation efflux protein;	(GO:0016021)integral to membrane (GO:0006812)cation transport (GO:0008324)cation transmembrane transporter activity (GO:0055085)transmembrane transport
	OrtFam_1860	15	10	Y	Y	Y	-	-	-	-	-	-	-	-	1	1	1	2	1	2	4	1	2	1	1	1	1	1	1	IPR017986:WD40-repeat-containing domain;IPR001680:WD40 repeat;IPR019775:WD40 repeat, conserved site;IPR011046:WD40 repeat-like-containing domain;IPR019781:WD40 repeat, subgroup;IPR015943:WD40/YVTN repeat-like-containing domain;IPR019782:WD40 repeat 2;	(GO:0005515)protein binding
	OrtFam_1861	15	10	Y	Y	Y	-	-	-	-	-	-	-	-	1	1	1	1	1	1	2	2	1	1	2	2	3	1	1	IPR011989:Armadillo-like helical;IPR016024:Armadillo-type fold;IPR001313:Pumilio RNA-binding repeat;	(GO:0003723)RNA binding (GO:0005488)binding
	OrtFam_1862	15	10	Y	Y	Y	-	-	-	-	-	-	-	-	1	1	1	1	1	1	2	2	2	1	2	2	2	1	1	IPR009078:Ferritin/ribonucleotide reductase-like;IPR000358:Ribonucleotide reductase;	(GO:0009186)deoxyribonucleoside diphosphate metabolic process (GO:0055114)oxidation-reduction process (GO:0004748)ribonucleoside-diphosphate reductase activity, thioredoxin disulfide as acceptor (GO:0046914)transition metal ion binding (GO:0016491)oxidoreductase activity
	OrtFam_1864	15	10	Y	Y	Y	-	-	-	-	-	-	-	-	1	1	1	1	1	1	2	1	1	1	6	1	1	1	1	IPR003689:Zinc/iron permease;	(GO:0030001)metal ion transport (GO:0055085)transmembrane transport (GO:0046873)metal ion transmembrane transporter activity (GO:0016020)membrane
	OrtFam_1865	15	10	Y	Y	Y	-	-	-	-	-	-	-	-	2	1	1	1	1	2	5	1	1	1	1	1	1	1	1	IPR000717:Proteasome component (PCI) domain;	(GO:0005515)protein binding
	OrtFam_1867	15	10	Y	Y	Y	-	-	-	-	-	-	-	-	1	1	1	2	1	1	3	2	2	2	1	1	1	1	1	IPR000717:Proteasome component (PCI) domain;IPR013143:PCI/PINT associated module;IPR011991:Winged helix-turn-helix transcription repressor DNA-binding;	(GO:0005515)protein binding
	OrtFam_1881	15	10	Y	Y	Y	-	-	-	-	-	-	-	-	1	1	1	1	1	1	1	1	1	1	4	3	2	1	1	IPR001680:WD40 repeat;IPR011046:WD40 repeat-like-containing domain;IPR019781:WD40 repeat, subgroup;IPR015943:WD40/YVTN repeat-like-containing domain;IPR000009:Protein phosphatase 2A, regulatory subunit PR55;	(GO:0007165)signal transduction (GO:0005515)protein binding (GO:0000159)protein phosphatase type 2A complex (GO:0008601)protein phosphatase type 2A regulator activity
	OrtFam_1885	15	10	Y	Y	Y	-	-	-	-	-	-	-	-	1	1	1	1	1	1	2	1	1	1	3	3	2	1	1	IPR001632:G-protein, beta subunit;IPR017986:WD40-repeat-containing domain;IPR001680:WD40 repeat;IPR020472:G-protein beta WD-40 repeat;IPR019775:WD40 repeat, conserved site;IPR011046:WD40 repeat-like-containing domain;IPR019781:WD40 repeat, subgroup;IPR015943:WD40/YVTN repeat-like-containing domain;IPR019782:WD40 repeat 2;	(GO:0005515)protein binding
	OrtFam_1887	15	10	Y	Y	Y	-	-	-	-	-	-	-	-	2	2	1	1	1	1	1	1	1	1	2	2	2	1	2	IPR005844:Alpha-D-phosphohexomutase, alpha/beta/alpha domain I;IPR005846:Alpha-D-phosphohexomutase, alpha/beta/alpha domain III;IPR005841:Alpha-D-phosphohexomutase superfamily;IPR016055:Alpha-D-phosphohexomutase, alpha/beta/alpha I/II/III;IPR005843:Alpha-D-phosphohexomutase, C-terminal;IPR016066:Alpha-D-phosphohexomutase, conserved site;IPR005845:Alpha-D-phosphohexomutase, alpha/beta/alpha domain…	(GO:0005975)carbohydrate metabolic process (GO:0016868)intramolecular transferase activity, phosphotransferases (GO:0000287)magnesium ion binding
	OrtFam_1896	15	10	Y	Y	Y	-	-	-	-	-	-	-	-	1	1	1	1	1	2	1	1	1	2	2	2	3	1	1	IPR008271:Serine/threonine-protein kinase, active site;IPR000719:Protein kinase, catalytic domain;IPR017442:Serine/threonine-protein kinase-like domain;IPR011009:Protein kinase-like domain;IPR002290:Serine/threonine-protein kinase domain;IPR017441:Protein kinase, ATP binding site;	(GO:0004672)protein kinase activity (GO:0005524)ATP binding (GO:0006468)protein phosphorylation (GO:0016772)transferase activity, transferring phosphorus-containing groups (GO:0004674)protein serine/threonine kinase activity
	OrtFam_1897	15	10	Y	Y	Y	-	-	-	-	-	-	-	-	1	1	1	1	1	1	1	1	1	1	2	2	2	1	4	IPR013785:Aldolase-type TIM barrel;IPR001093:IMP dehydrogenase/GMP reductase;IPR015875:IMP dehydrogenase / GMP reductase, conserved site;IPR000644:Cystathionine beta-synthase, core;	(GO:0003824)catalytic activity (GO:0055114)oxidation-reduction process (GO:0008152)metabolic process (GO:0005515)protein binding (GO:0016491)oxidoreductase activity
	OrtFam_1899	15	10	Y	Y	Y	-	-	-	-	-	-	-	-	1	1	2	1	1	1	1	1	1	1	3	3	2	1	1	IPR001365:Adenosine/AMP deaminase;IPR006650:Adenosine/AMP deaminase active site;	(GO:0019239)deaminase activity (GO:0009168)purine ribonucleoside monophosphate biosynthetic process
	OrtFam_1900	15	10	Y	Y	Y	-	-	-	-	-	-	-	-	1	1	1	2	1	1	1	3	1	2	2	2	1	1	1	IPR009543:Vacuolar protein sorting-associated protein;	(GO:0008104)protein localization
	OrtFam_1908	15	10	Y	Y	Y	-	-	-	-	-	-	-	-	1	1	1	1	1	1	1	1	1	1	2	4	2	1	2	IPR005825:Ribosomal protein L24/L26, conserved site;IPR008991:Translation protein SH3-like;IPR014723:Ribosomal protein L24, SH3-like;IPR005824:KOW;	(GO:0003735)structural constituent of ribosome (GO:0005622)intracellular (GO:0006412)translation (GO:0005840)ribosome (GO:0015934)large ribosomal subunit
	OrtFam_1909	15	10	Y	Y	Y	-	-	-	-	-	-	-	-	2	1	1	1	1	1	1	1	1	1	2	2	3	1	2	IPR008942:ENTH/VHS;IPR011417:ANTH;IPR013809:Epsin-like, N-terminal;	(GO:0005543)phospholipid binding
	OrtFam_1910	15	10	Y	Y	Y	-	-	-	-	-	-	-	-	1	1	1	1	1	1	1	1	1	1	3	3	2	1	2	IPR008942:ENTH/VHS;IPR002014:VHS;IPR018205:VHS subgroup;IPR004152:GAT;	(GO:0005622)intracellular (GO:0006886)intracellular protein transport
	OrtFam_1911	15	10	Y	Y	Y	-	-	-	-	-	-	-	-	2	1	2	1	1	1	1	2	1	1	2	1	1	2	2	IPR000533:Tropomyosin;	-
	OrtFam_1912	15	10	Y	Y	Y	-	-	-	-	-	-	-	-	1	1	2	2	1	1	1	2	2	2	1	1	1	1	2	IPR011009:Protein kinase-like domain;IPR002573:Choline/ethanolamine kinase;	(GO:0016772)transferase activity, transferring phosphorus-containing groups (GO:0016773)phosphotransferase activity, alcohol group as acceptor
	OrtFam_1915	15	10	Y	Y	Y	-	-	-	-	-	-	-	-	1	1	1	1	2	2	1	1	1	1	2	2	2	1	2	IPR008271:Serine/threonine-protein kinase, active site;IPR000719:Protein kinase, catalytic domain;IPR017442:Serine/threonine-protein kinase-like domain;IPR011009:Protein kinase-like domain;IPR002290:Serine/threonine-protein kinase domain;IPR017441:Protein kinase, ATP binding site;IPR020635:Tyrosine-protein kinase, catalytic domain;	(GO:0004672)protein kinase activity (GO:0005524)ATP binding (GO:0006468)protein phosphorylation (GO:0016772)transferase activity, transferring phosphorus-containing groups (GO:0004674)protein serine/threonine kinase activity
	OrtFam_1916	15	10	Y	Y	Y	-	-	-	-	-	-	-	-	1	1	1	1	2	1	1	2	1	1	2	2	2	1	2	IPR006828:5-AMP-activated protein kinase, beta subunit, interaction domain;	(GO:0005515)protein binding
	OrtFam_1919	15	10	Y	Y	Y	-	-	-	-	-	-	-	-	1	1	2	1	1	1	2	1	2	1	2	2	2	1	1	IPR000195:Rab-GAP/TBC domain;	(GO:0005097)Rab GTPase activator activity (GO:0005622)intracellular (GO:0032313)regulation of Rab GTPase activity
	OrtFam_1922	15	10	Y	Y	Y	-	-	-	-	-	-	-	-	1	1	2	1	1	1	1	2	1	2	2	2	2	1	1	IPR000626:Ubiquitin;IPR015360:XPC-binding domain;IPR015940:Ubiquitin-associated/translation elongation factor EF1B, N-terminal, eukaryote;IPR009060:UBA-like;IPR019955:Ubiquitin supergroup;IPR006636:Heat shock chaperonin-binding;IPR000449:Ubiquitin-associated/translation elongation factor EF1B, N-terminal;	(GO:0005634)nucleus (GO:0005515)protein binding (GO:0006289)nucleotide-excision repair (GO:0043161)proteasomal ubiquitin-dependent protein catabolic process (GO:0003684)damaged DNA binding
	OrtFam_1928	15	10	Y	Y	Y	-	-	-	-	-	-	-	-	1	1	1	1	4	1	1	1	1	3	1	1	2	1	1	IPR019515:Vacuolar protein sorting-associated protein 54;	-
	OrtFam_1931	15	10	Y	Y	Y	-	-	-	-	-	-	-	-	1	1	1	1	2	1	2	1	1	2	2	2	2	1	1	IPR002482:Peptidoglycan-binding Lysin subgroup;IPR006571:TLDc;IPR018392:Peptidoglycan-binding lysin domain;IPR004182:GRAM;	(GO:0016998)cell wall macromolecule catabolic process
	OrtFam_1934	15	10	Y	Y	Y	-	-	-	-	-	-	-	-	1	1	1	1	1	1	1	2	1	1	2	1	2	1	3	IPR005946:Ribose-phosphate diphosphokinase;IPR000842:Phosphoribosyl pyrophosphate synthetase, conserved site;IPR000836:Phosphoribosyltransferase;	(GO:0009116)nucleoside metabolic process (GO:0004749)ribose phosphate diphosphokinase activity (GO:0044249)cellular biosynthetic process (GO:0000287)magnesium ion binding (GO:0009165)nucleotide biosynthetic process (GO:0009156)ribonucleoside monophosphate biosynthetic process
	OrtFam_1936	15	10	Y	Y	Y	-	-	-	-	-	-	-	-	1	1	1	2	1	1	3	3	1	1	1	1	1	1	1	IPR012675:Beta-grasp fold, ferredoxin-type;IPR012285:Fumarate reductase, C-terminal;IPR009051:Alpha-helical ferredoxin;IPR006058:2Fe-2S ferredoxin, iron-sulphur binding site;IPR017900:4Fe-4S ferredoxin, iron-sulphur binding, conserved site;IPR001041:Ferredoxin;IPR017896:4Fe-4S ferredoxin, iron-sulpur binding domain;	(GO:0051536)iron-sulfur cluster binding (GO:0055114)oxidation-reduction process (GO:0006099)tricarboxylic acid cycle (GO:0051537)2 iron, 2 sulfur cluster binding (GO:0009055)electron carrier activity (GO:0016491)oxidoreductase activity
	OrtFam_1938	15	10	Y	Y	Y	-	-	-	-	-	-	-	-	1	1	2	1	1	1	1	2	1	2	1	1	1	3	1	IPR000194:ATPase, alpha/beta subunit, nucleotide-binding domain;IPR004100:ATPase, F1/V1/A1 complex, alpha/beta subunit, N-terminal;IPR000793:ATPase, F1/V1/A1 complex, alpha/beta subunit, C-terminal;IPR018118:ATPase, F1/A1 complex, alpha/beta subunit, N-terminal;IPR020003:ATPase, alpha/beta subunit, nucleotide-binding domain, active site;	(GO:0015991)ATP hydrolysis coupled proton transport (GO:0033180)proton-transporting V-type ATPase, V1 domain (GO:0033178)proton-transporting two-sector ATPase complex, catalytic domain (GO:0046933)proton-transporting ATP synthase activity, rotational mechanism (GO:0005524)ATP binding (GO:0046961)proton-transporting ATPase activity, rotational mechanism (GO:0015992)proton transport (GO:0046034)ATP…
	OrtFam_1942	15	10	Y	Y	Y	-	-	-	-	-	-	-	-	1	1	1	1	5	1	1	2	1	1	1	1	1	1	1	IPR008991:Translation protein SH3-like;IPR005824:KOW;	(GO:0003711)transcription elongation regulator activity
	OrtFam_1943	15	10	Y	Y	Y	-	-	-	-	-	-	-	-	2	1	2	1	1	1	1	2	1	1	1	2	1	1	2	IPR003593:ATPase, AAA+ type, core;IPR003960:ATPase, AAA-type, conserved site;IPR011546:Peptidase M41, FtsH extracellular;IPR005936:Peptidase M41, FtsH;IPR000642:Peptidase M41;IPR003959:ATPase, AAA-type, core;	(GO:0017111)nucleoside-triphosphatase activity (GO:0004222)metalloendopeptidase activity (GO:0016021)integral to membrane (GO:0000166)nucleotide binding (GO:0005524)ATP binding (GO:0008270)zinc ion binding (GO:0030163)protein catabolic process (GO:0006508)proteolysis (GO:0016020)membrane
	OrtFam_1947	15	10	Y	Y	Y	-	-	-	-	-	-	-	-	2	1	1	2	1	1	1	1	3	1	1	1	1	2	1	IPR002867:Zinc finger, C6HC-type;IPR013083:Zinc finger, RING/FYVE/PHD-type;IPR001841:Zinc finger, RING-type;	(GO:0005515)protein binding (GO:0008270)zinc ion binding
	OrtFam_1948	15	10	Y	Y	Y	-	-	-	-	-	-	-	-	1	1	1	2	1	1	1	1	1	1	2	2	2	2	1	IPR001353:Proteasome, subunit alpha/beta;IPR000426:Proteasome, alpha-subunit, conserved site;IPR023332:Proteasome A-type subunit;	(GO:0019773)proteasome core complex, alpha-subunit complex (GO:0004298)threonine-type endopeptidase activity (GO:0051603)proteolysis involved in cellular protein catabolic process (GO:0006511)ubiquitin-dependent protein catabolic process (GO:0004175)endopeptidase activity (GO:0005839)proteasome core complex
	OrtFam_1959	15	10	Y	Y	Y	-	-	-	-	-	-	-	-	1	1	1	1	2	1	3	2	1	2	1	1	1	1	1	IPR003958:Transcription factor CBF/NF-Y/archaeal histone;IPR009072:Histone-fold;	(GO:0043565)sequence-specific DNA binding (GO:0005622)intracellular (GO:0003677)DNA binding
	OrtFam_1968	15	10	Y	Y	Y	-	-	-	-	-	-	-	-	1	1	1	1	1	1	3	1	2	1	2	2	1	1	1	IPR018490:Cyclic nucleotide-binding-like;IPR014710:RmlC-like jelly roll fold;IPR016035:Acyl transferase/acyl hydrolase/lysophospholipase;IPR000595:Cyclic nucleotide-binding domain;IPR002641:Patatin/Phospholipase A2-related;	(GO:0008152)metabolic process (GO:0006629)lipid metabolic process
	OrtFam_1969	15	10	Y	Y	Y	-	-	-	-	-	-	-	-	1	1	1	1	1	1	1	1	2	1	3	2	2	1	1	IPR008250:ATPase, P-type, ATPase-associated domain;IPR023214:HAD-like domain;IPR023300:ATPase, P-type, cytoplasmic transduction domain A;IPR023306:ATPase, cation-transporting, domain N;IPR005834:Haloacid dehalogenase-like hydrolase;IPR018303:ATPase, P-type phosphorylation site;IPR023299:ATPase, P-type, cytoplasmic domain N;IPR001757:ATPase, P-type, K/Mg/Cd/Cu/Zn/Na/Ca/Na/H-transporter;IPR006539:A…	(GO:0003824)catalytic activity (GO:0016021)integral to membrane (GO:0000166)nucleotide binding (GO:0008152)metabolic process (GO:0005524)ATP binding (GO:0004012)phospholipid-translocating ATPase activity (GO:0046872)metal ion binding (GO:0015662)ATPase activity, coupled to transmembrane movement of ions, phosphorylative mechanism (GO:0006754)ATP biosynthetic process (GO:0000287)magnesium ion bind…
	OrtFam_1971	15	10	Y	Y	Y	-	-	-	-	-	-	-	-	1	1	1	1	1	1	1	2	2	1	2	2	2	1	1	IPR017853:Glycoside hydrolase, superfamily;IPR011013:Glycoside hydrolase-type carbohydrate-binding;IPR000322:Glycoside hydrolase, family 31;	(GO:0003824)catalytic activity (GO:0030246)carbohydrate binding (GO:0005975)carbohydrate metabolic process (GO:0004553)hydrolase activity, hydrolyzing O-glycosyl compounds
	OrtFam_1972	15	10	Y	Y	Y	-	-	-	-	-	-	-	-	1	1	1	1	1	1	1	1	2	1	2	2	2	2	1	IPR001347:Sugar isomerase (SIS);IPR017932:Glutamine amidotransferase, type II;IPR000583:Glutamine amidotransferase, class-II;	(GO:0008152)metabolic process (GO:0005975)carbohydrate metabolic process (GO:0005529)carbohydrate binding
	OrtFam_1974	15	10	Y	Y	Y	-	-	-	-	-	-	-	-	2	1	1	1	1	1	2	1	1	1	2	2	1	2	1	IPR000217:Tubulin;IPR017975:Tubulin, conserved site;IPR018316:Tubulin/FtsZ, 2-layer sandwich domain;IPR008280:Tubulin/FtsZ, C-terminal;IPR002454:Gamma tubulin;IPR003008:Tubulin/FtsZ, GTPase domain;IPR023123:Tubulin, C-terminal;	(GO:0043234)protein complex (GO:0007017)microtubule-based process (GO:0005525)GTP binding (GO:0005874)microtubule (GO:0006184)GTP catabolic process (GO:0051258)protein polymerization (GO:0003924)GTPase activity
	OrtFam_1976	15	10	Y	Y	Y	-	-	-	-	-	-	-	-	1	1	1	1	1	1	1	1	1	2	2	2	2	2	1	IPR003392:Patched;IPR000731:Sterol-sensing domain;	(GO:0016021)integral to membrane (GO:0008158)hedgehog receptor activity (GO:0016020)membrane
	OrtFam_1981	15	10	Y	Y	Y	-	-	-	-	-	-	-	-	1	1	1	1	1	1	1	1	1	1	2	2	2	3	1	IPR007484:Peptidase M28;	(GO:0006508)proteolysis (GO:0008233)peptidase activity
	OrtFam_1984	15	10	Y	Y	Y	-	-	-	-	-	-	-	-	1	1	2	1	1	1	2	1	1	1	2	2	2	1	1	IPR002423:Chaperonin Cpn60/TCP-1;IPR002194:Chaperonin TCP-1, conserved site;IPR017998:Chaperone, tailless complex polypeptide 1;	(GO:0044267)cellular protein metabolic process (GO:0006457)protein folding (GO:0005524)ATP binding (GO:0051082)unfolded protein binding
	OrtFam_1988	15	10	Y	Y	Y	-	-	-	-	-	-	-	-	1	1	4	1	1	1	2	1	1	1	1	1	1	1	2	-	(GO:0005739)mitochondrion
	OrtFam_1989	15	10	Y	Y	Y	-	-	-	-	-	-	-	-	1	1	1	3	1	1	3	1	1	2	1	1	1	1	1	IPR019734:Tetratricopeptide repeat;IPR001440:Tetratricopeptide TPR-1;IPR013026:Tetratricopeptide repeat-containing;IPR011990:Tetratricopeptide-like helical;	(GO:0005488)binding (GO:0005515)protein binding
	OrtFam_1991	15	10	Y	Y	Y	-	-	-	-	-	-	-	-	1	1	1	1	1	1	2	1	1	1	3	2	2	1	1	IPR000560:Histidine phosphatase superfamily, clade-2;	(GO:0003993)acid phosphatase activity
	OrtFam_1993	15	10	Y	Y	Y	-	-	-	-	-	-	-	-	1	1	2	1	1	1	2	1	1	1	2	2	2	1	1	IPR002579:Methionine sulphoxide reductase B;IPR011057:Mss4-like;	(GO:0055114)oxidation-reduction process (GO:0008113)peptide-methionine (S)-S-oxide reductase activity
	OrtFam_1994	15	10	Y	Y	Y	-	-	-	-	-	-	-	-	1	1	2	1	1	1	2	1	1	1	2	2	2	1	1	IPR008271:Serine/threonine-protein kinase, active site;IPR000719:Protein kinase, catalytic domain;IPR017442:Serine/threonine-protein kinase-like domain;IPR011009:Protein kinase-like domain;IPR002290:Serine/threonine-protein kinase domain;IPR017441:Protein kinase, ATP binding site;IPR020635:Tyrosine-protein kinase, catalytic domain;	(GO:0004672)protein kinase activity (GO:0005524)ATP binding (GO:0006468)protein phosphorylation (GO:0016772)transferase activity, transferring phosphorus-containing groups (GO:0004674)protein serine/threonine kinase activity
	OrtFam_1995	15	10	Y	Y	Y	-	-	-	-	-	-	-	-	1	1	1	1	1	1	2	1	1	1	2	2	2	1	2	IPR018200:Peptidase C19, ubiquitin carboxyl-terminal hydrolase 2, conserved site;IPR001394:Peptidase C19, ubiquitin carboxyl-terminal hydrolase 2;	(GO:0004221)ubiquitin thiolesterase activity (GO:0006511)ubiquitin-dependent protein catabolic process
	OrtFam_2001	15	10	Y	Y	Y	-	-	-	-	-	-	-	-	1	1	1	1	1	1	2	1	1	1	2	2	2	1	2	IPR017926:Glutamine amidotransferase type 1;IPR017456:CTP synthase, N-terminal;	(GO:0006221)pyrimidine nucleotide biosynthetic process (GO:0003883)CTP synthase activity
	OrtFam_2008	15	10	Y	Y	Y	-	-	-	-	-	-	-	-	1	1	1	2	1	1	5	1	1	1	1	1	1	1	1	IPR009000:Translation elongation/initiation factor/Ribosomal, beta-barrel;IPR000795:Protein synthesis factor, GTP-binding;IPR015760:Translation initiation factor IF- 2;IPR005225:Small GTP-binding protein domain;IPR023115:Translation initiation factor IF- 2, domain 3;	(GO:0005525)GTP binding (GO:0003924)GTPase activity
	OrtFam_2011	15	10	Y	Y	Y	-	-	-	-	-	-	-	-	1	1	1	1	1	1	2	1	1	1	2	2	2	1	2	IPR015421:Pyridoxal phosphate-dependent transferase, major region, subdomain 1;IPR015422:Pyridoxal phosphate-dependent transferase, major region, subdomain 2;IPR015424:Pyridoxal phosphate-dependent transferase, major domain;	(GO:0003824)catalytic activity (GO:0006544)glycine metabolic process (GO:0030170)pyridoxal phosphate binding
	OrtFam_2014	15	10	Y	Y	Y	-	-	-	-	-	-	-	-	2	1	2	1	1	1	2	1	1	2	1	1	1	1	2	-	(GO:0055114)oxidation-reduction process (GO:0004748)ribonucleoside-diphosphate reductase activity, thioredoxin disulfide as acceptor (GO:0005524)ATP binding (GO:0006260)DNA replication
	OrtFam_2015	15	10	Y	Y	Y	-	-	-	-	-	-	-	-	1	1	1	1	1	1	2	1	1	1	3	3	1	1	1	IPR013083:Zinc finger, RING/FYVE/PHD-type;IPR019542:Enhancer of polycomb-like, N-terminal;IPR019787:Zinc finger, PHD-finger;IPR019786:Zinc finger, PHD-type, conserved site;IPR011011:Zinc finger, FYVE/PHD-type;IPR001965:Zinc finger, PHD-type;IPR001487:Bromodomain;	(GO:0005515)protein binding (GO:0008270)zinc ion binding
	OrtFam_2018	15	10	Y	Y	Y	-	-	-	-	-	-	-	-	1	1	1	1	1	1	2	1	1	1	2	2	3	1	1	IPR011989:Armadillo-like helical;IPR016024:Armadillo-type fold;	(GO:0005488)binding
	OrtFam_2024	15	10	Y	Y	Y	-	-	-	-	-	-	-	-	1	1	1	1	1	1	4	1	1	2	1	1	2	1	1	IPR011009:Protein kinase-like domain;IPR015433:Phosphatidylinositol Kinase;IPR018936:Phosphatidylinositol 3/4-kinase, conserved site;IPR016024:Armadillo-type fold;IPR001263:Phosphoinositide 3-kinase, accessory (PIK) domain;IPR000403:Phosphatidylinositol 3-/4-kinase, catalytic;	(GO:0005488)binding (GO:0046854)phosphatidylinositol phosphorylation (GO:0004428)inositol or phosphatidylinositol kinase activity (GO:0048015)phosphatidylinositol-mediated signaling (GO:0016772)transferase activity, transferring phosphorus-containing groups (GO:0016773)phosphotransferase activity, alcohol group as acceptor
	OrtFam_2026	15	10	Y	Y	Y	-	-	-	-	-	-	-	-	1	1	1	2	1	1	2	1	1	1	2	2	2	1	1	IPR017892:Protein kinase, C-terminal;IPR008271:Serine/threonine-protein kinase, active site;IPR000719:Protein kinase, catalytic domain;IPR017442:Serine/threonine-protein kinase-like domain;IPR000961:AGC-kinase, C-terminal;IPR011009:Protein kinase-like domain;IPR002290:Serine/threonine-protein kinase domain;IPR017441:Protein kinase, ATP binding site;IPR020635:Tyrosine-protein kinase, catalytic dom…	(GO:0004672)protein kinase activity (GO:0005524)ATP binding (GO:0006468)protein phosphorylation (GO:0016772)transferase activity, transferring phosphorus-containing groups (GO:0004674)protein serine/threonine kinase activity
	OrtFam_2027	15	10	Y	Y	Y	-	-	-	-	-	-	-	-	1	1	1	1	1	1	3	1	1	3	1	1	1	1	2	IPR023394:SEC7-like, alpha orthogonal bundle;IPR000904:SEC7-like;	(GO:0005086)ARF guanyl-nucleotide exchange factor activity (GO:0032012)regulation of ARF protein signal transduction (GO:0005622)intracellular
	OrtFam_2031	15	10	Y	Y	Y	-	-	-	-	-	-	-	-	1	1	1	1	1	1	2	1	1	1	2	3	2	1	1	IPR016024:Armadillo-type fold;	(GO:0005488)binding
	OrtFam_2037	15	10	Y	Y	Y	-	-	-	-	-	-	-	-	1	1	1	1	1	1	2	1	1	2	2	2	1	1	2	IPR002891:Adenylylsulphate kinase, C-terminal;IPR002650:Sulphate adenylyltransferase;IPR014729:Rossmann-like alpha/beta/alpha sandwich fold;IPR015947:Pseudouridine synthase/archaeosine transglycosylase-like;	(GO:0000103)sulfate assimilation (GO:0004781)sulfate adenylyltransferase (ATP) activity (GO:0005524)ATP binding (GO:0016301)kinase activity (GO:0016772)transferase activity, transferring phosphorus-containing groups
	OrtFam_2038	15	10	Y	Y	Y	-	-	-	-	-	-	-	-	1	1	1	1	1	1	3	1	1	1	1	3	1	1	2	IPR002143:Ribosomal protein L1;IPR023674:Ribosomal protein L1, superfamily;IPR016095:Ribosomal protein L1, 3-layer alpha/beta-sandwich;IPR016094:Ribosomal protein L1, 2-layer alpha/beta-sandwich;	(GO:0003723)RNA binding (GO:0003735)structural constituent of ribosome (GO:0005622)intracellular (GO:0006412)translation (GO:0005840)ribosome (GO:0015934)large ribosomal subunit
	OrtFam_2039	15	10	Y	Y	Y	-	-	-	-	-	-	-	-	1	1	1	1	1	1	2	1	1	1	2	2	3	1	1	IPR023393:START-like domain;	-
	OrtFam_2044	15	10	Y	Y	Y	-	-	-	-	-	-	-	-	1	1	1	1	1	1	1	1	1	1	2	2	4	1	1	IPR000008:C2 calcium-dependent membrane targeting;IPR018029:C2 membrane targeting protein;IPR000569:HECT;IPR001202:WW/Rsp5/WWP;IPR008973:C2 calcium/lipid-binding domain, CaLB;	(GO:0006464)cellular protein modification process (GO:0005515)protein binding (GO:0005622)intracellular (GO:0016881)acid-amino acid ligase activity
	OrtFam_2048	15	10	Y	Y	Y	-	-	-	-	-	-	-	-	1	1	1	1	1	1	1	1	1	1	3	3	2	1	1	IPR000873:AMP-dependent synthetase/ligase;IPR010506:DMAP1-binding;	(GO:0003824)catalytic activity (GO:0005634)nucleus (GO:0008134)transcription factor binding (GO:0008152)metabolic process
	OrtFam_2050	15	10	Y	Y	Y	-	-	-	-	-	-	-	-	1	1	1	1	1	1	1	1	1	1	3	3	2	1	1	IPR008271:Serine/threonine-protein kinase, active site;IPR000719:Protein kinase, catalytic domain;IPR017442:Serine/threonine-protein kinase-like domain;IPR011009:Protein kinase-like domain;IPR002290:Serine/threonine-protein kinase domain;IPR017441:Protein kinase, ATP binding site;IPR020635:Tyrosine-protein kinase, catalytic domain;IPR000095:PAK-box/P21-Rho-binding;	(GO:0004672)protein kinase activity (GO:0005524)ATP binding (GO:0005515)protein binding (GO:0006468)protein phosphorylation (GO:0016772)transferase activity, transferring phosphorus-containing groups (GO:0004674)protein serine/threonine kinase activity
	OrtFam_2056	15	10	Y	Y	Y	-	-	-	-	-	-	-	-	1	1	2	1	1	1	1	2	1	1	2	2	2	1	1	IPR006895:Zinc finger, Sec23/Sec24-type;IPR006896:Sec23/Sec24, trunk domain;IPR007123:Gelsolin domain;IPR006900:Sec23/Sec24, helical domain;IPR012990:Sec23/Sec24 beta-sandwich;	(GO:0008270)zinc ion binding (GO:0006888)ER to Golgi vesicle-mediated transport (GO:0030127)COPII vesicle coat (GO:0006886)intracellular protein transport
	OrtFam_2059	15	10	Y	Y	Y	-	-	-	-	-	-	-	-	1	1	1	1	1	1	1	1	1	2	3	2	2	1	1	IPR000182:GCN5-related N-acetyltransferase (GNAT) domain;IPR016181:Acyl-CoA N-acyltransferase;IPR018359:Bromodomain, conserved site;IPR009464:PCAF, N-terminal;IPR001487:Bromodomain;	(GO:0008080)N-acetyltransferase activity (GO:0005634)nucleus (GO:0008152)metabolic process (GO:0005515)protein binding (GO:0004402)histone acetyltransferase activity (GO:0006355)regulation of transcription, DNA-dependent
	OrtFam_2060	15	10	Y	Y	Y	-	-	-	-	-	-	-	-	1	1	1	1	1	1	2	1	1	1	2	2	2	1	2	IPR000648:Oxysterol-binding protein;IPR018494:Oxysterol-binding protein, conserved site;IPR001849:Pleckstrin homology domain;IPR011993:Pleckstrin homology-type;	(GO:0005515)protein binding
	OrtFam_2062	15	10	Y	Y	Y	-	-	-	-	-	-	-	-	1	1	1	1	1	1	2	1	1	1	3	3	1	1	1	IPR000644:Cystathionine beta-synthase, core;IPR002550:Domain of unknown function DUF21;	(GO:0005515)protein binding
	OrtFam_2065	15	10	Y	Y	Y	-	-	-	-	-	-	-	-	2	1	1	1	1	1	1	1	1	1	2	2	3	1	1	IPR008271:Serine/threonine-protein kinase, active site;IPR000719:Protein kinase, catalytic domain;IPR017442:Serine/threonine-protein kinase-like domain;IPR011009:Protein kinase-like domain;IPR002290:Serine/threonine-protein kinase domain;IPR017441:Protein kinase, ATP binding site;IPR020635:Tyrosine-protein kinase, catalytic domain;	(GO:0004672)protein kinase activity (GO:0005524)ATP binding (GO:0006468)protein phosphorylation (GO:0016772)transferase activity, transferring phosphorus-containing groups (GO:0004674)protein serine/threonine kinase activity
	OrtFam_2071	15	10	Y	Y	Y	-	-	-	-	-	-	-	-	1	1	1	1	1	1	1	1	1	1	2	2	4	1	1	IPR017884:SANT, eukarya;IPR012287:Homeodomain-related;IPR007526:SWIRM;IPR011991:Winged helix-turn-helix transcription repressor DNA-binding;IPR014778:Myb, DNA-binding;IPR009057:Homeodomain-like;IPR001005:SANT domain, DNA binding;	(GO:0005515)protein binding (GO:0003677)DNA binding (GO:0006355)regulation of transcription, DNA-dependent
	OrtFam_2073	15	10	Y	Y	Y	-	-	-	-	-	-	-	-	1	2	1	2	1	1	1	1	1	1	3	1	1	1	2	IPR014782:Peptidase M1, membrane alanine aminopeptidase, N-terminal;IPR001930:Peptidase M1, alanine aminopeptidase/leukotriene A4 hydrolase;	(GO:0008270)zinc ion binding (GO:0008237)metallopeptidase activity (GO:0004177)aminopeptidase activity (GO:0006508)proteolysis
	OrtFam_2083	15	10	Y	Y	Y	-	-	-	-	-	-	-	-	1	1	1	1	1	1	1	1	1	1	2	4	2	1	1	IPR002164:Nucleosome assembly protein (NAP);	(GO:0005634)nucleus (GO:0006334)nucleosome assembly
	OrtFam_2086	15	10	Y	Y	Y	-	-	-	-	-	-	-	-	1	1	2	1	1	2	1	1	1	3	1	1	1	1	2	IPR011989:Armadillo-like helical;IPR003151:PIK-related kinase, FAT;IPR011009:Protein kinase-like domain;IPR003152:PIK-related kinase, FATC;IPR018936:Phosphatidylinositol 3/4-kinase, conserved site;IPR016024:Armadillo-type fold;IPR014009:PIK-related kinase;IPR000403:Phosphatidylinositol 3-/4-kinase, catalytic;	(GO:0005488)binding (GO:0005515)protein binding (GO:0016772)transferase activity, transferring phosphorus-containing groups (GO:0016773)phosphotransferase activity, alcohol group as acceptor
	OrtFam_2095	15	10	Y	Y	Y	-	-	-	-	-	-	-	-	1	1	2	1	1	2	1	1	1	1	2	2	2	1	1	IPR002917:GTP-binding domain, HSR1-related;IPR023179:GTP-binding protein, orthogonal bundle domain;IPR006073:GTP1/OBG;	(GO:0005525)GTP binding (GO:0005622)intracellular
	OrtFam_2109	15	10	Y	Y	Y	-	-	-	-	-	-	-	-	1	1	1	1	1	1	2	3	1	1	2	2	1	1	1	IPR003213:Cytochrome c oxidase, subunit VIb;	(GO:0004129)cytochrome-c oxidase activity (GO:0005739)mitochondrion
	OrtFam_2110	15	10	Y	Y	Y	-	-	-	-	-	-	-	-	1	1	1	3	1	2	1	1	2	2	1	1	1	1	1	IPR001326:Translation elongation factor EF1B, beta/delta chains, conserved site;IPR018940:Elongation factor 1 beta central acidic region, eukaryote;IPR014038:Translation elongation factor EF1B, beta/delta subunit, guanine nucleotide exchange;IPR014717:Translation elongation factor EF1B/ribosomal protein S6;	(GO:0003746)translation elongation factor activity (GO:0006414)translational elongation (GO:0005853)eukaryotic translation elongation factor 1 complex
	OrtFam_2111	15	10	Y	Y	Y	-	-	-	-	-	-	-	-	1	1	1	2	1	1	2	1	1	1	2	2	2	1	1	-	(GO:0042578)phosphoric ester hydrolase activity (GO:0005975)carbohydrate metabolic process
	OrtFam_2112	15	10	Y	Y	Y	-	-	-	-	-	-	-	-	1	1	1	1	1	1	1	2	1	2	2	2	2	1	1	IPR000850:Adenylate kinase;	(GO:0019205)nucleobase-containing compound kinase activity (GO:0005524)ATP binding (GO:0004017)adenylate kinase activity (GO:0046034)ATP metabolic process (GO:0006139)nucleobase-containing compound metabolic process (GO:0005737)cytoplasm
	OrtFam_2115	15	10	Y	Y	Y	-	-	-	-	-	-	-	-	1	1	1	1	2	1	2	1	1	1	2	2	2	1	1	-	-
	OrtFam_2117	15	10	Y	Y	Y	-	-	-	-	-	-	-	-	1	1	1	2	2	1	1	2	1	3	1	1	1	1	1	IPR015940:Ubiquitin-associated/translation elongation factor EF1B, N-terminal, eukaryote;IPR004170:WWE domain;IPR009060:UBA-like;IPR010309:E3 ubiquitin ligase, domain of unknown function DUF908;IPR000569:HECT;	(GO:0006464)cellular protein modification process (GO:0005515)protein binding (GO:0005622)intracellular (GO:0016881)acid-amino acid ligase activity
	OrtFam_2126	15	10	Y	Y	Y	-	-	-	-	-	-	-	-	1	1	1	1	1	1	2	3	1	2	1	1	1	1	1	IPR013083:Zinc finger, RING/FYVE/PHD-type;IPR002423:Chaperonin Cpn60/TCP-1;IPR016034:Phosphatidylinositol-4-phosphate 5-kinase, core, subgroup;IPR002498:Phosphatidylinositol-4-phosphate 5-kinase, core;IPR011011:Zinc finger, FYVE/PHD-type;IPR017455:Zinc finger, FYVE-related;IPR000306:Zinc finger, FYVE-type;	(GO:0044267)cellular protein metabolic process (GO:0046488)phosphatidylinositol metabolic process (GO:0005524)ATP binding (GO:0046872)metal ion binding (GO:0016307)phosphatidylinositol phosphate kinase activity
	OrtFam_2128	15	10	Y	Y	Y	-	-	-	-	-	-	-	-	1	1	2	2	1	1	1	2	2	1	1	1	1	1	1	IPR003395:RecF/RecN/SMC;	(GO:0005524)ATP binding (GO:0005694)chromosome
	OrtFam_2133	15	10	Y	Y	Y	-	-	-	-	-	-	-	-	1	1	1	3	1	1	1	1	1	1	2	2	1	1	1	IPR005946:Ribose-phosphate diphosphokinase;	(GO:0004749)ribose phosphate diphosphokinase activity (GO:0000287)magnesium ion binding (GO:0009165)nucleotide biosynthetic process
	OrtFam_2138	15	10	Y	Y	Y	-	-	-	-	-	-	-	-	1	1	1	1	4	1	2	1	1	1	1	1	1	1	1	IPR001357:BRCT;	(GO:0005622)intracellular
	OrtFam_2139	15	10	Y	Y	Y	-	-	-	-	-	-	-	-	1	1	1	1	4	1	2	1	1	1	1	1	1	1	1	IPR005142:eRF1 domain 3;IPR005140:eRF1 domain 1/Pelota-like;IPR005141:eRF1 domain 2;	(GO:0006412)translation
	OrtFam_2141	15	10	Y	Y	Y	-	-	-	-	-	-	-	-	1	1	1	1	4	1	2	1	1	1	1	1	1	1	1	IPR001650:Helicase, C-terminal;IPR014014:RNA helicase, DEAD-box type, Q motif;IPR000629:RNA helicase, ATP-dependent, DEAD-box, conserved site;IPR011545:DNA/RNA helicase, DEAD/DEAH box type, N-terminal;IPR014001:DEAD-like helicase;	(GO:0008026)ATP-dependent helicase activity (GO:0004386)helicase activity (GO:0005524)ATP binding (GO:0003676)nucleic acid binding
	OrtFam_2155	15	10	Y	Y	Y	-	-	-	-	-	-	-	-	1	1	1	1	1	1	1	1	2	1	2	2	2	1	1	-	(GO:0005634)nucleus
	OrtFam_2159	15	10	Y	Y	Y	-	-	-	-	-	-	-	-	1	1	1	1	1	1	1	1	1	1	2	2	2	2	1	IPR002048:Calcium-binding EF-hand;IPR018248:EF-hand;IPR018247:EF-Hand 1, calcium-binding site;IPR018249:EF-HAND 2;IPR011992:EF-hand-like domain;	(GO:0005509)calcium ion binding
	OrtFam_2161	15	10	Y	Y	Y	-	-	-	-	-	-	-	-	1	1	1	1	1	1	3	1	1	1	1	1	1	2	2	IPR018136:Aconitase family, 4Fe-4S cluster binding site;IPR015931:Aconitase/3-isopropylmalate dehydratase large subunit, alpha/beta/alpha, subdomain 1/3;IPR015932:Aconitase/3-isopropylmalate dehydratase large subunit, alpha/beta/alpha, subdomain 2;IPR006248:Aconitase, mitochondrial-like;IPR000573:Aconitase A/isopropylmalate dehydratase small subunit, swivel;IPR001030:Aconitase/3-isopropylmalate d…	(GO:0003994)aconitate hydratase activity (GO:0008152)metabolic process (GO:0006099)tricarboxylic acid cycle (GO:0051539)4 iron, 4 sulfur cluster binding
	OrtFam_2162	15	10	Y	Y	Y	-	-	-	-	-	-	-	-	1	1	1	1	1	1	2	1	1	1	1	2	1	3	1	IPR002423:Chaperonin Cpn60/TCP-1;IPR001844:Chaperonin Cpn60;IPR018370:Chaperonin Cpn60, conserved site;	(GO:0044267)cellular protein metabolic process (GO:0042026)protein refolding (GO:0006457)protein folding (GO:0005524)ATP binding (GO:0005737)cytoplasm
	OrtFam_2165	15	10	Y	Y	Y	-	-	-	-	-	-	-	-	1	1	1	1	1	1	1	1	1	1	2	2	2	2	1	IPR011989:Armadillo-like helical;IPR001494:Importin-beta, N-terminal;IPR016024:Armadillo-type fold;IPR000357:HEAT;	(GO:0005488)binding (GO:0005515)protein binding (GO:0008565)protein transporter activity (GO:0006886)intracellular protein transport
	OrtFam_2167	15	10	Y	Y	Y	-	-	-	-	-	-	-	-	1	1	2	2	1	1	1	1	1	2	1	1	1	2	1	-	(GO:0005643)nuclear pore (GO:0006810)transport
	OrtFam_2171	15	10	Y	Y	Y	-	-	-	-	-	-	-	-	1	1	3	1	1	1	2	1	1	1	1	1	1	2	1	IPR001353:Proteasome, subunit alpha/beta;IPR000426:Proteasome, alpha-subunit, conserved site;IPR023332:Proteasome A-type subunit;	(GO:0019773)proteasome core complex, alpha-subunit complex (GO:0004298)threonine-type endopeptidase activity (GO:0051603)proteolysis involved in cellular protein catabolic process (GO:0006511)ubiquitin-dependent protein catabolic process (GO:0004175)endopeptidase activity (GO:0005839)proteasome core complex
	OrtFam_2175	15	10	Y	Y	Y	-	-	-	-	-	-	-	-	1	1	1	1	1	1	2	2	2	1	1	1	1	2	1	IPR018108:Mitochondrial substrate/solute carrier;IPR023395:Mitochondrial carrier domain;IPR002067:Mitochondrial carrier protein;	(GO:0005488)binding (GO:0006810)transport (GO:0005743)mitochondrial inner membrane (GO:0055085)transmembrane transport
	OrtFam_2183	15	10	Y	Y	Y	-	-	-	-	-	-	-	-	1	1	2	1	1	1	2	1	1	1	1	1	3	1	1	-	-
	OrtFam_2189	15	10	Y	Y	Y	-	-	-	-	-	-	-	-	1	1	1	1	1	1	2	3	1	2	1	1	1	1	1	IPR017986:WD40-repeat-containing domain;IPR001680:WD40 repeat;IPR019775:WD40 repeat, conserved site;IPR011046:WD40 repeat-like-containing domain;IPR019781:WD40 repeat, subgroup;IPR015943:WD40/YVTN repeat-like-containing domain;IPR019782:WD40 repeat 2;	(GO:0005634)nucleus (GO:0030528)transcription regulator activity (GO:0005515)protein binding (GO:0016568)chromatin modification (GO:0006355)regulation of transcription, DNA-dependent (GO:0003682)chromatin binding
	OrtFam_2191	15	10	Y	Y	Y	-	-	-	-	-	-	-	-	1	1	1	1	1	1	2	1	1	1	2	2	2	1	1	IPR010456:Ribosomal L11 methyltransferase, PrmA;	(GO:0008276)protein methyltransferase activity (GO:0006479)protein methylation (GO:0005737)cytoplasm
	OrtFam_2209	15	10	Y	Y	Y	-	-	-	-	-	-	-	-	2	2	2	1	1	1	2	1	1	1	1	1	1	1	1	-	(GO:0005488)binding (GO:0003713)transcription coactivator activity (GO:0003677)DNA binding (GO:0006355)regulation of transcription, DNA-dependent
	OrtFam_2210	15	10	Y	Y	Y	-	-	-	-	-	-	-	-	1	1	1	1	1	1	2	1	1	1	2	2	2	1	1	IPR000814:TATA-box binding protein;IPR012294:Transcription factor TFIID, C-terminal/DNA glycosylase, N-terminal;IPR012295:Beta2-adaptin/TATA-box binding, C-terminal;	(GO:0005488)binding (GO:0006367)transcription initiation from RNA polymerase II promoter (GO:0003702)RNA polymerase II transcription factor activity (GO:0003677)DNA binding (GO:0006355)regulation of transcription, DNA-dependent
	OrtFam_2211	15	10	Y	Y	Y	-	-	-	-	-	-	-	-	1	1	1	1	1	1	2	1	1	1	2	2	2	1	1	IPR011989:Armadillo-like helical;IPR002553:Clathrin/coatomer adaptor, adaptin-like, N-terminal;IPR013041:Clathrin/coatomer adaptor, adaptin-like, appendage, Ig-like subdomain;IPR016024:Armadillo-type fold;IPR009028:Clathrin/coatomer adaptor, adaptin-like, appendage, C-terminal subdomain;IPR008152:Clathrin adaptor, alpha/beta/gamma-adaptin, appendage, Ig-like subdomain;IPR015873:Clathrin alpha-ada…	(GO:0016192)vesicle-mediated transport (GO:0005488)binding (GO:0030117)membrane coat (GO:0006886)intracellular protein transport (GO:0030131)clathrin adaptor complex
	OrtFam_2215	15	10	Y	Y	Y	-	-	-	-	-	-	-	-	1	1	1	1	1	1	2	3	1	1	2	1	1	1	1	IPR000547:Clathrin, heavy chain/VPS, 7-fold repeat;IPR016024:Armadillo-type fold;IPR011990:Tetratricopeptide-like helical;	(GO:0030130)clathrin coat of trans-Golgi network vesicle (GO:0016192)vesicle-mediated transport (GO:0005488)binding (GO:0005198)structural molecule activity (GO:0030132)clathrin coat of coated pit (GO:0006886)intracellular protein transport
	OrtFam_2218	15	10	Y	Y	Y	-	-	-	-	-	-	-	-	1	1	1	1	1	1	2	1	1	1	2	2	2	1	1	-	(GO:0006904)vesicle docking involved in exocytosis (GO:0000145)exocyst
	OrtFam_2219	15	10	Y	Y	Y	-	-	-	-	-	-	-	-	4	1	1	1	1	1	2	1	1	1	1	1	1	1	1	-	-
	OrtFam_2221	15	10	Y	Y	Y	-	-	-	-	-	-	-	-	1	1	1	1	1	1	2	1	1	1	2	2	2	1	1	IPR001164:Arf GTPase activating protein;	(GO:0032312)regulation of ARF GTPase activity (GO:0008270)zinc ion binding (GO:0008060)ARF GTPase activator activity
	OrtFam_2222	15	10	Y	Y	Y	-	-	-	-	-	-	-	-	1	1	1	2	1	1	2	1	1	3	1	1	1	1	1	IPR021133:HEAT, type 2;IPR011989:Armadillo-like helical;IPR016024:Armadillo-type fold;IPR000357:HEAT;	(GO:0005488)binding (GO:0005515)protein binding
	OrtFam_2228	15	10	Y	Y	Y	-	-	-	-	-	-	-	-	1	1	1	1	1	1	2	1	1	1	2	2	2	1	1	IPR005135:Endonuclease/exonuclease/phosphatase;IPR003591:Leucine-rich repeat, typical subtype;IPR001611:Leucine-rich repeat;	(GO:0005515)protein binding
	OrtFam_2233	15	10	Y	Y	Y	-	-	-	-	-	-	-	-	1	2	3	1	1	1	2	1	1	1	1	1	1	1	1	IPR001650:Helicase, C-terminal;IPR014014:RNA helicase, DEAD-box type, Q motif;IPR000629:RNA helicase, ATP-dependent, DEAD-box, conserved site;IPR011545:DNA/RNA helicase, DEAD/DEAH box type, N-terminal;IPR014001:DEAD-like helicase;	(GO:0008026)ATP-dependent helicase activity (GO:0003723)RNA binding (GO:0005634)nucleus (GO:0004386)helicase activity (GO:0005524)ATP binding (GO:0016818)hydrolase activity, acting on acid anhydrides, in phosphorus-containing anhydrides (GO:0003676)nucleic acid binding
	OrtFam_2237	15	10	Y	Y	Y	-	-	-	-	-	-	-	-	1	1	1	1	2	1	2	1	1	1	1	3	1	1	1	-	-
	OrtFam_2243	15	10	Y	Y	Y	-	-	-	-	-	-	-	-	1	1	1	1	1	1	2	1	1	1	2	2	2	1	1	IPR011009:Protein kinase-like domain;IPR004147:ABC-1;	(GO:0016772)transferase activity, transferring phosphorus-containing groups
	OrtFam_2244	15	10	Y	Y	Y	-	-	-	-	-	-	-	-	2	1	1	1	1	1	2	1	1	1	3	1	1	1	1	IPR005062:SAC3/GANP/Nin1/mts3/eIF-3 p25;	-
	OrtFam_2245	15	10	Y	Y	Y	-	-	-	-	-	-	-	-	2	1	1	2	1	1	2	1	1	2	1	1	1	1	1	IPR017986:WD40-repeat-containing domain;IPR001680:WD40 repeat;IPR011046:WD40 repeat-like-containing domain;IPR019781:WD40 repeat, subgroup;IPR015943:WD40/YVTN repeat-like-containing domain;IPR019782:WD40 repeat 2;	(GO:0005515)protein binding
	OrtFam_2246	15	10	Y	Y	Y	-	-	-	-	-	-	-	-	1	1	1	1	1	1	3	1	1	1	2	1	1	1	2	IPR001865:Ribosomal protein S2;IPR023591:Ribosomal protein S2, flavodoxin-like domain;IPR018130:Ribosomal protein S2, conserved site;	(GO:0003735)structural constituent of ribosome (GO:0005622)intracellular (GO:0006412)translation (GO:0005840)ribosome (GO:0015935)small ribosomal subunit
	OrtFam_2248	15	10	Y	Y	Y	-	-	-	-	-	-	-	-	1	2	2	1	1	1	3	1	1	1	1	1	1	1	1	IPR016181:Acyl-CoA N-acyltransferase;IPR007807:Domain of unknown function DUF699, exodeoxyribonuclease V alpha chain;	-
	OrtFam_2250	15	10	Y	Y	Y	-	-	-	-	-	-	-	-	1	2	1	2	1	1	2	1	1	1	1	1	2	1	1	IPR006638:Elongator protein 3/MiaB/NifB;IPR000182:GCN5-related N-acetyltransferase (GNAT) domain;IPR023404:Radical SAM, alpha/beta horseshoe;IPR016181:Acyl-CoA N-acyltransferase;IPR007197:Radical SAM;	(GO:0003824)catalytic activity (GO:0051536)iron-sulfur cluster binding (GO:0008080)N-acetyltransferase activity (GO:0008152)metabolic process
	OrtFam_2256	15	10	Y	Y	Y	-	-	-	-	-	-	-	-	1	1	1	1	1	1	1	1	1	1	2	2	2	1	2	IPR013993:Zinc finger, N-recognin, metazoa;IPR014719:Ribosomal protein L7/L12, C-terminal/adaptor protein ClpS-like;IPR003126:Zinc finger, N-recognin;	(GO:0004842)ubiquitin-protein ligase activity (GO:0008270)zinc ion binding (GO:0030163)protein catabolic process
	OrtFam_2263	15	10	Y	Y	Y	-	-	-	-	-	-	-	-	1	1	1	1	1	1	1	1	1	1	2	2	1	1	3	IPR008271:Serine/threonine-protein kinase, active site;IPR000719:Protein kinase, catalytic domain;IPR017442:Serine/threonine-protein kinase-like domain;IPR000961:AGC-kinase, C-terminal;IPR011009:Protein kinase-like domain;IPR002290:Serine/threonine-protein kinase domain;IPR017441:Protein kinase, ATP binding site;IPR020635:Tyrosine-protein kinase, catalytic domain;	(GO:0004672)protein kinase activity (GO:0005524)ATP binding (GO:0006468)protein phosphorylation (GO:0016772)transferase activity, transferring phosphorus-containing groups (GO:0004674)protein serine/threonine kinase activity
	OrtFam_2264	15	10	Y	Y	Y	-	-	-	-	-	-	-	-	1	2	1	1	1	1	1	1	1	1	2	2	2	1	1	IPR010935:SMCs flexible hinge;IPR003395:RecF/RecN/SMC;	(GO:0005524)ATP binding (GO:0005694)chromosome (GO:0005515)protein binding (GO:0051276)chromosome organization
	OrtFam_2266	15	10	Y	Y	Y	-	-	-	-	-	-	-	-	1	1	1	1	1	1	1	1	1	1	2	2	2	1	2	IPR016021:MIF4-like, type 1/2/3;IPR003890:MIF4G-like, type 3;IPR016024:Armadillo-type fold;	(GO:0016070)RNA metabolic process (GO:0005488)binding (GO:0005515)protein binding
	OrtFam_2280	15	10	Y	Y	Y	-	-	-	-	-	-	-	-	1	1	1	1	1	1	1	1	1	1	2	2	2	1	2	IPR001251:Cellular retinaldehyde-binding/triple function, C-terminal;IPR011074:Phosphatidylinositol transfer protein-like, N-terminal;IPR006797:PRELI/MSF1;IPR009038:GOLD;IPR008273:Cellular retinaldehyde-binding/triple function, N-terminal;IPR001071:Cellular retinaldehyde binding/alpha-tocopherol transport;	(GO:0016021)integral to membrane (GO:0006810)transport (GO:0005622)intracellular (GO:0005215)transporter activity
	OrtFam_2281	15	10	Y	Y	Y	-	-	-	-	-	-	-	-	1	1	1	1	1	1	1	1	1	1	2	2	2	1	2	IPR004843:Metallo-dependent phosphatase;IPR006186:Serine/threonine-specific protein phosphatase/bis(5-nucleosyl)-tetraphosphatase;	(GO:0016787)hydrolase activity
	OrtFam_2282	15	10	Y	Y	Y	-	-	-	-	-	-	-	-	1	1	3	1	1	1	1	1	1	1	2	2	1	1	1	IPR006553:Leucine-rich repeat, cysteine-containing subtype;IPR001810:F-box domain, cyclin-like;	(GO:0005515)protein binding
	OrtFam_2289	15	10	Y	Y	Y	-	-	-	-	-	-	-	-	2	1	1	1	1	1	1	1	1	1	2	2	2	1	1	IPR013194:Histone deacetylase interacting;IPR003822:Paired amphipathic helix;	(GO:0005634)nucleus (GO:0006355)regulation of transcription, DNA-dependent
	OrtFam_2296	15	10	Y	Y	Y	-	-	-	-	-	-	-	-	1	1	1	1	1	1	1	1	1	1	2	3	2	1	1	IPR016181:Acyl-CoA N-acyltransferase;	-
	OrtFam_2297	15	10	Y	Y	Y	-	-	-	-	-	-	-	-	1	1	1	1	2	1	1	1	1	1	2	2	1	1	2	IPR006630:RNA-binding protein Lupus La;IPR011991:Winged helix-turn-helix transcription repressor DNA-binding;	-
	OrtFam_2307	15	10	Y	Y	Y	-	-	-	-	-	-	-	-	1	1	1	1	1	2	1	2	1	2	2	1	1	1	1	IPR003151:PIK-related kinase, FAT;IPR011009:Protein kinase-like domain;IPR003152:PIK-related kinase, FATC;IPR016024:Armadillo-type fold;IPR014009:PIK-related kinase;IPR000403:Phosphatidylinositol 3-/4-kinase, catalytic;	(GO:0005488)binding (GO:0005515)protein binding (GO:0016772)transferase activity, transferring phosphorus-containing groups (GO:0016773)phosphotransferase activity, alcohol group as acceptor
	OrtFam_2308	15	10	Y	Y	Y	-	-	-	-	-	-	-	-	1	1	1	1	1	1	1	1	1	1	3	2	2	1	1	IPR010920:Like-Sm ribonucleoprotein (LSM)-related domain;	-
	OrtFam_2311	15	10	Y	Y	Y	-	-	-	-	-	-	-	-	1	1	1	1	1	1	1	1	1	1	1	4	1	1	2	-	(GO:0003735)structural constituent of ribosome (GO:0005622)intracellular (GO:0006412)translation (GO:0019843)rRNA binding (GO:0005840)ribosome
	OrtFam_2314	15	10	Y	Y	Y	-	-	-	-	-	-	-	-	1	1	1	1	2	1	2	2	1	1	1	1	1	1	2	IPR016040:NAD(P)-binding domain;IPR013328:Dehydrogenase, multihelical;IPR006115:6-phosphogluconate dehydrogenase, NADP-binding;IPR006184:6-phosphogluconate-binding site;IPR006114:6-phosphogluconate dehydrogenase, C-terminal;IPR008927:6-phosphogluconate dehydrogenase, C-terminal-like;	(GO:0055114)oxidation-reduction process (GO:0005488)binding (GO:0006098)pentose-phosphate shunt (GO:0050662)coenzyme binding (GO:0004616)phosphogluconate dehydrogenase (decarboxylating) activity (GO:0016491)oxidoreductase activity (GO:0050661)NADP binding
	OrtFam_2316	15	10	Y	Y	Y	-	-	-	-	-	-	-	-	1	1	1	1	1	1	1	1	1	1	2	2	2	1	2	IPR003388:Reticulon;	(GO:0005783)endoplasmic reticulum
	OrtFam_2317	15	10	Y	Y	Y	-	-	-	-	-	-	-	-	1	1	1	1	1	1	1	1	1	1	2	2	2	1	2	IPR013753:Ras;IPR002041:Ran GTPase;IPR005225:Small GTP-binding protein domain;IPR003579:Ras small GTPase, Rab type;IPR003578:Small GTPase, Rho type;IPR020851:Small GTPase;IPR003577:Ras small GTPase, Ras type;IPR001806:Ras GTPase;	(GO:0007165)signal transduction (GO:0005525)GTP binding (GO:0015031)protein transport (GO:0007264)small GTPase mediated signal transduction (GO:0006184)GTP catabolic process (GO:0005622)intracellular (GO:0003924)GTPase activity (GO:0006913)nucleocytoplasmic transport (GO:0006886)intracellular protein transport
	OrtFam_2321	15	10	Y	Y	Y	-	-	-	-	-	-	-	-	1	1	1	1	1	1	1	1	1	1	2	2	2	1	2	IPR009038:GOLD;IPR015718:P24-related;	(GO:0016021)integral to membrane (GO:0006810)transport
	OrtFam_2322	15	10	Y	Y	Y	-	-	-	-	-	-	-	-	1	1	1	1	1	1	1	1	1	1	2	2	2	1	2	IPR000535:Major sperm protein;IPR008962:PapD-like;	(GO:0005198)structural molecule activity
	OrtFam_2323	15	10	Y	Y	Y	-	-	-	-	-	-	-	-	1	1	1	2	1	1	1	1	1	1	2	1	2	1	2	IPR011685:LETM1-like;IPR018249:EF-HAND 2;	-
	OrtFam_2324	15	10	Y	Y	Y	-	-	-	-	-	-	-	-	1	1	1	1	1	1	1	1	1	1	2	2	3	1	1	IPR020849:Ras small GTPase;IPR013753:Ras;IPR002041:Ran GTPase;IPR005225:Small GTP-binding protein domain;IPR003579:Ras small GTPase, Rab type;IPR003578:Small GTPase, Rho type;IPR003577:Ras small GTPase, Ras type;IPR001806:Ras GTPase;	(GO:0007165)signal transduction (GO:0005525)GTP binding (GO:0015031)protein transport (GO:0007264)small GTPase mediated signal transduction (GO:0006184)GTP catabolic process (GO:0005622)intracellular (GO:0003924)GTPase activity (GO:0006913)nucleocytoplasmic transport (GO:0006886)intracellular protein transport (GO:0016020)membrane
	OrtFam_2328	15	10	Y	Y	Y	-	-	-	-	-	-	-	-	1	1	1	1	1	1	1	1	1	1	2	2	3	1	1	IPR002524:Cation efflux protein;	(GO:0016021)integral to membrane (GO:0006812)cation transport (GO:0008324)cation transmembrane transporter activity (GO:0055085)transmembrane transport
	OrtFam_2332	15	10	Y	Y	Y	-	-	-	-	-	-	-	-	3	2	1	1	1	2	1	1	1	1	1	1	1	1	1	IPR010401:Amylo-alpha-1,6-glucosidase;IPR017853:Glycoside hydrolase, superfamily;IPR008928:Six-hairpin glycosidase-like;IPR013781:Glycoside hydrolase, subgroup, catalytic core;	(GO:0003824)catalytic activity (GO:0043169)cation binding (GO:0005975)carbohydrate metabolic process (GO:0005978)glycogen biosynthetic process (GO:0004135)amylo-alpha-1,6-glucosidase activity
	OrtFam_2334	15	10	Y	Y	Y	-	-	-	-	-	-	-	-	1	1	2	1	1	1	1	1	1	1	2	2	2	1	1	IPR006649:Like-Sm ribonucleoprotein (LSM) domain, eukaryotic/archaea-type;IPR010920:Like-Sm ribonucleoprotein (LSM)-related domain;IPR001163:Like-Sm ribonucleoprotein (LSM) domain;	-
	OrtFam_2343	15	10	Y	Y	Y	-	-	-	-	-	-	-	-	2	1	1	1	1	1	2	2	1	1	1	1	2	1	1	IPR013083:Zinc finger, RING/FYVE/PHD-type;IPR003613:U box domain;IPR019474:Ubiquitin conjugation factor E4, core;	(GO:0004842)ubiquitin-protein ligase activity (GO:0016567)protein ubiquitination (GO:0006511)ubiquitin-dependent protein catabolic process (GO:0000151)ubiquitin ligase complex (GO:0034450)ubiquitin-ubiquitin ligase activity
	OrtFam_2352	15	10	Y	Y	Y	-	-	-	-	-	-	-	-	1	1	1	1	1	1	1	1	1	1	2	2	3	1	1	IPR006762:Gtr1/RagA G protein;	(GO:0005634)nucleus (GO:0005525)GTP binding (GO:0005737)cytoplasm
	OrtFam_2355	15	10	Y	Y	Y	-	-	-	-	-	-	-	-	1	1	1	2	1	1	2	1	2	2	1	1	1	1	1	IPR013657:UAA transporter;	(GO:0055085)transmembrane transport
	OrtFam_2359	15	10	Y	Y	Y	-	-	-	-	-	-	-	-	2	1	1	1	1	1	1	1	1	1	2	2	2	1	1	IPR000608:Ubiquitin-conjugating enzyme, E2;IPR016135:Ubiquitin-conjugating enzyme/RWD-like;IPR023313:Ubiquitin-conjugating enzyme, active site;	(GO:0016881)acid-amino acid ligase activity
	OrtFam_2367	15	10	Y	Y	Y	-	-	-	-	-	-	-	-	1	1	1	1	1	1	1	1	1	1	2	2	3	1	1	IPR016098:Cyclase-associated protein CAP/septum formation inhibitor MinC, C-terminal;IPR006599:CARP motif;IPR017901:C-CAP/cofactor C-like domain;	(GO:0005488)binding (GO:0003779)actin binding (GO:0007010)cytoskeleton organization (GO:0000902)cell morphogenesis
	OrtFam_2370	15	10	Y	Y	Y	-	-	-	-	-	-	-	-	1	1	2	1	1	1	1	1	1	1	2	2	2	1	1	IPR006688:ADP-ribosylation factor;IPR013753:Ras;IPR002041:Ran GTPase;IPR005225:Small GTP-binding protein domain;IPR003579:Ras small GTPase, Rab type;IPR003578:Small GTPase, Rho type;IPR020851:Small GTPase;IPR003577:Ras small GTPase, Ras type;IPR001806:Ras GTPase;	(GO:0007165)signal transduction (GO:0005525)GTP binding (GO:0015031)protein transport (GO:0007264)small GTPase mediated signal transduction (GO:0006184)GTP catabolic process (GO:0005622)intracellular (GO:0003924)GTPase activity (GO:0006913)nucleocytoplasmic transport (GO:0006886)intracellular protein transport
	OrtFam_2374	15	10	Y	Y	Y	-	-	-	-	-	-	-	-	1	1	1	2	1	1	1	1	1	1	2	2	2	1	1	IPR005522:Inositol polyphosphate kinase;	(GO:0008440)inositol-1,4,5-trisphosphate 3-kinase activity
	OrtFam_2380	15	10	Y	Y	Y	-	-	-	-	-	-	-	-	1	1	2	1	1	1	2	2	1	1	1	1	1	1	1	IPR022052:Histone-binding protein RBBP4;IPR017986:WD40-repeat-containing domain;IPR001680:WD40 repeat;IPR020472:G-protein beta WD-40 repeat;IPR019775:WD40 repeat, conserved site;IPR011046:WD40 repeat-like-containing domain;IPR019781:WD40 repeat, subgroup;IPR015943:WD40/YVTN repeat-like-containing domain;IPR019782:WD40 repeat 2;	(GO:0005515)protein binding
	OrtFam_2385	15	10	Y	Y	Y	-	-	-	-	-	-	-	-	1	1	1	2	1	1	3	1	1	1	1	1	1	1	1	IPR011989:Armadillo-like helical;IPR002015:Proteasome/cyclosome, regulatory subunit;IPR016024:Armadillo-type fold;	(GO:0005488)binding
	OrtFam_2387	15	10	Y	Y	Y	-	-	-	-	-	-	-	-	1	1	1	2	1	1	1	1	1	1	1	1	2	1	2	-	(GO:0003735)structural constituent of ribosome (GO:0005622)intracellular (GO:0006412)translation (GO:0005840)ribosome
	OrtFam_2395	15	10	Y	Y	Y	-	-	-	-	-	-	-	-	1	1	1	1	4	1	1	1	1	1	1	1	1	1	1	IPR002423:Chaperonin Cpn60/TCP-1;IPR002194:Chaperonin TCP-1, conserved site;IPR017998:Chaperone, tailless complex polypeptide 1;	(GO:0044267)cellular protein metabolic process (GO:0006457)protein folding (GO:0005524)ATP binding (GO:0051082)unfolded protein binding
	OrtFam_2398	15	10	Y	Y	Y	-	-	-	-	-	-	-	-	1	1	1	1	4	1	1	1	1	1	1	1	1	1	1	IPR004841:Amino acid permease domain;	(GO:0006810)transport (GO:0055085)transmembrane transport (GO:0016020)membrane
	OrtFam_2399	15	10	Y	Y	Y	-	-	-	-	-	-	-	-	1	1	1	1	2	1	2	1	1	1	1	1	1	2	1	IPR007858:Dpy-30 motif;	-
	OrtFam_2404	15	10	Y	Y	Y	-	-	-	-	-	-	-	-	1	1	1	1	1	1	1	1	3	1	1	1	1	1	2	IPR000073:Alpha/beta hydrolase fold-1;	-
	OrtFam_2414	15	10	Y	Y	Y	-	-	-	-	-	-	-	-	1	1	2	1	1	1	1	1	1	1	1	1	2	2	1	IPR003593:ATPase, AAA+ type, core;IPR003960:ATPase, AAA-type, conserved site;IPR003338:ATPase, AAA-type, VAT, N-terminal;IPR004201:Cell division protein 48, Cdc48, domain 2;IPR009010:Aspartate decarboxylase-like fold;IPR003959:ATPase, AAA-type, core;	(GO:0017111)nucleoside-triphosphatase activity (GO:0005488)binding (GO:0000166)nucleotide binding (GO:0005524)ATP binding
	OrtFam_2421	15	10	Y	Y	Y	-	-	-	-	-	-	-	-	1	1	1	1	1	2	1	1	1	1	1	1	1	2	2	IPR001266:Ribosomal protein S19e;IPR018277:Ribosomal protein S19e, conserved site;	(GO:0003735)structural constituent of ribosome (GO:0005622)intracellular (GO:0006412)translation (GO:0005840)ribosome
	OrtFam_2424	15	10	Y	Y	Y	-	-	-	-	-	-	-	-	1	1	1	1	1	1	1	1	1	1	2	2	1	2	1	IPR001925:Porin, eukaryotic type;	(GO:0005741)mitochondrial outer membrane (GO:0044070)regulation of anion transport (GO:0006820)anion transport (GO:0008308)voltage-gated anion channel activity (GO:0055085)transmembrane transport
	OrtFam_2431	15	10	Y	Y	Y	-	-	-	-	-	-	-	-	1	1	1	1	1	1	1	1	1	1	2	1	2	2	1	IPR009007:Peptidase aspartic, catalytic;IPR021109:Peptidase aspartic;IPR001969:Peptidase aspartic, active site;IPR001461:Peptidase A1;	(GO:0004190)aspartic-type endopeptidase activity (GO:0006508)proteolysis
	OrtFam_2435	15	10	Y	Y	Y	-	-	-	-	-	-	-	-	1	1	2	1	1	1	2	1	1	1	1	1	1	2	1	IPR019734:Tetratricopeptide repeat;IPR001440:Tetratricopeptide TPR-1;IPR013026:Tetratricopeptide repeat-containing;IPR011990:Tetratricopeptide-like helical;	(GO:0005488)binding (GO:0005680)anaphase-promoting complex (GO:0005515)protein binding (GO:0030071)regulation of mitotic metaphase/anaphase transition
	OrtFam_2436	15	10	Y	Y	Y	-	-	-	-	-	-	-	-	1	1	2	1	1	1	1	1	1	1	1	1	2	2	1	IPR021157:Cytochrome c1, transmembrane anchor, C-terminal;IPR009056:Cytochrome c domain;	(GO:0005506)iron ion binding (GO:0020037)heme binding (GO:0009055)electron carrier activity
	OrtFam_2437	15	10	Y	Y	Y	-	-	-	-	-	-	-	-	1	1	1	1	1	1	2	1	1	1	1	2	1	2	1	IPR011032:GroES-like;	(GO:0006457)protein folding (GO:0005524)ATP binding (GO:0005737)cytoplasm
	OrtFam_2439	15	10	Y	Y	Y	-	-	-	-	-	-	-	-	1	1	1	1	1	1	1	1	1	1	2	2	1	2	1	IPR003386:Lecithin:cholesterol acyltransferase;	(GO:0006629)lipid metabolic process (GO:0004607)phosphatidylcholine-sterol O-acyltransferase activity
	OrtFam_2443	15	10	Y	Y	Y	-	-	-	-	-	-	-	-	1	1	1	1	1	1	2	1	1	1	1	1	2	1	2	IPR012678:Ribosomal protein L23/L15e;	(GO:0003735)structural constituent of ribosome (GO:0005622)intracellular (GO:0006412)translation (GO:0005840)ribosome
	OrtFam_2447	15	10	Y	Y	Y	-	-	-	-	-	-	-	-	1	1	1	1	1	1	2	1	1	1	2	1	1	1	2	IPR018492:Ribosomal protein L7Ae/L8/Nhp2 family;IPR004037:Ribosomal protein L7Ae conserved site;IPR004038:Ribosomal protein L7Ae/L30e/S12e/Gadd45;	(GO:0042254)ribosome biogenesis (GO:0030529)ribonucleoprotein complex
	OrtFam_2451	15	10	Y	Y	Y	-	-	-	-	-	-	-	-	1	1	2	1	1	1	2	1	1	1	1	1	1	1	2	IPR021132:Ribosomal protein L18e, conserved site;IPR021131:Ribosomal protein L18e/L15P;	(GO:0003735)structural constituent of ribosome (GO:0005622)intracellular (GO:0006412)translation (GO:0005840)ribosome
	OrtFam_2455	15	10	Y	Y	Y	-	-	-	-	-	-	-	-	1	1	3	1	1	1	2	1	1	1	1	1	1	1	1	IPR001373:Cullin, N-terminal;IPR016157:Cullin, conserved site;IPR016158:Cullin homology;IPR011991:Winged helix-turn-helix transcription repressor DNA-binding;IPR016159:Cullin repeat-like-containing domain;IPR019559:Cullin protein, neddylation domain;	(GO:0031625)ubiquitin protein ligase binding (GO:0006511)ubiquitin-dependent protein catabolic process (GO:0031461)cullin-RING ubiquitin ligase complex
	OrtFam_2457	15	10	Y	Y	Y	-	-	-	-	-	-	-	-	1	1	1	1	1	1	2	1	1	1	1	3	1	1	1	IPR017986:WD40-repeat-containing domain;IPR001680:WD40 repeat;IPR011046:WD40 repeat-like-containing domain;IPR019781:WD40 repeat, subgroup;IPR015943:WD40/YVTN repeat-like-containing domain;IPR019782:WD40 repeat 2;	(GO:0005515)protein binding
	OrtFam_2459	15	10	Y	Y	Y	-	-	-	-	-	-	-	-	1	2	1	1	1	1	3	1	1	1	1	1	1	1	1	IPR000195:Rab-GAP/TBC domain;	(GO:0005097)Rab GTPase activator activity (GO:0005622)intracellular (GO:0032313)regulation of Rab GTPase activity
	OrtFam_2461	15	10	Y	Y	Y	-	-	-	-	-	-	-	-	1	1	1	1	1	1	3	1	2	1	1	1	1	1	1	IPR004487:Clp protease, ATP-binding subunit ClpX;IPR003593:ATPase, AAA+ type, core;IPR019489:Clp ATPase, C-terminal;IPR013093:ATPase, AAA-2;	(GO:0017111)nucleoside-triphosphatase activity (GO:0000166)nucleotide binding (GO:0006457)protein folding (GO:0005524)ATP binding (GO:0051082)unfolded protein binding
	OrtFam_2462	15	10	Y	Y	Y	-	-	-	-	-	-	-	-	1	1	1	2	1	2	2	1	1	1	1	1	1	1	1	IPR014891:DWNN domain;IPR013083:Zinc finger, RING/FYVE/PHD-type;IPR013084:Zinc finger, CCHC retroviral-type;IPR001841:Zinc finger, RING-type;IPR001878:Zinc finger, CCHC-type;	(GO:0005634)nucleus (GO:0005515)protein binding (GO:0008270)zinc ion binding (GO:0003676)nucleic acid binding
	OrtFam_2467	15	10	Y	Y	Y	-	-	-	-	-	-	-	-	1	1	2	1	1	1	3	1	1	1	1	1	1	1	1	IPR007185:DNA polymerase alpha/epsilon, subunit B;	(GO:0003887)DNA-directed DNA polymerase activity (GO:0003677)DNA binding (GO:0006260)DNA replication
	OrtFam_2470	15	10	Y	Y	Y	-	-	-	-	-	-	-	-	1	1	1	1	1	1	2	1	1	1	1	1	2	1	2	IPR014722:Translation protein SH3-like, subgroup;	(GO:0003735)structural constituent of ribosome (GO:0005622)intracellular (GO:0006412)translation (GO:0005840)ribosome
	OrtFam_2471	15	10	Y	Y	Y	-	-	-	-	-	-	-	-	1	1	2	1	1	1	2	1	1	2	1	1	1	1	1	IPR000467:D111/G-patch;IPR022159:Tuftelin interacting protein N-terminal;IPR022783:GC-rich sequence DNA-binding factor domain;	(GO:0003700)sequence-specific DNA binding transcription factor activity (GO:0005634)nucleus (GO:0005622)intracellular (GO:0003677)DNA binding (GO:0006355)regulation of transcription, DNA-dependent (GO:0003676)nucleic acid binding
	OrtFam_2472	15	10	Y	Y	Y	-	-	-	-	-	-	-	-	1	1	1	1	1	1	3	1	2	1	1	1	1	1	1	IPR000182:GCN5-related N-acetyltransferase (GNAT) domain;IPR016181:Acyl-CoA N-acyltransferase;	(GO:0008080)N-acetyltransferase activity (GO:0008152)metabolic process
	OrtFam_2477	15	10	Y	Y	Y	-	-	-	-	-	-	-	-	1	1	1	1	1	1	3	1	1	2	1	1	1	1	1	IPR023097:Tex RuvX-like domain;IPR016027:Nucleic acid-binding, OB-fold-like;IPR023323:Tex-like domain;IPR022967:RNA-binding domain, S1;IPR012340:Nucleic acid-binding, OB-fold;IPR006641:YqgF/RNase H-like domain;IPR000980:SH2 motif;IPR003029:Ribosomal protein S1, RNA-binding domain;	(GO:0003723)RNA binding (GO:0016788)hydrolase activity, acting on ester bonds (GO:0005515)protein binding (GO:0006139)nucleobase-containing compound metabolic process
	OrtFam_2486	15	10	Y	Y	Y	-	-	-	-	-	-	-	-	2	1	1	1	1	1	2	2	1	1	1	1	1	1	1	IPR014763:DNA mismatch repair protein, N-terminal;IPR014762:DNA mismatch repair, conserved site;IPR002099:DNA mismatch repair protein;IPR003594:ATPase-like, ATP-binding domain;IPR020568:Ribosomal protein S5 domain 2-type fold;IPR013507:DNA mismatch repair protein, C-terminal;IPR014721:Ribosomal protein S5 domain 2-type fold, subgroup;	(GO:0005634)nucleus (GO:0006298)mismatch repair (GO:0005524)ATP binding (GO:0030983)mismatched DNA binding
	OrtFam_2488	15	10	Y	Y	Y	-	-	-	-	-	-	-	-	1	1	1	1	1	1	2	1	1	2	1	1	1	1	2	-	(GO:0003735)structural constituent of ribosome (GO:0005622)intracellular (GO:0006412)translation (GO:0005840)ribosome
	OrtFam_2490	15	10	Y	Y	Y	-	-	-	-	-	-	-	-	1	1	1	1	1	1	4	1	1	1	1	1	1	1	1	-	-
	OrtFam_2493	15	10	Y	Y	Y	-	-	-	-	-	-	-	-	1	1	1	1	2	1	2	1	1	2	1	1	1	1	1	IPR017856:Integrase, N-terminal zinc-binding domain-like;	-
	OrtFam_2494	15	10	Y	Y	Y	-	-	-	-	-	-	-	-	3	1	1	1	1	1	2	1	1	1	1	1	1	1	1	IPR016027:Nucleic acid-binding, OB-fold-like;IPR004365:Nucleic acid binding, OB-fold, tRNA/helicase-type;IPR012340:Nucleic acid-binding, OB-fold;IPR013955:Replication factor A, C-terminal;	(GO:0005634)nucleus (GO:0003677)DNA binding (GO:0006260)DNA replication (GO:0003676)nucleic acid binding
	OrtFam_2497	15	10	Y	Y	Y	-	-	-	-	-	-	-	-	1	1	2	2	1	1	2	1	1	1	1	1	1	1	1	IPR012989:SEP domain;IPR001012:UBX;	(GO:0005515)protein binding
	OrtFam_2498	15	10	Y	Y	Y	-	-	-	-	-	-	-	-	1	1	1	1	3	1	2	1	1	1	1	1	1	1	1	IPR000591:DEP domain;IPR011991:Winged helix-turn-helix transcription repressor DNA-binding;IPR022046:Protein of unknown function DUF3608;	(GO:0035556)intracellular signal transduction
	OrtFam_2500	15	10	Y	Y	Y	-	-	-	-	-	-	-	-	1	1	2	2	1	1	2	1	1	1	1	1	1	1	1	IPR013216:Methyltransferase type 11;IPR005123:Oxoglutarate/iron-dependent oxygenase;IPR012677:Nucleotide-binding, alpha-beta plait;IPR000504:RNA recognition motif domain;	(GO:0008168)methyltransferase activity (GO:0000166)nucleotide binding (GO:0008152)metabolic process (GO:0016491)oxidoreductase activity (GO:0003676)nucleic acid binding
	OrtFam_2506	15	10	Y	Y	Y	-	-	-	-	-	-	-	-	1	1	1	1	1	1	2	2	1	1	1	1	2	1	1	IPR004854:Ubiquitin fusion degradation protein UFD1;	(GO:0006511)ubiquitin-dependent protein catabolic process
	OrtFam_2507	15	10	Y	Y	Y	-	-	-	-	-	-	-	-	1	1	1	1	1	2	2	2	1	1	1	1	1	1	1	IPR001900:Ribonuclease II/R;IPR022966:Ribonuclease II/R, conserved site;	(GO:0003723)RNA binding (GO:0004540)ribonuclease activity
	OrtFam_2509	15	10	Y	Y	Y	-	-	-	-	-	-	-	-	1	1	1	1	1	1	2	1	1	1	2	2	1	1	1	IPR009000:Translation elongation/initiation factor/Ribosomal, beta-barrel;IPR000597:Ribosomal protein L3;IPR019926:Ribosomal protein L3, conserved site;	(GO:0003735)structural constituent of ribosome (GO:0005622)intracellular (GO:0006412)translation (GO:0005840)ribosome
	OrtFam_2510	15	10	Y	Y	Y	-	-	-	-	-	-	-	-	1	1	1	2	1	1	2	1	1	1	2	1	1	1	1	IPR017927:Ferredoxin reductase-type FAD-binding domain;IPR001433:Oxidoreductase FAD/NAD(P)-binding;IPR017938:Riboflavin synthase-like beta-barrel;IPR008254:Flavodoxin/nitric oxide synthase;IPR023173:NADPH-cytochrome p450 reductase, FAD-binding, alpha-helical domain-3;IPR003097:FAD-binding, type 1;IPR001709:Flavoprotein pyridine nucleotide cytochrome reductase;IPR001094:Flavodoxin;	(GO:0055114)oxidation-reduction process (GO:0005506)iron ion binding (GO:0010181)FMN binding (GO:0016491)oxidoreductase activity
	OrtFam_2511	15	10	Y	Y	Y	-	-	-	-	-	-	-	-	1	1	1	2	1	1	2	1	1	2	1	1	1	1	1	IPR006195:Aminoacyl-tRNA synthetase, class II;IPR018150:Aminoacyl-tRNA synthetase, class II (D/K/N)-like;IPR016027:Nucleic acid-binding, OB-fold-like;IPR004365:Nucleic acid binding, OB-fold, tRNA/helicase-type;IPR002312:Aspartyl/Asparaginyl-tRNA synthetase, class IIb;IPR012340:Nucleic acid-binding, OB-fold;IPR004364:Aminoacyl-tRNA synthetase, class II (D/K/N);	(GO:0004812)aminoacyl-tRNA ligase activity (GO:0000166)nucleotide binding (GO:0006418)tRNA aminoacylation for protein translation (GO:0005524)ATP binding (GO:0006412)translation (GO:0005737)cytoplasm (GO:0003676)nucleic acid binding
	OrtFam_2513	15	10	Y	Y	Y	-	-	-	-	-	-	-	-	1	1	1	1	1	1	2	1	1	1	2	2	1	1	1	IPR004000:Actin-like;IPR020902:Actin/actin-like conserved site;	(GO:0005524)ATP binding (GO:0005856)cytoskeleton (GO:0030833)regulation of actin filament polymerization (GO:0003779)actin binding
	OrtFam_2515	15	10	Y	Y	Y	-	-	-	-	-	-	-	-	1	1	1	2	1	1	2	1	1	1	1	1	1	1	2	IPR007187:Nucleoporin, Nup133/Nup155-like, C-terminal;IPR004870:Nucleoporin, Nup155-like;IPR014908:Nucleoporin, Nup133/Nup155-like, N-terminal;	(GO:0005643)nuclear pore (GO:0017056)structural constituent of nuclear pore (GO:0006913)nucleocytoplasmic transport
	OrtFam_2517	15	10	Y	Y	Y	-	-	-	-	-	-	-	-	1	1	1	1	2	2	2	1	1	1	1	1	1	1	1	IPR019280:COP9 signalosome, subunit CSN8;	(GO:0006508)proteolysis
	OrtFam_2519	15	10	Y	Y	Y	-	-	-	-	-	-	-	-	1	2	1	1	1	1	2	1	2	1	1	1	1	1	1	IPR010935:SMCs flexible hinge;IPR003395:RecF/RecN/SMC;	(GO:0005524)ATP binding (GO:0005694)chromosome (GO:0005515)protein binding (GO:0051276)chromosome organization
	OrtFam_2526	15	10	Y	Y	Y	-	-	-	-	-	-	-	-	1	1	1	1	1	1	1	1	1	1	2	2	2	1	1	IPR006068:ATPase, P-type cation-transporter, C-terminal;IPR008250:ATPase, P-type, ATPase-associated domain;IPR023214:HAD-like domain;IPR004014:ATPase, P-type cation-transporter, N-terminal;IPR023300:ATPase, P-type, cytoplasmic transduction domain A;IPR023306:ATPase, cation-transporting, domain N;IPR005834:Haloacid dehalogenase-like hydrolase;IPR000695:ATPase, P-type, H+ transporting proton pump;I…	(GO:0003824)catalytic activity (GO:0016021)integral to membrane (GO:0000166)nucleotide binding (GO:0006816)calcium ion transport (GO:0008152)metabolic process (GO:0005524)ATP binding (GO:0005388)calcium-transporting ATPase activity (GO:0046872)metal ion binding (GO:0006812)cation transport (GO:0015662)ATPase activity, coupled to transmembrane movement of ions, phosphorylative mechanism (GO:000675…
	OrtFam_2528	15	10	Y	Y	Y	-	-	-	-	-	-	-	-	1	1	1	1	1	1	1	1	1	1	2	1	3	1	1	IPR000195:Rab-GAP/TBC domain;	(GO:0005097)Rab GTPase activator activity (GO:0005622)intracellular (GO:0032313)regulation of Rab GTPase activity
	OrtFam_2530	15	10	Y	Y	Y	-	-	-	-	-	-	-	-	1	1	1	1	1	1	1	1	1	1	2	2	2	1	1	IPR011989:Armadillo-like helical;IPR023394:SEC7-like, alpha orthogonal bundle;IPR015403:Domain of unknown function DUF1981, SEC7 associated;IPR016024:Armadillo-type fold;IPR000904:SEC7-like;	(GO:0005488)binding (GO:0005086)ARF guanyl-nucleotide exchange factor activity (GO:0032012)regulation of ARF protein signal transduction (GO:0005622)intracellular
	OrtFam_2536	15	10	Y	Y	Y	-	-	-	-	-	-	-	-	1	1	1	1	1	1	1	1	1	1	2	2	2	1	1	IPR001619:Sec1-like protein;	(GO:0016192)vesicle-mediated transport (GO:0006904)vesicle docking involved in exocytosis
	OrtFam_2542	15	10	Y	Y	Y	-	-	-	-	-	-	-	-	1	1	1	1	1	1	1	1	1	1	2	2	2	1	1	IPR022052:Histone-binding protein RBBP4;IPR017986:WD40-repeat-containing domain;IPR001680:WD40 repeat;IPR020472:G-protein beta WD-40 repeat;IPR019775:WD40 repeat, conserved site;IPR011046:WD40 repeat-like-containing domain;IPR019781:WD40 repeat, subgroup;IPR015943:WD40/YVTN repeat-like-containing domain;IPR019782:WD40 repeat 2;	(GO:0005515)protein binding
	OrtFam_2545	15	10	Y	Y	Y	-	-	-	-	-	-	-	-	1	1	1	1	1	1	1	1	1	1	2	2	2	1	1	IPR004161:Translation elongation factor EFTu/EF1A, domain 2;IPR009000:Translation elongation/initiation factor/Ribosomal, beta-barrel;IPR000795:Protein synthesis factor, GTP-binding;IPR009001:Translation elongation factor EF1A/initiation factor IF2gamma, C-terminal;IPR004160:Translation elongation factor EFTu/EF1A, C-terminal;	(GO:0005525)GTP binding (GO:0003924)GTPase activity
	OrtFam_2548	15	10	Y	Y	Y	-	-	-	-	-	-	-	-	1	1	1	1	1	1	1	1	1	1	2	2	2	1	1	IPR002713:FF domain;IPR001202:WW/Rsp5/WWP;	(GO:0005515)protein binding
	OrtFam_2549	15	10	Y	Y	Y	-	-	-	-	-	-	-	-	1	1	1	1	1	1	1	1	1	1	2	2	2	1	1	IPR017892:Protein kinase, C-terminal;IPR008271:Serine/threonine-protein kinase, active site;IPR000719:Protein kinase, catalytic domain;IPR017442:Serine/threonine-protein kinase-like domain;IPR000961:AGC-kinase, C-terminal;IPR011009:Protein kinase-like domain;IPR002290:Serine/threonine-protein kinase domain;IPR017441:Protein kinase, ATP binding site;IPR020635:Tyrosine-protein kinase, catalytic dom…	(GO:0004672)protein kinase activity (GO:0005524)ATP binding (GO:0006468)protein phosphorylation (GO:0016772)transferase activity, transferring phosphorus-containing groups (GO:0004674)protein serine/threonine kinase activity
	OrtFam_2551	15	10	Y	Y	Y	-	-	-	-	-	-	-	-	1	1	1	1	2	1	1	1	1	1	2	1	2	1	1	IPR007330:MIT;IPR003593:ATPase, AAA+ type, core;IPR003960:ATPase, AAA-type, conserved site;IPR015415:Vps4 oligomerisation, C-terminal;IPR003959:ATPase, AAA-type, core;	(GO:0017111)nucleoside-triphosphatase activity (GO:0000166)nucleotide binding (GO:0005524)ATP binding
	OrtFam_2553	15	10	Y	Y	Y	-	-	-	-	-	-	-	-	1	1	1	1	1	1	1	1	1	1	2	2	2	1	1	IPR006121:Heavy metal-associated domain, HMA;IPR008250:ATPase, P-type, ATPase-associated domain;IPR017969:Heavy-metal-associated, conserved site;IPR023214:HAD-like domain;IPR023300:ATPase, P-type, cytoplasmic transduction domain A;IPR005834:Haloacid dehalogenase-like hydrolase;IPR018303:ATPase, P-type phosphorylation site;IPR023299:ATPase, P-type, cytoplasmic domain N;IPR001757:ATPase, P-type, K/…	(GO:0003824)catalytic activity (GO:0016021)integral to membrane (GO:0000166)nucleotide binding (GO:0006825)copper ion transport (GO:0008152)metabolic process (GO:0005524)ATP binding (GO:0046872)metal ion binding (GO:0015662)ATPase activity, coupled to transmembrane movement of ions, phosphorylative mechanism (GO:0005507)copper ion binding (GO:0006754)ATP biosynthetic process (GO:0030001)metal ion…
	OrtFam_2561	15	10	Y	Y	Y	-	-	-	-	-	-	-	-	1	1	1	1	1	1	1	1	1	1	2	2	2	1	1	IPR008271:Serine/threonine-protein kinase, active site;IPR006567:PUG domain;IPR000719:Protein kinase, catalytic domain;IPR017442:Serine/threonine-protein kinase-like domain;IPR011009:Protein kinase-like domain;IPR011047:Quinonprotein alcohol dehydrogenase-like;IPR002290:Serine/threonine-protein kinase domain;IPR018391:Pyrrolo-quinoline quinone beta-propeller repeat;IPR010513:KEN domain, ribonucle…	(GO:0016891)endoribonuclease activity, producing 5'-phosphomonoesters (GO:0006397)mRNA processing (GO:0004672)protein kinase activity (GO:0005524)ATP binding (GO:0005515)protein binding (GO:0006468)protein phosphorylation (GO:0016772)transferase activity, transferring phosphorus-containing groups (GO:0004674)protein serine/threonine kinase activity
	OrtFam_2569	15	10	Y	Y	Y	-	-	-	-	-	-	-	-	1	1	1	1	1	1	1	1	1	1	2	2	2	1	1	IPR019734:Tetratricopeptide repeat;IPR013026:Tetratricopeptide repeat-containing;IPR011990:Tetratricopeptide-like helical;	(GO:0005488)binding (GO:0005515)protein binding
	OrtFam_2570	15	10	Y	Y	Y	-	-	-	-	-	-	-	-	1	1	1	1	1	1	1	1	1	1	2	2	2	1	1	IPR011989:Armadillo-like helical;IPR002553:Clathrin/coatomer adaptor, adaptin-like, N-terminal;IPR013041:Clathrin/coatomer adaptor, adaptin-like, appendage, Ig-like subdomain;IPR016024:Armadillo-type fold;IPR008153:Clathrin adaptor, gamma-adaptin, appendage;IPR008152:Clathrin adaptor, alpha/beta/gamma-adaptin, appendage, Ig-like subdomain;	(GO:0016192)vesicle-mediated transport (GO:0005488)binding (GO:0044431)Golgi apparatus part (GO:0030117)membrane coat (GO:0006886)intracellular protein transport (GO:0030131)clathrin adaptor complex
	OrtFam_2575	15	10	Y	Y	Y	-	-	-	-	-	-	-	-	1	1	1	1	1	1	1	1	1	1	2	1	3	1	1	IPR011010:DNA breaking-rejoining enzyme, catalytic core;IPR009054:DNA topoisomerases I, dispensable insert, eukaryotic-type;	(GO:0003918)DNA topoisomerase type II (ATP-hydrolyzing) activity (GO:0006265)DNA topological change (GO:0005694)chromosome (GO:0003677)DNA binding (GO:0003917)DNA topoisomerase type I activity
	OrtFam_2583	15	10	Y	Y	Y	-	-	-	-	-	-	-	-	1	1	2	1	1	1	1	1	1	1	1	3	1	1	1	IPR005484:Ribosomal protein L18/L5;IPR005485:Ribosomal protein L5, eukaryotic/archaeal;	(GO:0003735)structural constituent of ribosome (GO:0008097)5S rRNA binding (GO:0005622)intracellular (GO:0006412)translation (GO:0005840)ribosome
	OrtFam_2588	15	10	Y	Y	Y	-	-	-	-	-	-	-	-	1	1	3	1	1	1	1	1	1	1	1	1	1	1	2	IPR019539:Galactokinase galactose-binding domain;IPR006204:GHMP kinase;IPR013750:GHMP kinase, C-terminal;IPR006206:Mevalonate/galactokinase;IPR020568:Ribosomal protein S5 domain 2-type fold;IPR019741:Galactokinase, conserved site;IPR006203:GHMP kinase, ATP-binding, conserved site;IPR000705:Galactokinase;IPR014721:Ribosomal protein S5 domain 2-type fold, subgroup;	(GO:0006012)galactose metabolic process (GO:0004335)galactokinase activity (GO:0016310)phosphorylation (GO:0008152)metabolic process (GO:0005524)ATP binding (GO:0016301)kinase activity (GO:0016773)phosphotransferase activity, alcohol group as acceptor (GO:0046835)carbohydrate phosphorylation (GO:0005737)cytoplasm
	OrtFam_2590	15	10	Y	Y	Y	-	-	-	-	-	-	-	-	1	1	1	1	1	1	1	2	1	1	1	1	1	1	3	IPR017986:WD40-repeat-containing domain;IPR001810:F-box domain, cyclin-like;IPR001680:WD40 repeat;IPR020472:G-protein beta WD-40 repeat;IPR019775:WD40 repeat, conserved site;IPR011046:WD40 repeat-like-containing domain;IPR019781:WD40 repeat, subgroup;IPR015943:WD40/YVTN repeat-like-containing domain;IPR022364:F-box domain, Skp2-like;IPR019782:WD40 repeat 2;	(GO:0005515)protein binding
	OrtFam_2592	15	10	Y	Y	Y	-	-	-	-	-	-	-	-	1	1	1	1	1	1	1	1	1	1	2	2	1	1	2	IPR012336:Thioredoxin-like fold;IPR005788:Disulphide isomerase;IPR012335:Thioredoxin fold;IPR013766:Thioredoxin domain;IPR005792:Protein disulphide isomerase;IPR005746:Thioredoxin;IPR017937:Thioredoxin, conserved site;IPR017936:Thioredoxin-like;	(GO:0045454)cell redox homeostasis (GO:0005783)endoplasmic reticulum (GO:0016853)isomerase activity (GO:0006662)glycerol ether metabolic process (GO:0015035)protein disulfide oxidoreductase activity (GO:0009055)electron carrier activity
	OrtFam_2593	15	10	Y	Y	Y	-	-	-	-	-	-	-	-	1	1	1	1	1	1	2	1	2	1	1	1	1	1	2	IPR022803:Ribosomal protein L5 domain;IPR002132:Ribosomal protein L5;	(GO:0003735)structural constituent of ribosome (GO:0005622)intracellular (GO:0006412)translation (GO:0005840)ribosome
	OrtFam_2594	15	10	Y	Y	Y	-	-	-	-	-	-	-	-	1	2	1	1	1	1	1	1	1	1	1	1	2	1	2	IPR002871:NIF system FeS cluster assembly, NifU, N-terminal;	(GO:0051536)iron-sulfur cluster binding (GO:0005506)iron ion binding (GO:0016226)iron-sulfur cluster assembly
	OrtFam_2595	15	10	Y	Y	Y	-	-	-	-	-	-	-	-	1	1	1	1	1	2	1	1	1	1	1	2	1	1	2	IPR005822:Ribosomal protein L13;IPR023564:Ribosomal protein L13 domain;IPR023563:Ribosomal protein L13, conserved site;	(GO:0003735)structural constituent of ribosome (GO:0006412)translation (GO:0005840)ribosome (GO:0015934)large ribosomal subunit
	OrtFam_2596	15	10	Y	Y	Y	-	-	-	-	-	-	-	-	1	1	1	1	1	1	1	1	1	1	1	2	2	1	2	IPR006689:ARF/SAR superfamily;IPR006688:ADP-ribosylation factor;IPR005225:Small GTP-binding protein domain;IPR003579:Ras small GTPase, Rab type;IPR006687:Small GTPase SAR1-type;	(GO:0005525)GTP binding (GO:0015031)protein transport (GO:0007264)small GTPase mediated signal transduction (GO:0005622)intracellular (GO:0006886)intracellular protein transport
	OrtFam_2599	15	10	Y	Y	Y	-	-	-	-	-	-	-	-	2	1	1	1	1	1	2	1	1	1	1	1	2	1	1	IPR009022:Elongation factor G/III/V;IPR004161:Translation elongation factor EFTu/EF1A, domain 2;IPR009000:Translation elongation/initiation factor/Ribosomal, beta-barrel;IPR000795:Protein synthesis factor, GTP-binding;IPR000640:Translation elongation factor EFG/EF2, C-terminal;IPR020568:Ribosomal protein S5 domain 2-type fold;IPR005225:Small GTP-binding protein domain;IPR014721:Ribosomal protein …	(GO:0005525)GTP binding (GO:0003924)GTPase activity
	OrtFam_2606	15	10	Y	Y	Y	-	-	-	-	-	-	-	-	1	2	1	1	1	1	1	1	1	2	1	1	2	1	1	IPR023631:Amidase signature domain;IPR000120:Amidase;	(GO:0016884)carbon-nitrogen ligase activity, with glutamine as amido-N-donor
	OrtFam_2607	15	10	Y	Y	Y	-	-	-	-	-	-	-	-	1	2	1	1	1	1	1	2	1	2	1	1	1	1	1	IPR002917:GTP-binding domain, HSR1-related;IPR023179:GTP-binding protein, orthogonal bundle domain;IPR006073:GTP1/OBG;	(GO:0005525)GTP binding (GO:0005622)intracellular
	OrtFam_2615	15	10	Y	Y	Y	-	-	-	-	-	-	-	-	1	2	2	2	1	1	1	1	1	1	1	1	1	1	1	IPR001650:Helicase, C-terminal;IPR011545:DNA/RNA helicase, DEAD/DEAH box type, N-terminal;IPR012961:DSH, C-terminal;IPR014001:DEAD-like helicase;	(GO:0008026)ATP-dependent helicase activity (GO:0004386)helicase activity (GO:0005524)ATP binding (GO:0016818)hydrolase activity, acting on acid anhydrides, in phosphorus-containing anhydrides (GO:0003676)nucleic acid binding
	OrtFam_2617	15	10	Y	Y	Y	-	-	-	-	-	-	-	-	1	1	2	2	1	1	1	1	1	2	1	1	1	1	1	IPR013083:Zinc finger, RING/FYVE/PHD-type;IPR016024:Armadillo-type fold;IPR001841:Zinc finger, RING-type;	(GO:0005488)binding (GO:0005515)protein binding (GO:0008270)zinc ion binding
	OrtFam_2618	15	10	Y	Y	Y	-	-	-	-	-	-	-	-	1	1	2	1	1	1	2	1	1	1	1	1	2	1	1	IPR005033:YEATS;	(GO:0005634)nucleus (GO:0006355)regulation of transcription, DNA-dependent
	OrtFam_2620	15	10	Y	Y	Y	-	-	-	-	-	-	-	-	1	1	2	1	1	1	2	2	1	1	1	1	1	1	1	IPR000547:Clathrin, heavy chain/VPS, 7-fold repeat;IPR011046:WD40 repeat-like-containing domain;IPR015943:WD40/YVTN repeat-like-containing domain;IPR001841:Zinc finger, RING-type;IPR011990:Tetratricopeptide-like helical;	(GO:0016192)vesicle-mediated transport (GO:0005488)binding (GO:0005515)protein binding (GO:0008270)zinc ion binding (GO:0006886)intracellular protein transport
	OrtFam_2626	15	10	Y	Y	Y	-	-	-	-	-	-	-	-	2	1	2	1	1	2	1	1	1	1	1	1	1	1	1	IPR011989:Armadillo-like helical;IPR017442:Serine/threonine-protein kinase-like domain;IPR011009:Protein kinase-like domain;IPR016024:Armadillo-type fold;	(GO:0005488)binding (GO:0004672)protein kinase activity (GO:0005524)ATP binding (GO:0006468)protein phosphorylation (GO:0016772)transferase activity, transferring phosphorus-containing groups
	OrtFam_2629	15	10	Y	Y	Y	-	-	-	-	-	-	-	-	1	1	1	1	1	1	1	1	2	1	2	2	1	1	1	IPR003954:RNA recognition motif domain, eukaryote;IPR012677:Nucleotide-binding, alpha-beta plait;IPR000504:RNA recognition motif domain;	(GO:0000166)nucleotide binding (GO:0003676)nucleic acid binding
	OrtFam_2630	15	10	Y	Y	Y	-	-	-	-	-	-	-	-	1	1	1	1	1	1	1	1	1	2	2	2	1	1	1	IPR010326:Exocyst complex component Sec6;	-
	OrtFam_2632	15	10	Y	Y	Y	-	-	-	-	-	-	-	-	1	1	1	1	1	1	1	1	1	2	1	1	1	2	2	IPR014729:Rossmann-like alpha/beta/alpha sandwich fold;IPR001453:Molybdopterin binding;IPR002500:Phosphoadenosine phosphosulphate reductase;	(GO:0003824)catalytic activity (GO:0008152)metabolic process (GO:0006777)Mo-molybdopterin cofactor biosynthetic process
	OrtFam_2633	15	10	Y	Y	Y	-	-	-	-	-	-	-	-	1	1	1	1	1	1	1	1	1	1	2	2	2	1	1	IPR004882:LUC7-related;	-
	OrtFam_2637	15	10	Y	Y	Y	-	-	-	-	-	-	-	-	1	1	1	2	1	1	1	2	1	1	1	1	2	1	1	IPR017986:WD40-repeat-containing domain;IPR001680:WD40 repeat;IPR019775:WD40 repeat, conserved site;IPR011046:WD40 repeat-like-containing domain;IPR019781:WD40 repeat, subgroup;IPR015943:WD40/YVTN repeat-like-containing domain;IPR019782:WD40 repeat 2;	(GO:0005515)protein binding
	OrtFam_2642	15	10	Y	Y	Y	-	-	-	-	-	-	-	-	1	1	1	1	1	1	1	1	1	1	2	2	2	1	1	IPR000744:NSF attachment protein;IPR011990:Tetratricopeptide-like helical;	(GO:0005488)binding (GO:0006886)intracellular protein transport
	OrtFam_2643	15	10	Y	Y	Y	-	-	-	-	-	-	-	-	1	1	1	1	1	1	2	3	1	1	1	1	1	1	1	IPR005844:Alpha-D-phosphohexomutase, alpha/beta/alpha domain I;IPR005846:Alpha-D-phosphohexomutase, alpha/beta/alpha domain III;IPR016055:Alpha-D-phosphohexomutase, alpha/beta/alpha I/II/III;IPR005843:Alpha-D-phosphohexomutase, C-terminal;IPR016066:Alpha-D-phosphohexomutase, conserved site;IPR005845:Alpha-D-phosphohexomutase, alpha/beta/alpha domain II;	(GO:0005975)carbohydrate metabolic process (GO:0016868)intramolecular transferase activity, phosphotransferases (GO:0000287)magnesium ion binding
	OrtFam_2645	15	10	Y	Y	Y	-	-	-	-	-	-	-	-	1	1	1	1	1	1	1	2	1	3	1	1	1	1	1	IPR000977:DNA ligase, ATP-dependent;IPR016027:Nucleic acid-binding, OB-fold-like;IPR012310:DNA ligase, ATP-dependent, central;IPR016059:DNA ligase, ATP-dependent, conserved site;IPR012309:DNA ligase, ATP-dependent, C-terminal;IPR012308:DNA ligase, ATP-dependent, N-terminal;IPR012340:Nucleic acid-binding, OB-fold;	(GO:0003910)DNA ligase (ATP) activity (GO:0005524)ATP binding (GO:0051103)DNA ligation involved in DNA repair (GO:0006281)DNA repair (GO:0003677)DNA binding (GO:0003909)DNA ligase activity (GO:0006310)DNA recombination (GO:0006260)DNA replication
	OrtFam_2647	15	10	Y	Y	Y	-	-	-	-	-	-	-	-	1	2	1	1	2	1	1	1	1	2	1	1	1	1	1	IPR005062:SAC3/GANP/Nin1/mts3/eIF-3 p25;	-
	OrtFam_2650	15	10	Y	Y	Y	-	-	-	-	-	-	-	-	1	1	1	1	1	1	1	1	1	1	2	2	2	1	1	-	(GO:0005789)endoplasmic reticulum membrane (GO:0055114)oxidation-reduction process (GO:0016671)oxidoreductase activity, acting on a sulfur group of donors, disulfide as acceptor (GO:0050660)flavin adenine dinucleotide binding
	OrtFam_2651	15	10	Y	Y	Y	-	-	-	-	-	-	-	-	2	2	1	1	1	1	1	1	1	1	1	1	2	1	1	IPR017927:Ferredoxin reductase-type FAD-binding domain;IPR001433:Oxidoreductase FAD/NAD(P)-binding;IPR017938:Riboflavin synthase-like beta-barrel;IPR018506:Cytochrome b5, heme-binding site;IPR001834:NADH:cytochrome b5 reductase (CBR);IPR008333:Oxidoreductase, FAD-binding domain;IPR001199:Cytochrome b5;	(GO:0055114)oxidation-reduction process (GO:0020037)heme binding (GO:0016491)oxidoreductase activity
	OrtFam_2652	15	10	Y	Y	Y	-	-	-	-	-	-	-	-	1	1	1	1	1	1	2	2	1	2	1	1	1	1	1	IPR010935:SMCs flexible hinge;IPR003395:RecF/RecN/SMC;	(GO:0005524)ATP binding (GO:0005694)chromosome (GO:0005515)protein binding (GO:0051276)chromosome organization
	OrtFam_2653	15	10	Y	Y	Y	-	-	-	-	-	-	-	-	1	1	2	1	1	1	1	1	1	3	1	1	1	1	1	IPR010490:Conserved oligomeric complex COG6;	-
	OrtFam_2654	15	10	Y	Y	Y	-	-	-	-	-	-	-	-	1	1	1	1	1	1	2	1	1	1	2	2	1	1	1	-	-
	OrtFam_2656	15	10	Y	Y	Y	-	-	-	-	-	-	-	-	1	1	1	2	1	2	1	1	1	1	1	1	2	1	1	-	-
	OrtFam_2659	15	10	Y	Y	Y	-	-	-	-	-	-	-	-	1	1	1	1	1	1	1	1	1	1	2	2	2	1	1	IPR001715:Calponin homology domain;IPR004953:EB1, C-terminal;	(GO:0008017)microtubule binding (GO:0005515)protein binding
	OrtFam_2661	15	10	Y	Y	Y	-	-	-	-	-	-	-	-	1	1	1	1	1	1	1	1	1	1	2	2	2	1	1	IPR003140:Phospholipase/carboxylesterase;	(GO:0016787)hydrolase activity
	OrtFam_2663	15	10	Y	Y	Y	-	-	-	-	-	-	-	-	1	1	1	2	2	1	1	1	1	1	1	1	2	1	1	IPR011989:Armadillo-like helical;IPR010474:Bovine leukaemia virus receptor;IPR002553:Clathrin/coatomer adaptor, adaptin-like, N-terminal;IPR016024:Armadillo-type fold;	(GO:0016192)vesicle-mediated transport (GO:0005488)binding (GO:0030117)membrane coat (GO:0006886)intracellular protein transport
	OrtFam_2664	15	10	Y	Y	Y	-	-	-	-	-	-	-	-	1	1	1	1	1	1	2	2	1	1	1	1	2	1	1	-	(GO:0003723)RNA binding (GO:0016779)nucleotidyltransferase activity (GO:0006396)RNA processing
	OrtFam_2666	15	10	Y	Y	Y	-	-	-	-	-	-	-	-	1	1	1	3	1	1	1	1	1	2	1	1	1	1	1	IPR007148:Small-subunit processome, Utp12;IPR017986:WD40-repeat-containing domain;IPR001680:WD40 repeat;IPR020472:G-protein beta WD-40 repeat;IPR019775:WD40 repeat, conserved site;IPR011046:WD40 repeat-like-containing domain;IPR019781:WD40 repeat, subgroup;IPR015943:WD40/YVTN repeat-like-containing domain;IPR019782:WD40 repeat 2;	(GO:0005515)protein binding
	OrtFam_2668	15	10	Y	Y	Y	-	-	-	-	-	-	-	-	1	1	1	1	1	1	1	1	1	1	3	1	2	1	1	IPR023005:Nucleoside diphosphate kinase, active site;IPR001564:Nucleoside diphosphate kinase;	(GO:0004550)nucleoside diphosphate kinase activity (GO:0006165)nucleoside diphosphate phosphorylation (GO:0005524)ATP binding (GO:0006183)GTP biosynthetic process (GO:0006241)CTP biosynthetic process (GO:0006228)UTP biosynthetic process
	OrtFam_2670	15	10	Y	Y	Y	-	-	-	-	-	-	-	-	2	1	1	1	1	1	2	2	1	1	1	1	1	1	1	IPR008942:ENTH/VHS;IPR001026:Epsin domain, N-terminal;IPR013809:Epsin-like, N-terminal;	-
	OrtFam_2671	15	10	Y	Y	Y	-	-	-	-	-	-	-	-	2	1	2	1	1	1	1	1	1	2	1	1	1	1	1	IPR013520:Exonuclease, RNase T/DNA polymerase III;IPR011046:WD40 repeat-like-containing domain;IPR012337:Ribonuclease H-like;IPR015943:WD40/YVTN repeat-like-containing domain;IPR001394:Peptidase C19, ubiquitin carboxyl-terminal hydrolase 2;IPR006055:Exonuclease;	(GO:0004221)ubiquitin thiolesterase activity (GO:0004527)exonuclease activity (GO:0005515)protein binding (GO:0005622)intracellular (GO:0006511)ubiquitin-dependent protein catabolic process (GO:0003676)nucleic acid binding
	OrtFam_2681	15	10	Y	Y	Y	-	-	-	-	-	-	-	-	1	1	1	1	1	1	1	2	1	1	1	2	1	1	1	IPR006162:Phosphopantetheine attachment site;IPR003231:Acyl carrier protein (ACP);IPR006163:Phosphopantetheine-binding;IPR009081:Acyl carrier protein-like;	(GO:0031177)phosphopantetheine binding (GO:0000036)ACP phosphopantetheine attachment site binding involved in fatty acid biosynthetic process (GO:0006633)fatty acid biosynthetic process (GO:0048037)cofactor binding
	OrtFam_2685	15	10	Y	Y	Y	-	-	-	-	-	-	-	-	1	1	1	1	1	1	1	2	1	1	1	1	1	2	1	-	(GO:0005856)cytoskeleton (GO:0030833)regulation of actin filament polymerization
	OrtFam_2693	15	10	Y	Y	Y	-	-	-	-	-	-	-	-	1	1	1	2	1	1	1	1	1	1	1	1	1	1	2	IPR016142:Citrate synthase-like, large alpha subdomain;IPR002020:Citrate synthase-like;IPR016141:Citrate synthase-like, core;	(GO:0044262)cellular carbohydrate metabolic process (GO:0046912)transferase activity, transferring acyl groups, acyl groups converted into alkyl on transfer (GO:0006099)tricarboxylic acid cycle
	OrtFam_2696	15	10	Y	Y	Y	-	-	-	-	-	-	-	-	1	1	1	2	1	1	2	1	1	1	1	1	1	1	1	IPR014729:Rossmann-like alpha/beta/alpha sandwich fold;IPR014730:Electron transfer flavoprotein, alpha/beta-subunit, N-terminal;	(GO:0009055)electron carrier activity
	OrtFam_2699	15	10	Y	Y	Y	-	-	-	-	-	-	-	-	1	1	1	1	3	1	1	1	1	1	1	1	1	1	1	IPR012677:Nucleotide-binding, alpha-beta plait;IPR000504:RNA recognition motif domain;IPR003107:RNA-processing protein, HAT helix;	(GO:0000166)nucleotide binding (GO:0005622)intracellular (GO:0006396)RNA processing (GO:0003676)nucleic acid binding
	OrtFam_2703	15	10	Y	Y	Y	-	-	-	-	-	-	-	-	1	1	1	1	2	1	2	1	1	1	1	1	1	1	1	IPR004522:Asparaginyl-tRNA synthetase, class IIb;IPR006195:Aminoacyl-tRNA synthetase, class II;IPR018150:Aminoacyl-tRNA synthetase, class II (D/K/N)-like;IPR016027:Nucleic acid-binding, OB-fold-like;IPR004365:Nucleic acid binding, OB-fold, tRNA/helicase-type;IPR002312:Aspartyl/Asparaginyl-tRNA synthetase, class IIb;IPR012340:Nucleic acid-binding, OB-fold;IPR004364:Aminoacyl-tRNA synthetase, class…	(GO:0004812)aminoacyl-tRNA ligase activity (GO:0000166)nucleotide binding (GO:0004816)asparagine-tRNA ligase activity (GO:0006418)tRNA aminoacylation for protein translation (GO:0006421)asparaginyl-tRNA aminoacylation (GO:0005524)ATP binding (GO:0006412)translation (GO:0005737)cytoplasm (GO:0003676)nucleic acid binding
	OrtFam_2711	15	10	Y	Y	Y	-	-	-	-	-	-	-	-	1	1	1	1	1	1	2	1	2	1	1	1	1	1	1	IPR001373:Cullin, N-terminal;IPR016157:Cullin, conserved site;IPR016158:Cullin homology;IPR011991:Winged helix-turn-helix transcription repressor DNA-binding;IPR016159:Cullin repeat-like-containing domain;IPR019559:Cullin protein, neddylation domain;	(GO:0031625)ubiquitin protein ligase binding (GO:0006511)ubiquitin-dependent protein catabolic process (GO:0031461)cullin-RING ubiquitin ligase complex
	OrtFam_2717	15	10	Y	Y	Y	-	-	-	-	-	-	-	-	1	1	1	1	1	1	2	1	2	1	1	1	1	1	1	IPR005024:Snf7;	(GO:0015031)protein transport
	OrtFam_2722	15	10	Y	Y	Y	-	-	-	-	-	-	-	-	1	1	1	2	1	1	1	1	2	1	1	1	1	1	1	IPR000873:AMP-dependent synthetase/ligase;IPR020845:AMP-binding, conserved site;	(GO:0003824)catalytic activity (GO:0008152)metabolic process
	OrtFam_2723	15	10	Y	Y	Y	-	-	-	-	-	-	-	-	1	1	2	1	1	1	1	1	2	1	1	1	1	1	1	IPR019831:Manganese/iron superoxide dismutase, N-terminal;IPR019832:Manganese/iron superoxide dismutase, C-terminal;IPR001189:Manganese/iron superoxide dismutase;	(GO:0055114)oxidation-reduction process (GO:0006801)superoxide metabolic process (GO:0046872)metal ion binding (GO:0004784)superoxide dismutase activity
	OrtFam_2725	15	10	Y	Y	Y	-	-	-	-	-	-	-	-	1	1	1	1	1	1	2	1	2	1	1	1	1	1	1	IPR009071:High mobility group, superfamily;IPR000910:High mobility group, HMG1/HMG2;	(GO:0005634)nucleus (GO:0005515)protein binding (GO:0003677)DNA binding
	OrtFam_2730	15	10	Y	Y	Y	-	-	-	-	-	-	-	-	1	1	1	1	1	1	1	1	2	1	1	1	1	2	1	IPR003593:ATPase, AAA+ type, core;IPR003960:ATPase, AAA-type, conserved site;IPR005937:26S proteasome subunit P45;IPR003959:ATPase, AAA-type, core;	(GO:0017111)nucleoside-triphosphatase activity (GO:0000166)nucleotide binding (GO:0005524)ATP binding (GO:0030163)protein catabolic process (GO:0016787)hydrolase activity (GO:0005737)cytoplasm
	OrtFam_2741	15	10	Y	Y	Y	-	-	-	-	-	-	-	-	1	1	1	1	1	1	2	1	1	1	1	1	1	2	1	IPR003527:MAP kinase, conserved site;IPR000719:Protein kinase, catalytic domain;IPR017442:Serine/threonine-protein kinase-like domain;IPR011009:Protein kinase-like domain;IPR002290:Serine/threonine-protein kinase domain;IPR008352:MAP kinase, p38;IPR017441:Protein kinase, ATP binding site;IPR020635:Tyrosine-protein kinase, catalytic domain;	(GO:0004672)protein kinase activity (GO:0005524)ATP binding (GO:0006468)protein phosphorylation (GO:0016772)transferase activity, transferring phosphorus-containing groups (GO:0004707)MAP kinase activity (GO:0004674)protein serine/threonine kinase activity
	OrtFam_2742	15	10	Y	Y	Y	-	-	-	-	-	-	-	-	1	1	1	1	1	1	1	1	1	2	1	1	1	2	1	IPR002048:Calcium-binding EF-hand;IPR018247:EF-Hand 1, calcium-binding site;IPR006076:FAD dependent oxidoreductase;IPR018249:EF-HAND 2;IPR011992:EF-hand-like domain;	(GO:0055114)oxidation-reduction process (GO:0006072)glycerol-3-phosphate metabolic process (GO:0005509)calcium ion binding (GO:0016491)oxidoreductase activity (GO:0009331)glycerol-3-phosphate dehydrogenase complex
	OrtFam_2743	15	10	Y	Y	Y	-	-	-	-	-	-	-	-	1	1	1	1	1	1	2	1	1	1	1	1	1	2	1	IPR018108:Mitochondrial substrate/solute carrier;IPR023395:Mitochondrial carrier domain;	-
	OrtFam_2745	15	10	Y	Y	Y	-	-	-	-	-	-	-	-	1	1	1	1	1	1	1	1	1	1	1	1	1	3	1	IPR000362:Fumarate lyase;IPR022761:Lyase 1, N-terminal;IPR003031:Delta crystallin;IPR020557:Fumarate lyase, conserved site;IPR008948:L-Aspartase-like;	(GO:0003824)catalytic activity (GO:0006099)tricarboxylic acid cycle (GO:0016829)lyase activity
	OrtFam_2748	15	10	Y	Y	Y	-	-	-	-	-	-	-	-	1	1	2	1	1	1	1	1	1	1	1	1	1	2	1	-	(GO:0015450)P-P-bond-hydrolysis-driven protein transmembrane transporter activity (GO:0015031)protein transport (GO:0006605)protein targeting (GO:0006886)intracellular protein transport (GO:0016020)membrane
	OrtFam_2750	15	10	Y	Y	Y	-	-	-	-	-	-	-	-	1	1	1	1	1	1	1	1	1	1	1	1	1	3	1	IPR023214:HAD-like domain;IPR004274:NLI interacting factor;	(GO:0005515)protein binding
	OrtFam_2767	15	10	Y	Y	Y	-	-	-	-	-	-	-	-	1	1	1	1	1	1	2	1	1	1	1	1	1	1	2	IPR008271:Serine/threonine-protein kinase, active site;IPR000719:Protein kinase, catalytic domain;IPR017442:Serine/threonine-protein kinase-like domain;IPR011009:Protein kinase-like domain;IPR002290:Serine/threonine-protein kinase domain;IPR017441:Protein kinase, ATP binding site;IPR011993:Pleckstrin homology-type;	(GO:0004672)protein kinase activity (GO:0005524)ATP binding (GO:0005515)protein binding (GO:0006468)protein phosphorylation (GO:0016772)transferase activity, transferring phosphorus-containing groups (GO:0004674)protein serine/threonine kinase activity
	OrtFam_2768	15	10	Y	Y	Y	-	-	-	-	-	-	-	-	1	1	1	1	1	1	2	1	1	2	1	1	1	1	1	IPR003891:Initiation factor eIF-4 gamma, MA3;IPR016021:MIF4-like, type 1/2/3;IPR003890:MIF4G-like, type 3;IPR016024:Armadillo-type fold;	(GO:0016070)RNA metabolic process (GO:0005488)binding (GO:0005515)protein binding
	OrtFam_2769	15	10	Y	Y	Y	-	-	-	-	-	-	-	-	1	1	1	1	2	1	2	1	1	1	1	1	1	1	1	IPR000649:Initiation factor 2B-related;	(GO:0044237)cellular metabolic process
	OrtFam_2770	15	10	Y	Y	Y	-	-	-	-	-	-	-	-	1	1	1	1	1	2	2	1	1	1	1	1	1	1	1	IPR015507:Ribosomal RNA large subunit methyltransferase E;IPR002877:Ribosomal RNA methyltransferase RrmJ/FtsJ;	(GO:0001510)RNA methylation (GO:0032259)methylation (GO:0005634)nucleus (GO:0008168)methyltransferase activity (GO:0006364)rRNA processing (GO:0003676)nucleic acid binding
	OrtFam_2771	15	10	Y	Y	Y	-	-	-	-	-	-	-	-	1	1	1	1	1	1	3	1	1	1	1	1	1	1	1	IPR003593:ATPase, AAA+ type, core;IPR017871:ABC transporter, conserved site;IPR003439:ABC transporter-like;	(GO:0017111)nucleoside-triphosphatase activity (GO:0000166)nucleotide binding (GO:0005524)ATP binding (GO:0016887)ATPase activity
	OrtFam_2773	15	10	Y	Y	Y	-	-	-	-	-	-	-	-	1	1	1	1	1	1	2	1	1	1	1	1	2	1	1	IPR006121:Heavy metal-associated domain, HMA;	(GO:0046872)metal ion binding (GO:0030001)metal ion transport
	OrtFam_2776	15	10	Y	Y	Y	-	-	-	-	-	-	-	-	1	1	1	2	1	1	2	1	1	1	1	1	1	1	1	IPR015803:Cysteinyl-tRNA synthetase, class Ia;IPR014729:Rossmann-like alpha/beta/alpha sandwich fold;IPR009080:Aminoacyl-tRNA synthetase, class 1a, anticodon-binding;	(GO:0004812)aminoacyl-tRNA ligase activity (GO:0000166)nucleotide binding (GO:0006418)tRNA aminoacylation for protein translation (GO:0005524)ATP binding (GO:0006423)cysteinyl-tRNA aminoacylation (GO:0006412)translation (GO:0005737)cytoplasm (GO:0004817)cysteine-tRNA ligase activity
	OrtFam_2777	15	10	Y	Y	Y	-	-	-	-	-	-	-	-	1	1	1	1	1	2	2	1	1	1	1	1	1	1	1	IPR001412:Aminoacyl-tRNA synthetase, class I, conserved site;IPR009008:Valyl/Leucyl/Isoleucyl-tRNA synthetase, class Ia, editing domain;IPR013155:Valyl/Leucyl/Isoleucyl-tRNA synthetase, class I, anticodon-binding;IPR002300:Aminoacyl-tRNA synthetase, class Ia;IPR014729:Rossmann-like alpha/beta/alpha sandwich fold;IPR009080:Aminoacyl-tRNA synthetase, class 1a, anticodon-binding;	(GO:0004812)aminoacyl-tRNA ligase activity (GO:0000166)nucleotide binding (GO:0006418)tRNA aminoacylation for protein translation (GO:0005524)ATP binding (GO:0006412)translation (GO:0006429)leucyl-tRNA aminoacylation (GO:0005737)cytoplasm (GO:0004823)leucine-tRNA ligase activity
	OrtFam_2780	15	10	Y	Y	Y	-	-	-	-	-	-	-	-	1	1	1	1	1	1	2	1	1	1	1	1	2	1	1	IPR008271:Serine/threonine-protein kinase, active site;IPR000719:Protein kinase, catalytic domain;IPR017442:Serine/threonine-protein kinase-like domain;IPR011009:Protein kinase-like domain;IPR002290:Serine/threonine-protein kinase domain;IPR017441:Protein kinase, ATP binding site;IPR020635:Tyrosine-protein kinase, catalytic domain;	(GO:0004672)protein kinase activity (GO:0005524)ATP binding (GO:0006468)protein phosphorylation (GO:0016772)transferase activity, transferring phosphorus-containing groups (GO:0004674)protein serine/threonine kinase activity
	OrtFam_2783	15	10	Y	Y	Y	-	-	-	-	-	-	-	-	1	1	1	1	2	1	2	1	1	1	1	1	1	1	1	IPR003169:GYF;	(GO:0005515)protein binding
	OrtFam_2787	15	10	Y	Y	Y	-	-	-	-	-	-	-	-	1	1	1	1	1	1	3	1	1	1	1	1	1	1	1	-	(GO:0005634)nucleus (GO:0008081)phosphoric diester hydrolase activity (GO:0006281)DNA repair
	OrtFam_2789	15	10	Y	Y	Y	-	-	-	-	-	-	-	-	2	1	1	1	1	1	2	1	1	1	1	1	1	1	1	IPR012287:Homeodomain-related;IPR001623:Heat shock protein DnaJ, N-terminal;IPR014778:Myb, DNA-binding;IPR009057:Homeodomain-like;IPR001005:SANT domain, DNA binding;IPR017877:MYB-like;	(GO:0005515)protein binding (GO:0003677)DNA binding (GO:0031072)heat shock protein binding (GO:0006355)regulation of transcription, DNA-dependent
	OrtFam_2790	15	10	Y	Y	Y	-	-	-	-	-	-	-	-	1	1	1	1	1	1	2	1	1	1	1	1	1	1	2	IPR016027:Nucleic acid-binding, OB-fold-like;IPR012340:Nucleic acid-binding, OB-fold;IPR000266:Ribosomal protein S17;	(GO:0003735)structural constituent of ribosome (GO:0005622)intracellular (GO:0006412)translation (GO:0005840)ribosome
	OrtFam_2799	15	10	Y	Y	Y	-	-	-	-	-	-	-	-	1	1	1	1	1	1	2	1	1	2	1	1	1	1	1	IPR006258:Dihydrolipoamide dehydrogenase;IPR004099:Pyridine nucleotide-disulphide oxidoreductase, dimerisation;IPR023753:Pyridine nucleotide-disulphide oxidoreductase, ; FAD/NAD(P)-binding domain;IPR016156:FAD/NAD-linked reductase, dimerisation;IPR012999:Pyridine nucleotide-disulphide oxidoreductase, class I, active site;IPR001327:Pyridine nucleotide-disulphide oxidoreductase, NAD-binding domain;…	(GO:0045454)cell redox homeostasis (GO:0055114)oxidation-reduction process (GO:0004148)dihydrolipoyl dehydrogenase activity (GO:0016491)oxidoreductase activity (GO:0005737)cytoplasm (GO:0050660)flavin adenine dinucleotide binding
	OrtFam_2802	15	10	Y	Y	Y	-	-	-	-	-	-	-	-	1	1	1	2	1	1	2	1	1	1	1	1	1	1	1	IPR016024:Armadillo-type fold;	(GO:0005488)binding
	OrtFam_2803	15	10	Y	Y	Y	-	-	-	-	-	-	-	-	1	1	1	1	1	1	2	1	1	1	1	1	2	1	1	IPR007265:Sec34-like protein;	(GO:0005801)cis-Golgi network (GO:0006886)intracellular protein transport (GO:0016020)membrane
	OrtFam_2806	15	10	Y	Y	Y	-	-	-	-	-	-	-	-	1	1	2	1	1	1	2	1	1	1	1	1	1	1	1	IPR001450:4Fe-4S binding domain;IPR003593:ATPase, AAA+ type, core;IPR017871:ABC transporter, conserved site;IPR007209:RNase L inhibitor RLI, possible metal-binding domain;IPR003439:ABC transporter-like;IPR017900:4Fe-4S ferredoxin, iron-sulphur binding, conserved site;IPR017896:4Fe-4S ferredoxin, iron-sulpur binding domain;	(GO:0017111)nucleoside-triphosphatase activity (GO:0051536)iron-sulfur cluster binding (GO:0000166)nucleotide binding (GO:0005524)ATP binding (GO:0016887)ATPase activity (GO:0009055)electron carrier activity
	OrtFam_2808	15	10	Y	Y	Y	-	-	-	-	-	-	-	-	1	1	1	1	1	1	2	1	1	1	2	1	1	1	1	IPR001253:Translation initiation factor 1A (eIF-1A);IPR006196:RNA-binding domain, S1, IF1 type;IPR016027:Nucleic acid-binding, OB-fold-like;IPR012340:Nucleic acid-binding, OB-fold;	(GO:0003723)RNA binding (GO:0003743)translation initiation factor activity (GO:0006413)translational initiation
	OrtFam_2811	15	10	Y	Y	Y	-	-	-	-	-	-	-	-	1	1	1	1	1	1	2	1	1	2	1	1	1	1	1	-	(GO:0007017)microtubule-based process
	OrtFam_2814	15	10	Y	Y	Y	-	-	-	-	-	-	-	-	1	1	1	1	1	1	3	1	1	1	1	1	1	1	1	IPR009012:GrpE nucleotide exchange factor, head;IPR013805:GrpE nucleotide exchange factor, coiled-coil;IPR000740:GrpE nucleotide exchange factor;	(GO:0006457)protein folding (GO:0000774)adenyl-nucleotide exchange factor activity (GO:0042803)protein homodimerization activity (GO:0051087)chaperone binding
	OrtFam_2818	15	10	Y	Y	Y	-	-	-	-	-	-	-	-	1	1	1	1	1	1	2	1	1	1	1	1	2	1	1	IPR006133:DNA-directed DNA polymerase, family B, exonuclease domain;IPR006134:DNA-directed DNA polymerase, family B, multifunctional domain;IPR012337:Ribonuclease H-like;IPR023211:DNA polymerase, palm domain;IPR006172:DNA-directed DNA polymerase, family B;IPR017964:DNA-directed DNA polymerase, family B, conserved site;	(GO:0000166)nucleotide binding (GO:0003887)DNA-directed DNA polymerase activity (GO:0003677)DNA binding (GO:0006139)nucleobase-containing compound metabolic process (GO:0006260)DNA replication (GO:0003676)nucleic acid binding
	OrtFam_2821	15	10	Y	Y	Y	-	-	-	-	-	-	-	-	1	1	1	1	1	1	2	2	1	1	1	1	1	1	1	IPR019974:XPG conserved site;IPR020045:5'-3' exonuclease, C-terminal subdomain;IPR006086:XPG/RAD2 endonuclease;IPR006085:XPG N-terminal;IPR006084:DNA repair protein (XPGC)/yeast Rad;IPR008918:Helix-hairpin-helix motif, class 2;	(GO:0003824)catalytic activity (GO:0016788)hydrolase activity, acting on ester bonds (GO:0004518)nuclease activity (GO:0006281)DNA repair (GO:0003677)DNA binding
	OrtFam_2824	15	10	Y	Y	Y	-	-	-	-	-	-	-	-	1	1	2	1	1	1	2	1	1	1	1	1	1	1	1	IPR008949:Terpenoid synthase;IPR000092:Polyprenyl synthetase;IPR017446:Polyprenyl synthetase-related;	(GO:0008299)isoprenoid biosynthetic process
	OrtFam_2825	15	10	Y	Y	Y	-	-	-	-	-	-	-	-	1	1	1	1	1	1	2	1	1	1	2	1	1	1	1	IPR000089:Biotin/lipoyl attachment;IPR004167:E3 binding;IPR003016:2-oxo acid dehydrogenase, lipoyl-binding site;IPR011053:Single hybrid motif;IPR023213:Chloramphenicol acetyltransferase-like domain;IPR001078:2-oxoacid dehydrogenase acyltransferase, catalytic domain;	(GO:0008152)metabolic process (GO:0008415)transferase activity, transferring acyl groups
	OrtFam_2827	15	10	Y	Y	Y	-	-	-	-	-	-	-	-	1	1	1	1	1	1	2	1	1	1	1	1	2	1	1	IPR001412:Aminoacyl-tRNA synthetase, class I, conserved site;IPR009008:Valyl/Leucyl/Isoleucyl-tRNA synthetase, class Ia, editing domain;IPR013155:Valyl/Leucyl/Isoleucyl-tRNA synthetase, class I, anticodon-binding;IPR002300:Aminoacyl-tRNA synthetase, class Ia;IPR014729:Rossmann-like alpha/beta/alpha sandwich fold;IPR002301:Isoleucyl-tRNA synthetase;IPR009080:Aminoacyl-tRNA synthetase, class 1a, an…	(GO:0006428)isoleucyl-tRNA aminoacylation (GO:0004812)aminoacyl-tRNA ligase activity (GO:0000166)nucleotide binding (GO:0006418)tRNA aminoacylation for protein translation (GO:0005524)ATP binding (GO:0006412)translation (GO:0005737)cytoplasm (GO:0004822)isoleucine-tRNA ligase activity
	OrtFam_2828	15	10	Y	Y	Y	-	-	-	-	-	-	-	-	1	1	1	1	1	1	2	1	1	1	1	1	1	1	2	IPR004327:Phosphotyrosyl phosphatase activator, PTPA;	(GO:0019211)phosphatase activator activity
	OrtFam_2829	15	10	Y	Y	Y	-	-	-	-	-	-	-	-	1	2	1	1	1	1	2	1	1	1	1	1	1	1	1	IPR020849:Ras small GTPase;IPR013753:Ras;IPR005225:Small GTP-binding protein domain;IPR003579:Ras small GTPase, Rab type;IPR003578:Small GTPase, Rho type;IPR003577:Ras small GTPase, Ras type;IPR001806:Ras GTPase;	(GO:0007165)signal transduction (GO:0005525)GTP binding (GO:0015031)protein transport (GO:0007264)small GTPase mediated signal transduction (GO:0006184)GTP catabolic process (GO:0005622)intracellular (GO:0003924)GTPase activity (GO:0016020)membrane
	OrtFam_2832	15	10	Y	Y	Y	-	-	-	-	-	-	-	-	1	1	2	1	1	1	2	1	1	1	1	1	1	1	1	IPR017896:4Fe-4S ferredoxin, iron-sulpur binding domain;	(GO:0051536)iron-sulfur cluster binding (GO:0055114)oxidation-reduction process
	OrtFam_2834	15	10	Y	Y	Y	-	-	-	-	-	-	-	-	1	1	1	1	1	1	2	1	1	1	1	1	1	1	2	IPR012677:Nucleotide-binding, alpha-beta plait;IPR000504:RNA recognition motif domain;IPR006509:Splicing factor, CC1-like;	(GO:0006397)mRNA processing (GO:0003723)RNA binding (GO:0005634)nucleus (GO:0000166)nucleotide binding (GO:0003676)nucleic acid binding
	OrtFam_2838	15	10	Y	Y	Y	-	-	-	-	-	-	-	-	1	1	1	1	1	1	2	1	1	1	1	1	2	1	1	IPR005336:Uncharacterised protein family UPF0041;	-
	OrtFam_2846	15	10	Y	Y	Y	-	-	-	-	-	-	-	-	1	1	1	1	1	1	2	1	1	1	2	1	1	1	1	IPR018108:Mitochondrial substrate/solute carrier;IPR023395:Mitochondrial carrier domain;	-
	OrtFam_2847	15	10	Y	Y	Y	-	-	-	-	-	-	-	-	1	1	1	1	1	1	2	1	1	1	2	1	1	1	1	IPR003123:Vacuolar sorting protein 9;IPR013995:Vacuolar sorting protein 9, subgroup;IPR002653:Zinc finger, A20-type;	(GO:0008270)zinc ion binding (GO:0003677)DNA binding
	OrtFam_2848	15	10	Y	Y	Y	-	-	-	-	-	-	-	-	1	1	1	1	2	1	2	1	1	1	1	1	1	1	1	IPR002728:Diphthamide synthesis, DPH1/DHP2;	(GO:0017183)peptidyl-diphthamide biosynthetic process from peptidyl-histidine (GO:0005737)cytoplasm
	OrtFam_2850	15	10	Y	Y	Y	-	-	-	-	-	-	-	-	1	1	1	1	1	1	3	1	1	1	1	1	1	1	1	IPR004353:Vacuolar fusion protein MON1;	-
	OrtFam_2853	15	10	Y	Y	Y	-	-	-	-	-	-	-	-	1	1	1	2	1	1	2	1	1	1	1	1	1	1	1	-	-
	OrtFam_2856	15	10	Y	Y	Y	-	-	-	-	-	-	-	-	1	1	1	1	2	1	2	1	1	1	1	1	1	1	1	IPR000555:Mov34/MPN/PAD-1;	(GO:0005681)spliceosomal complex (GO:0005515)protein binding (GO:0000398)mRNA splicing, via spliceosome
	OrtFam_2857	15	10	Y	Y	Y	-	-	-	-	-	-	-	-	1	1	1	1	1	1	3	1	1	1	1	1	1	1	1	IPR001650:Helicase, C-terminal;IPR014014:RNA helicase, DEAD-box type, Q motif;IPR011545:DNA/RNA helicase, DEAD/DEAH box type, N-terminal;IPR014001:DEAD-like helicase;	(GO:0008026)ATP-dependent helicase activity (GO:0004386)helicase activity (GO:0005524)ATP binding (GO:0003676)nucleic acid binding
	OrtFam_2858	15	10	Y	Y	Y	-	-	-	-	-	-	-	-	1	1	1	1	1	1	3	1	1	1	1	1	1	1	1	IPR003107:RNA-processing protein, HAT helix;IPR011990:Tetratricopeptide-like helical;	(GO:0005488)binding (GO:0005622)intracellular (GO:0006396)RNA processing
	OrtFam_2861	15	10	Y	Y	Y	-	-	-	-	-	-	-	-	1	1	1	1	1	1	2	2	1	1	1	1	1	1	1	IPR001412:Aminoacyl-tRNA synthetase, class I, conserved site;IPR020058:Glutamyl/glutaminyl-tRNA synthetase, class Ic, catalytic domain;IPR020061:Glutamyl/glutaminyl-tRNA synthetase, class Ic, alpha-bundle domain;IPR014729:Rossmann-like alpha/beta/alpha sandwich fold;IPR000924:Glutamyl/glutaminyl-tRNA synthetase, class Ic;	(GO:0016876)ligase activity, forming aminoacyl-tRNA and related compounds (GO:0004812)aminoacyl-tRNA ligase activity (GO:0043039)tRNA aminoacylation (GO:0000166)nucleotide binding (GO:0004818)glutamate-tRNA ligase activity (GO:0006418)tRNA aminoacylation for protein translation (GO:0005524)ATP binding (GO:0006424)glutamyl-tRNA aminoacylation (GO:0006412)translation (GO:0005737)cytoplasm
	OrtFam_2863	15	10	Y	Y	Y	-	-	-	-	-	-	-	-	1	1	1	1	1	1	2	1	1	1	1	1	1	1	2	IPR003000:NAD-dependent histone deacetylase, silent information regulator Sir2;	(GO:0070403)NAD+ binding (GO:0016811)hydrolase activity, acting on carbon-nitrogen (but not peptide) bonds, in linear amides (GO:0006476)protein deacetylation (GO:0008270)zinc ion binding (GO:0006355)regulation of transcription, DNA-dependent (GO:0006342)chromatin silencing
	OrtFam_2865	15	10	Y	Y	Y	-	-	-	-	-	-	-	-	1	1	1	1	1	1	2	1	1	1	1	1	2	1	1	IPR017963:DNA-repair protein, UmuC-like, N-terminal;IPR017961:DNA polymerase, Y-family, little finger domain;IPR001126:DNA-repair protein, UmuC-like;	(GO:0003887)DNA-directed DNA polymerase activity (GO:0006281)DNA repair (GO:0003684)damaged DNA binding
	OrtFam_2867	15	10	Y	Y	Y	-	-	-	-	-	-	-	-	1	1	1	1	1	1	2	1	1	1	1	1	1	1	2	IPR013753:Ras;IPR002041:Ran GTPase;IPR005225:Small GTP-binding protein domain;IPR003579:Ras small GTPase, Rab type;IPR003578:Small GTPase, Rho type;IPR003577:Ras small GTPase, Ras type;	(GO:0007165)signal transduction (GO:0005525)GTP binding (GO:0015031)protein transport (GO:0007264)small GTPase mediated signal transduction (GO:0006184)GTP catabolic process (GO:0005622)intracellular (GO:0003924)GTPase activity (GO:0006913)nucleocytoplasmic transport (GO:0006886)intracellular protein transport
	OrtFam_2870	15	10	Y	Y	Y	-	-	-	-	-	-	-	-	1	1	1	2	1	1	2	1	1	1	1	1	1	1	1	-	-
	OrtFam_2871	15	10	Y	Y	Y	-	-	-	-	-	-	-	-	1	1	2	1	1	1	2	1	1	1	1	1	1	1	1	-	(GO:0016021)integral to membrane (GO:0006465)signal peptide processing (GO:0005787)signal peptidase complex (GO:0008233)peptidase activity
	OrtFam_2872	15	10	Y	Y	Y	-	-	-	-	-	-	-	-	1	1	1	1	1	1	2	1	1	1	1	1	1	1	2	IPR016040:NAD(P)-binding domain;IPR013328:Dehydrogenase, multihelical;IPR017751:Glycerol-3-phosphate dehydrogenase, NAD-dependent, eukaryotic;IPR011128:Glycerol-3-phosphate dehydrogenase, NAD-dependent, N-terminal;IPR006168:Glycerol-3-phosphate dehydrogenase, NAD-dependent;IPR008927:6-phosphogluconate dehydrogenase, C-terminal-like;IPR006109:Glycerol-3-phosphate dehydrogenase, NAD-dependent, C-te…	(GO:0055114)oxidation-reduction process (GO:0005488)binding (GO:0004367)glycerol-3-phosphate dehydrogenase [NAD+] activity (GO:0050662)coenzyme binding (GO:0006072)glycerol-3-phosphate metabolic process (GO:0046168)glycerol-3-phosphate catabolic process (GO:0042803)protein homodimerization activity (GO:0005975)carbohydrate metabolic process (GO:0016616)oxidoreductase activity, acting on the CH-OH…
	OrtFam_2874	15	10	Y	Y	Y	-	-	-	-	-	-	-	-	1	1	1	1	2	1	2	1	1	1	1	1	1	1	1	IPR000911:Ribosomal protein L11;IPR020783:Ribosomal protein L11, C-terminal domain;IPR020784:Ribosomal protein L11, N-terminal;	(GO:0003735)structural constituent of ribosome (GO:0006412)translation (GO:0005840)ribosome
	OrtFam_2882	15	10	Y	Y	Y	-	-	-	-	-	-	-	-	1	1	1	1	1	1	2	1	1	1	1	2	1	1	1	IPR005024:Snf7;	(GO:0015031)protein transport
	OrtFam_2883	15	10	Y	Y	Y	-	-	-	-	-	-	-	-	2	1	1	1	1	1	2	1	1	1	1	1	1	1	1	IPR000387:Protein-tyrosine/Dual-specificity phosphatase;IPR001339:mRNA capping enzyme;IPR000340:Dual specificity phosphatase, catalytic domain;IPR016027:Nucleic acid-binding, OB-fold-like;IPR012340:Nucleic acid-binding, OB-fold;IPR016130:Protein-tyrosine phosphatase, active site;	(GO:0006397)mRNA processing (GO:0016311)dephosphorylation (GO:0008138)protein tyrosine/serine/threonine phosphatase activity (GO:0004725)protein tyrosine phosphatase activity (GO:0006370)7-methylguanosine mRNA capping (GO:0006470)protein dephosphorylation (GO:0004484)mRNA guanylyltransferase activity (GO:0016791)phosphatase activity
	OrtFam_2884	15	10	Y	Y	Y	-	-	-	-	-	-	-	-	1	1	1	1	1	1	2	1	1	1	2	1	1	1	1	IPR000727:Target SNARE coiled-coil domain;IPR010989:t-SNARE;IPR006011:Syntaxin, N-terminal;IPR006012:Syntaxin/epimorphin, conserved site;	(GO:0016192)vesicle-mediated transport (GO:0005484)SNAP receptor activity (GO:0005515)protein binding (GO:0006886)intracellular protein transport (GO:0016020)membrane
	OrtFam_2885	15	10	Y	Y	Y	-	-	-	-	-	-	-	-	1	1	1	1	1	1	2	1	1	1	1	1	1	1	2	IPR016027:Nucleic acid-binding, OB-fold-like;	-
	OrtFam_2886	15	10	Y	Y	Y	-	-	-	-	-	-	-	-	1	1	1	2	1	1	2	1	1	1	1	1	1	1	1	IPR001878:Zinc finger, CCHC-type;	(GO:0008270)zinc ion binding (GO:0003676)nucleic acid binding
	OrtFam_2890	15	10	Y	Y	Y	-	-	-	-	-	-	-	-	1	1	1	1	1	1	2	1	1	1	1	1	2	1	1	IPR000717:Proteasome component (PCI) domain;IPR013143:PCI/PINT associated module;IPR011991:Winged helix-turn-helix transcription repressor DNA-binding;IPR011990:Tetratricopeptide-like helical;	(GO:0042176)regulation of protein catabolic process (GO:0005488)binding (GO:0005515)protein binding (GO:0030234)enzyme regulator activity (GO:0000502)proteasome complex
	OrtFam_2893	15	10	Y	Y	Y	-	-	-	-	-	-	-	-	1	1	1	1	2	1	2	1	1	1	1	1	1	1	1	IPR002843:ATPase, V0/A0 complex, subunit C/D;	(GO:0015991)ATP hydrolysis coupled proton transport (GO:0033177)proton-transporting two-sector ATPase complex, proton-transporting domain (GO:0015078)hydrogen ion transmembrane transporter activity
	OrtFam_2914	15	10	Y	Y	Y	-	-	-	-	-	-	-	-	1	1	1	1	1	1	1	1	1	1	2	2	1	1	1	IPR016181:Acyl-CoA N-acyltransferase;IPR002717:MOZ/SAS-like protein;	(GO:0005634)nucleus (GO:0016747)transferase activity, transferring acyl groups other than amino-acyl groups (GO:0006355)regulation of transcription, DNA-dependent
	OrtFam_2934	15	10	Y	Y	Y	-	-	-	-	-	-	-	-	1	1	2	1	1	1	1	1	1	1	2	1	1	1	1	IPR001330:Prenyltransferase/squalene oxidase;IPR008930:Terpenoid cylases/protein prenyltransferase alpha-alpha toroid;	(GO:0003824)catalytic activity
	OrtFam_2953	15	10	Y	Y	Y	-	-	-	-	-	-	-	-	1	1	1	1	1	1	1	1	1	1	3	1	1	1	1	IPR017986:WD40-repeat-containing domain;IPR001680:WD40 repeat;IPR019775:WD40 repeat, conserved site;IPR011046:WD40 repeat-like-containing domain;IPR019781:WD40 repeat, subgroup;IPR015943:WD40/YVTN repeat-like-containing domain;IPR019782:WD40 repeat 2;	(GO:0005634)nucleus (GO:0005515)protein binding (GO:0006364)rRNA processing
	OrtFam_2959	15	10	Y	Y	Y	-	-	-	-	-	-	-	-	1	1	1	1	1	1	1	1	1	1	2	1	1	1	2	IPR004299:Membrane bound O-acyl transferase, MBOAT;	-
	OrtFam_2962	15	10	Y	Y	Y	-	-	-	-	-	-	-	-	1	1	1	1	1	1	1	1	1	2	1	1	2	1	1	IPR008268:Peptidase S16, active site;IPR003593:ATPase, AAA+ type, core;IPR020568:Ribosomal protein S5 domain 2-type fold;IPR003111:Peptidase S16, lon N-terminal;IPR008269:Peptidase S16, Lon C-terminal;IPR004815:Peptidase S16, ATP-dependent protease La;IPR003959:ATPase, AAA-type, core;IPR015947:Pseudouridine synthase/archaeosine transglycosylase-like;	(GO:0017111)nucleoside-triphosphatase activity (GO:0000166)nucleotide binding (GO:0005524)ATP binding (GO:0004252)serine-type endopeptidase activity (GO:0004176)ATP-dependent peptidase activity (GO:0006508)proteolysis
	OrtFam_2966	15	10	Y	Y	Y	-	-	-	-	-	-	-	-	1	1	1	1	1	1	1	1	1	1	1	2	1	1	2	IPR002942:RNA-binding S4;IPR013845:Ribosomal protein S4e, central;IPR013843:Ribosomal protein S4e, N-terminal;IPR018199:Ribosomal protein S4e, N-terminal, conserved site;IPR000876:Ribosomal protein S4e;IPR005824:KOW;	(GO:0003723)RNA binding (GO:0003735)structural constituent of ribosome (GO:0005622)intracellular (GO:0006412)translation (GO:0005840)ribosome
	OrtFam_2968	15	10	Y	Y	Y	-	-	-	-	-	-	-	-	1	1	1	1	1	1	1	1	1	1	1	2	2	1	1	IPR011989:Armadillo-like helical;IPR002553:Clathrin/coatomer adaptor, adaptin-like, N-terminal;IPR013041:Clathrin/coatomer adaptor, adaptin-like, appendage, Ig-like subdomain;IPR016024:Armadillo-type fold;IPR009028:Clathrin/coatomer adaptor, adaptin-like, appendage, C-terminal subdomain;IPR015873:Clathrin alpha-adaptin/coatomer adaptor, appendage, C-terminal subdomain;	(GO:0016192)vesicle-mediated transport (GO:0005488)binding (GO:0030126)COPI vesicle coat (GO:0005198)structural molecule activity (GO:0030117)membrane coat (GO:0006886)intracellular protein transport
	OrtFam_2971	15	10	Y	Y	Y	-	-	-	-	-	-	-	-	1	1	1	1	1	1	1	1	1	1	1	2	1	1	2	IPR001593:Ribosomal protein S3Ae;	(GO:0003735)structural constituent of ribosome (GO:0005622)intracellular (GO:0006412)translation (GO:0005840)ribosome
	OrtFam_2972	15	10	Y	Y	Y	-	-	-	-	-	-	-	-	1	1	1	1	1	1	1	1	1	1	1	2	1	1	2	IPR000911:Ribosomal protein L11;IPR020783:Ribosomal protein L11, C-terminal domain;IPR020784:Ribosomal protein L11, N-terminal;IPR020785:Ribosomal protein L11, conserved site;	(GO:0003735)structural constituent of ribosome (GO:0006412)translation (GO:0005840)ribosome
	OrtFam_2973	15	10	Y	Y	Y	-	-	-	-	-	-	-	-	1	1	1	1	2	1	1	1	1	1	1	1	1	1	2	-	(GO:0003735)structural constituent of ribosome (GO:0006412)translation (GO:0005840)ribosome
	OrtFam_2975	15	10	Y	Y	Y	-	-	-	-	-	-	-	-	1	1	1	1	1	1	1	1	1	1	1	1	2	1	2	IPR006797:PRELI/MSF1;	-
	OrtFam_2978	15	10	Y	Y	Y	-	-	-	-	-	-	-	-	1	1	1	1	1	1	1	1	1	1	1	2	2	1	1	-	-
	OrtFam_2981	15	10	Y	Y	Y	-	-	-	-	-	-	-	-	1	1	2	1	1	1	1	1	1	1	1	1	2	1	1	-	(GO:0001510)RNA methylation (GO:0008168)methyltransferase activity
	OrtFam_2988	15	10	Y	Y	Y	-	-	-	-	-	-	-	-	1	1	1	1	1	1	1	1	1	1	1	1	3	1	1	IPR013083:Zinc finger, RING/FYVE/PHD-type;IPR001607:Zinc finger, UBP-type;IPR001394:Peptidase C19, ubiquitin carboxyl-terminal hydrolase 2;	(GO:0004221)ubiquitin thiolesterase activity (GO:0008270)zinc ion binding (GO:0006511)ubiquitin-dependent protein catabolic process
	OrtFam_2989	15	10	Y	Y	Y	-	-	-	-	-	-	-	-	1	1	1	1	1	1	1	1	2	1	1	1	2	1	1	IPR006909:Rad21/Rec8-like protein, C-terminal, eukaryotic;IPR006910:Rad21/Rec8-like protein, N-terminal;IPR023093:Rad21/Rec8-like protein, C-terminal;	(GO:0005515)protein binding (GO:0000228)nuclear chromosome
	OrtFam_2992	15	10	Y	Y	Y	-	-	-	-	-	-	-	-	2	2	1	1	1	1	1	1	1	1	1	1	1	1	1	IPR002048:Calcium-binding EF-hand;IPR018248:EF-hand;IPR018247:EF-Hand 1, calcium-binding site;IPR018249:EF-HAND 2;IPR011992:EF-hand-like domain;	(GO:0005509)calcium ion binding
	OrtFam_2994	15	10	Y	Y	Y	-	-	-	-	-	-	-	-	1	1	2	1	1	1	1	1	1	2	1	1	1	1	1	IPR011989:Armadillo-like helical;IPR012978:Uncharacterised protein domain NUC173;IPR016024:Armadillo-type fold;	(GO:0005488)binding
	OrtFam_2999	15	10	Y	Y	Y	-	-	-	-	-	-	-	-	1	1	3	1	1	1	1	1	1	1	1	1	1	1	1	-	(GO:0016455)RNA polymerase II transcription cofactor activity (GO:0006357)regulation of transcription from RNA polymerase II promoter (GO:0016592)mediator complex
	OrtFam_3003	15	10	Y	Y	Y	-	-	-	-	-	-	-	-	2	1	2	1	1	1	1	1	1	1	1	1	1	1	1	IPR002591:Type I phosphodiesterase/nucleotide pyrophosphatase/phosphate transferase;IPR017849:Alkaline phosphatase-like, alpha/beta/alpha;IPR017850:Alkaline-phosphatase-like, core domain;	(GO:0003824)catalytic activity (GO:0008152)metabolic process
	OrtFam_3008	15	10	Y	Y	Y	-	-	-	-	-	-	-	-	1	1	2	1	1	1	1	2	1	1	1	1	1	1	1	IPR013083:Zinc finger, RING/FYVE/PHD-type;IPR007087:Zinc finger, C2H2-type;IPR011011:Zinc finger, FYVE/PHD-type;IPR017455:Zinc finger, FYVE-related;IPR000306:Zinc finger, FYVE-type;	(GO:0008270)zinc ion binding (GO:0046872)metal ion binding (GO:0005622)intracellular
	OrtFam_3010	15	10	Y	Y	Y	-	-	-	-	-	-	-	-	1	1	2	1	1	1	1	2	1	1	1	1	1	1	1	IPR004161:Translation elongation factor EFTu/EF1A, domain 2;IPR009000:Translation elongation/initiation factor/Ribosomal, beta-barrel;IPR000795:Protein synthesis factor, GTP-binding;IPR009001:Translation elongation factor EF1A/initiation factor IF2gamma, C-terminal;IPR004160:Translation elongation factor EFTu/EF1A, C-terminal;IPR004541:Translation elongation factor EFTu/EF1A, bacterial/organelle;	(GO:0003746)translation elongation factor activity (GO:0005525)GTP binding (GO:0006414)translational elongation (GO:0005622)intracellular (GO:0003924)GTPase activity
	OrtFam_3012	15	10	Y	Y	Y	-	-	-	-	-	-	-	-	1	1	2	1	1	1	1	1	2	1	1	1	1	1	1	IPR011989:Armadillo-like helical;IPR013878:Mo25-like;IPR016024:Armadillo-type fold;	(GO:0005488)binding
	OrtFam_3014	15	10	Y	Y	Y	-	-	-	-	-	-	-	-	1	1	2	1	1	1	1	1	1	1	1	1	2	1	1	IPR017963:DNA-repair protein, UmuC-like, N-terminal;IPR001357:BRCT;IPR017961:DNA polymerase, Y-family, little finger domain;IPR001126:DNA-repair protein, UmuC-like;	(GO:0003887)DNA-directed DNA polymerase activity (GO:0006281)DNA repair (GO:0005622)intracellular (GO:0003684)damaged DNA binding
	OrtFam_3024	15	10	Y	Y	Y	-	-	-	-	-	-	-	-	1	1	1	1	1	1	1	1	1	1	2	2	1	1	1	IPR000406:RHO protein GDP dissociation inhibitor;IPR014756:Immunoglobulin E-set;	(GO:0005737)cytoplasm (GO:0005094)Rho GDP-dissociation inhibitor activity
	OrtFam_3026	15	10	Y	Y	Y	-	-	-	-	-	-	-	-	1	1	1	1	1	1	1	1	1	1	1	1	3	1	1	IPR002189:WASH complex, F-actin capping protein, alpha subunit;IPR017865:F-actin capping protein, alpha subunit, conserved site;	(GO:0008290)F-actin capping protein complex (GO:0030036)actin cytoskeleton organization (GO:0003779)actin binding
	OrtFam_3027	15	10	Y	Y	Y	-	-	-	-	-	-	-	-	1	1	1	2	1	1	1	1	2	1	1	1	1	1	1	-	(GO:0015986)ATP synthesis coupled proton transport (GO:0000276)mitochondrial proton-transporting ATP synthase complex, coupling factor F(o) (GO:0015078)hydrogen ion transmembrane transporter activity
	OrtFam_3028	15	10	Y	Y	Y	-	-	-	-	-	-	-	-	2	1	1	2	1	1	1	1	1	1	1	1	1	1	1	IPR011989:Armadillo-like helical;IPR013598:Exportin-1/Importin-beta-like;IPR001494:Importin-beta, N-terminal;IPR016024:Armadillo-type fold;	(GO:0005488)binding (GO:0008565)protein transporter activity (GO:0006886)intracellular protein transport
	OrtFam_3032	15	10	Y	Y	Y	-	-	-	-	-	-	-	-	1	1	1	1	2	1	1	1	1	1	1	1	1	1	2	IPR001441:Di-trans-poly-cis-decaprenylcistransferase-like;	(GO:0016765)transferase activity, transferring alkyl or aryl (other than methyl) groups
	OrtFam_3034	15	10	Y	Y	Y	-	-	-	-	-	-	-	-	1	1	1	2	2	1	1	1	1	1	1	1	1	1	1	IPR000608:Ubiquitin-conjugating enzyme, E2;IPR016135:Ubiquitin-conjugating enzyme/RWD-like;	(GO:0016881)acid-amino acid ligase activity
	OrtFam_3036	15	10	Y	Y	Y	-	-	-	-	-	-	-	-	1	1	1	1	1	1	1	1	1	1	2	2	1	1	1	IPR001683:Phox homologous domain;	(GO:0007154)cell communication (GO:0005515)protein binding (GO:0035091)phosphatidylinositol binding
	OrtFam_3038	15	10	Y	Y	Y	-	-	-	-	-	-	-	-	1	1	1	1	1	1	1	1	1	1	1	1	1	1	3	-	-
	OrtFam_3042	15	10	Y	Y	Y	-	-	-	-	-	-	-	-	1	1	1	1	1	1	1	1	2	2	1	1	1	1	1	IPR009060:UBA-like;IPR001012:UBX;IPR006577:UAS;	(GO:0005515)protein binding
	OrtFam_3048	15	10	Y	Y	Y	-	-	-	-	-	-	-	-	1	1	1	1	1	1	1	1	1	1	2	2	1	1	1	IPR008162:Inorganic pyrophosphatase;	(GO:0006796)phosphate-containing compound metabolic process (GO:0004427)inorganic diphosphatase activity (GO:0000287)magnesium ion binding (GO:0005737)cytoplasm
	OrtFam_3049	15	10	Y	Y	Y	-	-	-	-	-	-	-	-	1	1	1	1	2	1	1	1	1	1	1	2	1	1	1	IPR003204:Cytochrome c oxidase, subunit Va;	(GO:0004129)cytochrome-c oxidase activity
	OrtFam_3052	15	10	Y	Y	Y	-	-	-	-	-	-	-	-	1	1	1	1	1	1	1	1	1	2	1	1	2	1	1	IPR011989:Armadillo-like helical;IPR001680:WD40 repeat;IPR011046:WD40 repeat-like-containing domain;IPR019781:WD40 repeat, subgroup;IPR015943:WD40/YVTN repeat-like-containing domain;IPR016024:Armadillo-type fold;IPR004083:Regulatory associated protein of TOR;	(GO:0005488)binding (GO:0005515)protein binding
	OrtFam_3069	15	10	Y	Y	Y	-	-	-	-	-	-	-	-	2	1	1	1	1	1	1	1	1	2	1	1	1	1	1	-	(GO:0016021)integral to membrane
	OrtFam_3071	15	10	Y	Y	Y	-	-	-	-	-	-	-	-	1	2	2	1	1	1	1	1	1	1	1	1	1	1	1	-	(GO:0016455)RNA polymerase II transcription cofactor activity (GO:0006357)regulation of transcription from RNA polymerase II promoter (GO:0016592)mediator complex
	OrtFam_3073	15	10	Y	Y	Y	-	-	-	-	-	-	-	-	1	1	1	1	1	2	1	1	1	2	1	1	1	1	1	IPR001619:Sec1-like protein;	(GO:0016192)vesicle-mediated transport (GO:0006904)vesicle docking involved in exocytosis
	OrtFam_3077	15	10	Y	Y	Y	-	-	-	-	-	-	-	-	1	1	1	1	1	1	1	1	2	2	1	1	1	1	1	IPR000182:GCN5-related N-acetyltransferase (GNAT) domain;IPR016181:Acyl-CoA N-acyltransferase;	(GO:0008080)N-acetyltransferase activity (GO:0008152)metabolic process
	OrtFam_3078	15	10	Y	Y	Y	-	-	-	-	-	-	-	-	1	1	1	1	1	1	2	2	1	1	1	1	1	1	1	-	(GO:0055114)oxidation-reduction process (GO:0006555)methionine metabolic process
	OrtFam_3079	15	10	Y	Y	Y	-	-	-	-	-	-	-	-	1	1	1	2	1	2	1	1	1	1	1	1	1	1	1	IPR023333:Proteasome B-type subunit;IPR016050:Proteasome, beta-type subunit, conserved site;IPR001353:Proteasome, subunit alpha/beta;IPR000243:Peptidase T1A, proteasome beta-subunit;	(GO:0004298)threonine-type endopeptidase activity (GO:0051603)proteolysis involved in cellular protein catabolic process (GO:0004175)endopeptidase activity (GO:0005839)proteasome core complex
	OrtFam_3081	15	10	Y	Y	Y	-	-	-	-	-	-	-	-	1	1	1	2	1	1	1	1	1	1	1	1	2	1	1	IPR003107:RNA-processing protein, HAT helix;IPR013026:Tetratricopeptide repeat-containing;IPR011990:Tetratricopeptide-like helical;	(GO:0005488)binding (GO:0005515)protein binding (GO:0005622)intracellular (GO:0006396)RNA processing
	OrtFam_3084	15	10	Y	Y	Y	-	-	-	-	-	-	-	-	2	1	2	1	1	1	1	1	1	1	1	1	1	1	1	IPR017986:WD40-repeat-containing domain;IPR001680:WD40 repeat;IPR011046:WD40 repeat-like-containing domain;IPR019781:WD40 repeat, subgroup;IPR015943:WD40/YVTN repeat-like-containing domain;IPR019782:WD40 repeat 2;	(GO:0005515)protein binding
	OrtFam_3087	15	10	Y	Y	Y	-	-	-	-	-	-	-	-	2	1	1	1	1	1	1	2	1	1	1	1	1	1	1	IPR002893:Zinc finger, MYND-type;IPR007320:Programmed cell death protein 2, C-terminal;	(GO:0008270)zinc ion binding (GO:0005737)cytoplasm
	OrtFam_3089	15	10	Y	Y	Y	-	-	-	-	-	-	-	-	1	1	1	1	1	1	1	1	1	1	2	2	1	1	1	IPR005301:Mob1/phocein;	-
	OrtFam_3091	15	10	Y	Y	Y	-	-	-	-	-	-	-	-	1	1	1	2	1	1	1	1	1	2	1	1	1	1	1	IPR003402:Protein of unknown function Met10;	-
	OrtFam_3102	15	10	Y	Y	Y	-	-	-	-	-	-	-	-	1	1	1	1	1	1	1	2	1	1	1	1	1	1	1	IPR010908:Longin;IPR011012:Longin-like;IPR001388:Synaptobrevin;	(GO:0016192)vesicle-mediated transport (GO:0016021)integral to membrane (GO:0006810)transport
	OrtFam_3104	15	10	Y	Y	Y	-	-	-	-	-	-	-	-	1	1	1	1	1	1	1	2	1	1	1	1	1	1	1	IPR011989:Armadillo-like helical;IPR001650:Helicase, C-terminal;IPR000330:SNF2-related;IPR016024:Armadillo-type fold;IPR014001:DEAD-like helicase;	(GO:0005488)binding (GO:0004386)helicase activity (GO:0016817)hydrolase activity, acting on acid anhydrides (GO:0005524)ATP binding (GO:0003677)DNA binding (GO:0003676)nucleic acid binding
	OrtFam_3106	15	10	Y	Y	Y	-	-	-	-	-	-	-	-	1	1	1	1	1	1	1	2	1	1	1	1	1	1	1	IPR016040:NAD(P)-binding domain;IPR001763:Rhodanese-like;IPR007901:MoeZ/MoeB;IPR009036:Molybdenum cofactor biosynthesis, MoeB;IPR000594:UBA/THIF-type NAD/FAD binding fold;	(GO:0003824)catalytic activity (GO:0005488)binding
	OrtFam_3112	15	10	Y	Y	Y	-	-	-	-	-	-	-	-	1	1	1	1	1	1	1	2	1	1	1	1	1	1	1	IPR006594:LisH dimerisation motif;IPR017986:WD40-repeat-containing domain;IPR001680:WD40 repeat;IPR011046:WD40 repeat-like-containing domain;IPR019781:WD40 repeat, subgroup;IPR015943:WD40/YVTN repeat-like-containing domain;IPR006595:CTLH, C-terminal LisH motif;IPR019782:WD40 repeat 2;	(GO:0005515)protein binding
	OrtFam_3125	15	10	Y	Y	Y	-	-	-	-	-	-	-	-	1	1	1	2	1	1	1	1	1	1	1	1	1	1	1	IPR013763:Cyclin-like;IPR004367:Cyclin, C-terminal;IPR006671:Cyclin, N-terminal;	(GO:0010389)regulation of G2/M transition of mitotic cell cycle (GO:0005634)nucleus (GO:0000079)regulation of cyclin-dependent protein serine/threonine kinase activity (GO:0019901)protein kinase binding
	OrtFam_3143	15	10	Y	Y	Y	-	-	-	-	-	-	-	-	1	1	1	1	2	1	1	1	1	1	1	1	1	1	1	IPR007379:Membrane transporter, Tim44-related/Ribosomal protein L45;	(GO:0015450)P-P-bond-hydrolysis-driven protein transmembrane transporter activity (GO:0005744)mitochondrial inner membrane presequence translocase complex (GO:0006886)intracellular protein transport
	OrtFam_3149	15	10	Y	Y	Y	-	-	-	-	-	-	-	-	1	1	1	1	1	1	1	1	2	1	1	1	1	1	1	IPR015421:Pyridoxal phosphate-dependent transferase, major region, subdomain 1;IPR000277:Cys/Met metabolism, pyridoxal phosphate-dependent enzyme;IPR015422:Pyridoxal phosphate-dependent transferase, major region, subdomain 2;IPR015424:Pyridoxal phosphate-dependent transferase, major domain;	(GO:0003824)catalytic activity (GO:0030170)pyridoxal phosphate binding (GO:0006520)cellular amino acid metabolic process
	OrtFam_3151	15	10	Y	Y	Y	-	-	-	-	-	-	-	-	1	1	1	1	1	1	1	1	2	1	1	1	1	1	1	IPR001650:Helicase, C-terminal;IPR014014:RNA helicase, DEAD-box type, Q motif;IPR000629:RNA helicase, ATP-dependent, DEAD-box, conserved site;IPR011545:DNA/RNA helicase, DEAD/DEAH box type, N-terminal;IPR014001:DEAD-like helicase;	(GO:0008026)ATP-dependent helicase activity (GO:0004386)helicase activity (GO:0005524)ATP binding (GO:0003676)nucleic acid binding
	OrtFam_3164	15	10	Y	Y	Y	-	-	-	-	-	-	-	-	1	1	1	1	1	1	1	1	2	1	1	1	1	1	1	IPR003593:ATPase, AAA+ type, core;IPR003960:ATPase, AAA-type, conserved site;IPR015415:Vps4 oligomerisation, C-terminal;IPR003338:ATPase, AAA-type, VAT, N-terminal;IPR004201:Cell division protein 48, Cdc48, domain 2;IPR009010:Aspartate decarboxylase-like fold;IPR003959:ATPase, AAA-type, core;	(GO:0017111)nucleoside-triphosphatase activity (GO:0005488)binding (GO:0000166)nucleotide binding (GO:0005524)ATP binding (GO:0016787)hydrolase activity
	OrtFam_3174	15	10	Y	Y	Y	-	-	-	-	-	-	-	-	1	1	1	1	1	1	1	1	1	1	1	1	1	2	1	IPR000194:ATPase, alpha/beta subunit, nucleotide-binding domain;IPR004100:ATPase, F1/V1/A1 complex, alpha/beta subunit, N-terminal;IPR003593:ATPase, AAA+ type, core;IPR000793:ATPase, F1/V1/A1 complex, alpha/beta subunit, C-terminal;IPR018118:ATPase, F1/A1 complex, alpha/beta subunit, N-terminal;IPR020003:ATPase, alpha/beta subunit, nucleotide-binding domain, active site;	(GO:0017111)nucleoside-triphosphatase activity (GO:0015986)ATP synthesis coupled proton transport (GO:0015991)ATP hydrolysis coupled proton transport (GO:0033178)proton-transporting two-sector ATPase complex, catalytic domain (GO:0000166)nucleotide binding (GO:0046933)proton-transporting ATP synthase activity, rotational mechanism (GO:0005524)ATP binding (GO:0046961)proton-transporting ATPase act…
	OrtFam_3187	15	10	Y	Y	Y	-	-	-	-	-	-	-	-	1	1	1	1	1	1	1	1	1	1	1	1	1	2	1	IPR003593:ATPase, AAA+ type, core;IPR003960:ATPase, AAA-type, conserved site;IPR005937:26S proteasome subunit P45;IPR003959:ATPase, AAA-type, core;	(GO:0017111)nucleoside-triphosphatase activity (GO:0000166)nucleotide binding (GO:0005524)ATP binding (GO:0030163)protein catabolic process (GO:0016787)hydrolase activity (GO:0005737)cytoplasm
	OrtFam_3193	15	10	Y	Y	Y	-	-	-	-	-	-	-	-	1	1	1	1	1	1	1	1	1	1	1	1	1	2	1	IPR014042:Glutathione synthase, alpha-helical, eukaryotic;IPR005615:Glutathione synthase, eukaryotic;IPR013816:ATP-grasp fold, subdomain 2;IPR016185:PreATP-grasp-like fold;IPR004887:Glutathione synthase, substrate-binding, eukaryotic;	(GO:0003824)catalytic activity (GO:0005524)ATP binding (GO:0006750)glutathione biosynthetic process (GO:0004363)glutathione synthase activity (GO:0016874)ligase activity
	OrtFam_3202	15	10	Y	Y	Y	-	-	-	-	-	-	-	-	1	1	1	1	1	1	2	1	1	1	1	1	1	1	1	IPR001650:Helicase, C-terminal;IPR014014:RNA helicase, DEAD-box type, Q motif;IPR000629:RNA helicase, ATP-dependent, DEAD-box, conserved site;IPR011545:DNA/RNA helicase, DEAD/DEAH box type, N-terminal;IPR014001:DEAD-like helicase;	(GO:0008026)ATP-dependent helicase activity (GO:0004386)helicase activity (GO:0005524)ATP binding (GO:0003676)nucleic acid binding
	OrtFam_3206	15	10	Y	Y	Y	-	-	-	-	-	-	-	-	1	1	1	1	1	1	2	1	1	1	1	1	1	1	1	IPR001650:Helicase, C-terminal;IPR000629:RNA helicase, ATP-dependent, DEAD-box, conserved site;IPR011545:DNA/RNA helicase, DEAD/DEAH box type, N-terminal;IPR014001:DEAD-like helicase;	(GO:0008026)ATP-dependent helicase activity (GO:0004386)helicase activity (GO:0005524)ATP binding (GO:0003676)nucleic acid binding
	OrtFam_3209	15	10	Y	Y	Y	-	-	-	-	-	-	-	-	1	1	1	1	1	1	2	1	1	1	1	1	1	1	1	IPR006926:Vps16, N-terminal;IPR006925:Vps16, C-terminal;	(GO:0005737)cytoplasm (GO:0006886)intracellular protein transport
	OrtFam_3210	15	10	Y	Y	Y	-	-	-	-	-	-	-	-	1	1	1	1	1	1	2	1	1	1	1	1	1	1	1	IPR012677:Nucleotide-binding, alpha-beta plait;IPR000504:RNA recognition motif domain;	(GO:0000166)nucleotide binding (GO:0003676)nucleic acid binding
	OrtFam_3211	15	10	Y	Y	Y	-	-	-	-	-	-	-	-	1	1	1	1	1	1	2	1	1	1	1	1	1	1	1	IPR002423:Chaperonin Cpn60/TCP-1;IPR002194:Chaperonin TCP-1, conserved site;IPR017998:Chaperone, tailless complex polypeptide 1;	(GO:0044267)cellular protein metabolic process (GO:0006457)protein folding (GO:0005524)ATP binding (GO:0051082)unfolded protein binding
	OrtFam_3212	15	10	Y	Y	Y	-	-	-	-	-	-	-	-	1	1	1	1	1	1	2	1	1	1	1	1	1	1	1	IPR006692:Coatomer, WD associated region;IPR017986:WD40-repeat-containing domain;IPR001680:WD40 repeat;IPR020472:G-protein beta WD-40 repeat;IPR011046:WD40 repeat-like-containing domain;IPR019781:WD40 repeat, subgroup;IPR015943:WD40/YVTN repeat-like-containing domain;IPR019782:WD40 repeat 2;	(GO:0016192)vesicle-mediated transport (GO:0005515)protein binding (GO:0005198)structural molecule activity (GO:0030117)membrane coat (GO:0006886)intracellular protein transport
	OrtFam_3213	15	10	Y	Y	Y	-	-	-	-	-	-	-	-	1	1	1	1	1	1	2	1	1	1	1	1	1	1	1	-	-
	OrtFam_3214	15	10	Y	Y	Y	-	-	-	-	-	-	-	-	1	1	1	1	1	1	2	1	1	1	1	1	1	1	1	-	-
	OrtFam_3218	15	10	Y	Y	Y	-	-	-	-	-	-	-	-	1	1	1	1	1	1	2	1	1	1	1	1	1	1	1	IPR006941:Ribonuclease CAF1;IPR012337:Ribonuclease H-like;	(GO:0005634)nucleus (GO:0003676)nucleic acid binding
	OrtFam_3220	15	10	Y	Y	Y	-	-	-	-	-	-	-	-	1	1	1	1	1	1	2	1	1	1	1	1	1	1	1	IPR007135:Autophagy-related protein 3;	-
	OrtFam_3222	15	10	Y	Y	Y	-	-	-	-	-	-	-	-	1	1	1	1	1	1	2	1	1	1	1	1	1	1	1	IPR006596:Nucleotide binding protein, PINc;IPR006984:Protein of unknown function DUF652;	-
	OrtFam_3224	15	10	Y	Y	Y	-	-	-	-	-	-	-	-	1	1	1	1	1	1	2	1	1	1	1	1	1	1	1	IPR003780:Heme A synthase/Protoheme IX farnesyltransferase;	(GO:0006461)protein complex assembly (GO:0016020)membrane
	OrtFam_3226	15	10	Y	Y	Y	-	-	-	-	-	-	-	-	1	1	1	1	1	1	2	1	1	1	1	1	1	1	1	IPR009011:Mannose-6-phosphate receptor, binding;IPR012913:Glucosidase II beta subunit-like;IPR018247:EF-Hand 1, calcium-binding site;IPR002172:Low-density lipoprotein (LDL) receptor class A repeat;IPR018249:EF-HAND 2;IPR011992:EF-hand-like domain;	(GO:0005515)protein binding (GO:0005509)calcium ion binding
	OrtFam_3227	15	10	Y	Y	Y	-	-	-	-	-	-	-	-	1	1	1	1	1	1	2	1	1	1	1	1	1	1	1	IPR001279:Beta-lactamase-like;IPR011108:RNA-metabolising metallo-beta-lactamase;IPR022712:Beta-Casp domain;	(GO:0016787)hydrolase activity
	OrtFam_3232	15	10	Y	Y	Y	-	-	-	-	-	-	-	-	1	1	1	1	1	1	2	1	1	1	1	1	1	1	1	IPR012677:Nucleotide-binding, alpha-beta plait;IPR000504:RNA recognition motif domain;	(GO:0000166)nucleotide binding (GO:0003676)nucleic acid binding
	OrtFam_3235	15	10	Y	Y	Y	-	-	-	-	-	-	-	-	1	1	1	1	1	1	2	1	1	1	1	1	1	1	1	-	(GO:0005856)cytoskeleton (GO:0030833)regulation of actin filament polymerization
	OrtFam_3239	15	10	Y	Y	Y	-	-	-	-	-	-	-	-	1	1	1	1	1	1	1	1	1	1	1	2	1	1	1	IPR000043:Adenosylhomocysteinase;IPR020082:S-adenosyl-L-homocysteine hydrolase, conserved site;IPR015878:S-adenosyl-L-homocysteine hydrolase, NAD binding;	(GO:0004013)adenosylhomocysteinase activity (GO:0006730)one-carbon metabolic process
	OrtFam_3246	15	10	Y	Y	Y	-	-	-	-	-	-	-	-	1	1	1	1	1	1	2	1	1	1	1	1	1	1	1	IPR016027:Nucleic acid-binding, OB-fold-like;IPR001208:Mini-chromosome maintenance, DNA-dependent ATPase;IPR012340:Nucleic acid-binding, OB-fold;IPR018525:Mini-chromosome maintenance, conserved site;	(GO:0005634)nucleus (GO:0005524)ATP binding (GO:0003677)DNA binding (GO:0006270)DNA replication initiation (GO:0006260)DNA replication
	OrtFam_3248	15	10	Y	Y	Y	-	-	-	-	-	-	-	-	1	1	1	1	1	1	2	1	1	1	1	1	1	1	1	IPR013785:Aldolase-type TIM barrel;IPR006638:Elongator protein 3/MiaB/NifB;IPR007197:Radical SAM;	(GO:0003824)catalytic activity (GO:0051536)iron-sulfur cluster binding (GO:0009107)lipoate biosynthetic process (GO:0008152)metabolic process (GO:0051539)4 iron, 4 sulfur cluster binding
	OrtFam_3250	15	10	Y	Y	Y	-	-	-	-	-	-	-	-	1	1	1	1	1	1	2	1	1	1	1	1	1	1	1	IPR014782:Peptidase M1, membrane alanine aminopeptidase, N-terminal;	(GO:0008270)zinc ion binding (GO:0008237)metallopeptidase activity
	OrtFam_3255	15	10	Y	Y	Y	-	-	-	-	-	-	-	-	1	1	1	1	1	1	2	1	1	1	1	1	1	1	1	IPR007286:EAP30;	-
	OrtFam_3257	15	10	Y	Y	Y	-	-	-	-	-	-	-	-	1	1	1	1	1	1	2	1	1	1	1	1	1	1	1	IPR015847:Exoribonuclease, phosphorolytic domain 2;IPR020568:Ribosomal protein S5 domain 2-type fold;IPR001247:Exoribonuclease, phosphorolytic domain 1;	(GO:0003723)RNA binding (GO:0006396)RNA processing
	OrtFam_3259	15	10	Y	Y	Y	-	-	-	-	-	-	-	-	1	1	1	1	1	1	2	1	1	1	1	1	1	1	1	IPR004130:Uncharacterised protein family, ATP binding;	(GO:0000166)nucleotide binding
	OrtFam_3264	15	10	Y	Y	Y	-	-	-	-	-	-	-	-	1	1	1	1	1	1	2	1	1	1	1	1	1	1	1	IPR003593:ATPase, AAA+ type, core;IPR008921:DNA polymerase III, clamp loader complex, gamma/delta/delta subunit, C-terminal;IPR003959:ATPase, AAA-type, core;	(GO:0017111)nucleoside-triphosphatase activity (GO:0005634)nucleus (GO:0000166)nucleotide binding (GO:0005524)ATP binding (GO:0003677)DNA binding (GO:0006260)DNA replication
	OrtFam_3265	15	10	Y	Y	Y	-	-	-	-	-	-	-	-	1	1	1	1	1	1	2	1	1	1	1	1	1	1	1	IPR001279:Beta-lactamase-like;IPR011108:RNA-metabolising metallo-beta-lactamase;IPR022712:Beta-Casp domain;	(GO:0016787)hydrolase activity
	OrtFam_3271	15	10	Y	Y	Y	-	-	-	-	-	-	-	-	1	1	1	1	1	1	2	1	1	1	1	1	1	1	1	IPR015940:Ubiquitin-associated/translation elongation factor EF1B, N-terminal, eukaryote;IPR009060:UBA-like;IPR000608:Ubiquitin-conjugating enzyme, E2;IPR016135:Ubiquitin-conjugating enzyme/RWD-like;IPR023313:Ubiquitin-conjugating enzyme, active site;IPR000449:Ubiquitin-associated/translation elongation factor EF1B, N-terminal;	(GO:0005515)protein binding (GO:0016881)acid-amino acid ligase activity
	OrtFam_3273	15	10	Y	Y	Y	-	-	-	-	-	-	-	-	1	1	1	1	1	1	2	1	1	1	1	1	1	1	1	IPR007109:Brix domain;IPR004154:Anticodon-binding;	(GO:0004812)aminoacyl-tRNA ligase activity (GO:0005524)ATP binding (GO:0006412)translation
	OrtFam_3274	15	10	Y	Y	Y	-	-	-	-	-	-	-	-	1	1	1	1	1	1	2	1	1	1	1	1	1	1	1	IPR006939:SNF5/SMARCB1/INI1;	(GO:0006338)chromatin remodeling (GO:0000228)nuclear chromosome
	OrtFam_3278	15	10	Y	Y	Y	-	-	-	-	-	-	-	-	1	1	1	1	1	1	2	1	1	1	1	1	1	1	1	IPR000589:Ribosomal protein S15;IPR009068:S15/NS1, RNA-binding;	(GO:0003735)structural constituent of ribosome (GO:0005622)intracellular (GO:0006412)translation (GO:0005840)ribosome
	OrtFam_3280	15	10	Y	Y	Y	-	-	-	-	-	-	-	-	1	1	1	1	1	1	2	1	1	1	1	1	1	1	1	IPR023441:Ribosomal protein L24e domain;IPR000988:Ribosomal protein L24e;IPR023442:Ribosomal protein L24e, conserved site;IPR011017:TRASH;	(GO:0003735)structural constituent of ribosome (GO:0006412)translation (GO:0005840)ribosome
	OrtFam_3282	15	10	Y	Y	Y	-	-	-	-	-	-	-	-	1	1	1	1	1	1	2	1	1	1	1	1	1	1	1	-	-
	OrtFam_3283	15	10	Y	Y	Y	-	-	-	-	-	-	-	-	1	1	1	1	1	1	2	1	1	1	1	1	1	1	1	IPR004853:Domain of unknown function DUF250;	-
	OrtFam_3287	15	10	Y	Y	Y	-	-	-	-	-	-	-	-	1	1	1	1	1	1	2	1	1	1	1	1	1	1	1	IPR008984:SMAD/FHA domain;IPR000253:Forkhead-associated (FHA) domain;	(GO:0005515)protein binding
	OrtFam_3288	15	10	Y	Y	Y	-	-	-	-	-	-	-	-	1	1	1	1	1	1	2	1	1	1	1	1	1	1	1	IPR002319:Phenylalanyl-tRNA synthetase;IPR006195:Aminoacyl-tRNA synthetase, class II;IPR011991:Winged helix-turn-helix transcription repressor DNA-binding;	(GO:0004812)aminoacyl-tRNA ligase activity (GO:0043039)tRNA aminoacylation (GO:0000166)nucleotide binding (GO:0006418)tRNA aminoacylation for protein translation (GO:0005524)ATP binding (GO:0006412)translation (GO:0004826)phenylalanine-tRNA ligase activity (GO:0006432)phenylalanyl-tRNA aminoacylation (GO:0005737)cytoplasm (GO:0000049)tRNA binding
	OrtFam_3290	15	10	Y	Y	Y	-	-	-	-	-	-	-	-	1	1	1	1	1	1	2	1	1	1	1	1	1	1	1	IPR003593:ATPase, AAA+ type, core;IPR003960:ATPase, AAA-type, conserved site;IPR005937:26S proteasome subunit P45;IPR003959:ATPase, AAA-type, core;	(GO:0017111)nucleoside-triphosphatase activity (GO:0000166)nucleotide binding (GO:0005524)ATP binding (GO:0030163)protein catabolic process (GO:0016787)hydrolase activity (GO:0005737)cytoplasm
	OrtFam_3300	15	10	Y	Y	Y	-	-	-	-	-	-	-	-	1	1	1	1	1	1	2	1	1	1	1	1	1	1	1	IPR019734:Tetratricopeptide repeat;IPR001440:Tetratricopeptide TPR-1;IPR013026:Tetratricopeptide repeat-containing;IPR011990:Tetratricopeptide-like helical;	(GO:0005488)binding (GO:0005515)protein binding
	OrtFam_3305	15	10	Y	Y	Y	-	-	-	-	-	-	-	-	1	1	1	1	1	1	2	1	1	1	1	1	1	1	1	IPR000711:ATPase, F1 complex, OSCP/delta subunit;	(GO:0015986)ATP synthesis coupled proton transport (GO:0005886)plasma membrane (GO:0046933)proton-transporting ATP synthase activity, rotational mechanism (GO:0045261)proton-transporting ATP synthase complex, catalytic core F(1)
	OrtFam_3308	15	10	Y	Y	Y	-	-	-	-	-	-	-	-	1	1	1	1	1	1	2	1	1	1	1	1	1	1	1	IPR003593:ATPase, AAA+ type, core;IPR003960:ATPase, AAA-type, conserved site;IPR005936:Peptidase M41, FtsH;IPR000642:Peptidase M41;IPR003959:ATPase, AAA-type, core;	(GO:0017111)nucleoside-triphosphatase activity (GO:0004222)metalloendopeptidase activity (GO:0000166)nucleotide binding (GO:0005524)ATP binding (GO:0030163)protein catabolic process (GO:0006508)proteolysis (GO:0016020)membrane
	OrtFam_3317	15	10	Y	Y	Y	-	-	-	-	-	-	-	-	1	1	1	1	1	1	2	1	1	1	1	1	1	1	1	IPR001296:Glycosyl transferase, family 1;	(GO:0009058)biosynthetic process
	OrtFam_3318	15	10	Y	Y	Y	-	-	-	-	-	-	-	-	1	1	1	1	1	1	2	1	1	1	1	1	1	1	1	IPR001619:Sec1-like protein;	(GO:0016192)vesicle-mediated transport (GO:0006904)vesicle docking involved in exocytosis
	OrtFam_3322	15	10	Y	Y	Y	-	-	-	-	-	-	-	-	1	1	1	1	1	1	2	1	1	1	1	1	1	1	1	IPR006075:Glutamyl-tRNA(Gln) amidotransferase, subunit B/E, N-terminal;IPR018027:Asn/Gln amidotransferase;IPR017958:Glutamyl-tRNA(Gln) amidotransferase, subunit B, conserved site;IPR017959:Aspartyl/glutamyl-tRNA(Asn/Gln) amidotransferase, subunit B /E;	(GO:0016884)carbon-nitrogen ligase activity, with glutamine as amido-N-donor (GO:0006412)translation (GO:0016874)ligase activity
	OrtFam_3323	15	10	Y	Y	Y	-	-	-	-	-	-	-	-	1	1	1	1	1	1	2	1	1	1	1	1	1	1	1	IPR008968:Clathrin adaptor, mu subunit, C-terminal;IPR011012:Longin-like;IPR022775:AP complex, mu/sigma subunit;	(GO:0016192)vesicle-mediated transport (GO:0006810)transport (GO:0005515)protein binding (GO:0006886)intracellular protein transport (GO:0030131)clathrin adaptor complex
	OrtFam_3325	15	10	Y	Y	Y	-	-	-	-	-	-	-	-	1	1	1	1	1	1	2	1	1	1	1	1	1	1	1	IPR005225:Small GTP-binding protein domain;IPR006073:GTP1/OBG;	(GO:0005525)GTP binding
	OrtFam_3326	15	10	Y	Y	Y	-	-	-	-	-	-	-	-	1	1	1	1	1	1	2	1	1	1	1	1	1	1	1	IPR007590:CWC16 protein;	-
	OrtFam_3330	15	10	Y	Y	Y	-	-	-	-	-	-	-	-	1	1	1	1	1	1	2	1	1	1	1	1	1	1	1	IPR002468:Peptidase M24A, methionine aminopeptidase, subfamily 2;IPR000994:Peptidase M24, structural domain;IPR011991:Winged helix-turn-helix transcription repressor DNA-binding;IPR001714:Peptidase M24, methionine aminopeptidase;IPR018349:Peptidase M24A, methionine aminopeptidase, subfamily 2, binding site;	(GO:0008235)metalloexopeptidase activity (GO:0009987)cellular process (GO:0004177)aminopeptidase activity (GO:0006508)proteolysis
	OrtFam_3333	15	10	Y	Y	Y	-	-	-	-	-	-	-	-	1	1	1	1	1	1	2	1	1	1	1	1	1	1	1	IPR001680:WD40 repeat;IPR011046:WD40 repeat-like-containing domain;IPR015943:WD40/YVTN repeat-like-containing domain;IPR012580:NUC153;	(GO:0005634)nucleus (GO:0005515)protein binding
	OrtFam_3337	15	10	Y	Y	Y	-	-	-	-	-	-	-	-	1	1	1	1	1	1	2	1	1	1	1	1	1	1	1	IPR002088:Protein prenyltransferase, alpha subunit;IPR008940:Protein prenyltransferase;	(GO:0018342)protein prenylation (GO:0008318)protein prenyltransferase activity
	OrtFam_3341	15	10	Y	Y	Y	-	-	-	-	-	-	-	-	1	1	1	1	1	1	2	1	1	1	1	1	1	1	1	IPR016040:NAD(P)-binding domain;IPR018074:Ubiquitin-activating enzyme, E1, active site;IPR019572:Ubiquitin-activating enzyme;IPR000127:Ubiquitin-activating enzyme repeat;IPR009036:Molybdenum cofactor biosynthesis, MoeB;IPR000594:UBA/THIF-type NAD/FAD binding fold;	(GO:0003824)catalytic activity (GO:0005488)binding (GO:0006464)cellular protein modification process (GO:0005524)ATP binding (GO:0016881)acid-amino acid ligase activity (GO:0008641)small protein activating enzyme activity
	OrtFam_3342	15	10	Y	Y	Y	-	-	-	-	-	-	-	-	1	1	1	1	1	1	2	1	1	1	1	1	1	1	1	IPR013713:Exportin/Importin, Cse1-like;IPR011989:Armadillo-like helical;IPR001494:Importin-beta, N-terminal;IPR016024:Armadillo-type fold;	(GO:0005488)binding (GO:0005634)nucleus (GO:0008565)protein transporter activity (GO:0008283)cell proliferation (GO:0005737)cytoplasm (GO:0006886)intracellular protein transport
	OrtFam_3344	15	10	Y	Y	Y	-	-	-	-	-	-	-	-	1	1	1	1	1	1	2	1	1	1	1	1	1	1	1	IPR013785:Aldolase-type TIM barrel;IPR000644:Cystathionine beta-synthase, core;	(GO:0003824)catalytic activity (GO:0008152)metabolic process (GO:0005515)protein binding
	OrtFam_3349	15	10	Y	Y	Y	-	-	-	-	-	-	-	-	1	1	1	1	1	1	2	1	1	1	1	1	1	1	1	IPR011989:Armadillo-like helical;IPR016024:Armadillo-type fold;	(GO:0005488)binding
	OrtFam_3353	15	10	Y	Y	Y	-	-	-	-	-	-	-	-	1	1	1	1	1	1	2	1	1	1	1	1	1	1	1	IPR006554:Helicase-like, DEXD box c2 type;IPR010614:DEAD2;IPR006555:Helicase, ATP-dependent, c2 type;IPR014013:Helicase, superfamily 1/2, ATP-binding domain, DinG/Rad3-type;IPR013020:DNA helicase (DNA repair), Rad3 type;IPR002464:DNA/RNA helicase, ATP-dependent, DEAH-box type, conserved site;	(GO:0008026)ATP-dependent helicase activity (GO:0004003)ATP-dependent DNA helicase activity (GO:0005634)nucleus (GO:0016817)hydrolase activity, acting on acid anhydrides (GO:0005524)ATP binding (GO:0006289)nucleotide-excision repair (GO:0003677)DNA binding (GO:0016818)hydrolase activity, acting on acid anhydrides, in phosphorus-containing anhydrides (GO:0006139)nucleobase-containing compound meta…
	OrtFam_3354	15	10	Y	Y	Y	-	-	-	-	-	-	-	-	1	1	1	1	1	1	2	1	1	1	1	1	1	1	1	IPR002809:Protein of unknown function DUF106, transmembrane;	(GO:0016020)membrane
	OrtFam_3355	15	10	Y	Y	Y	-	-	-	-	-	-	-	-	1	1	1	1	1	1	2	1	1	1	1	1	1	1	1	IPR004088:K Homology, type 1;IPR018111:K Homology, type 1, subgroup;IPR004087:K Homology;	(GO:0003723)RNA binding
	OrtFam_3356	15	10	Y	Y	Y	-	-	-	-	-	-	-	-	1	1	1	1	1	1	2	1	1	1	1	1	1	1	1	IPR001950:Translation initiation factor SUI1;	(GO:0003743)translation initiation factor activity (GO:0006413)translational initiation
	OrtFam_3358	15	10	Y	Y	Y	-	-	-	-	-	-	-	-	1	1	1	1	1	1	2	1	1	1	1	1	1	1	1	-	-
	OrtFam_3370	15	10	Y	Y	Y	-	-	-	-	-	-	-	-	1	1	1	1	1	1	2	1	1	1	1	1	1	1	1	IPR003593:ATPase, AAA+ type, core;IPR008921:DNA polymerase III, clamp loader complex, gamma/delta/delta subunit, C-terminal;IPR013748:Replication factor C;IPR003959:ATPase, AAA-type, core;	(GO:0017111)nucleoside-triphosphatase activity (GO:0000166)nucleotide binding (GO:0005524)ATP binding (GO:0005663)DNA replication factor C complex (GO:0003689)DNA clamp loader activity (GO:0003677)DNA binding (GO:0006260)DNA replication
	OrtFam_3376	15	10	Y	Y	Y	-	-	-	-	-	-	-	-	1	1	1	1	1	1	2	1	1	1	1	1	1	1	1	IPR016181:Acyl-CoA N-acyltransferase;	(GO:0016568)chromatin modification (GO:0004402)histone acetyltransferase activity
	OrtFam_3380	15	10	Y	Y	Y	-	-	-	-	-	-	-	-	1	1	1	1	1	1	2	1	1	1	1	1	1	1	1	-	-
	OrtFam_3381	15	10	Y	Y	Y	-	-	-	-	-	-	-	-	1	1	1	1	1	1	2	1	1	1	1	1	1	1	1	IPR004161:Translation elongation factor EFTu/EF1A, domain 2;IPR009000:Translation elongation/initiation factor/Ribosomal, beta-barrel;IPR000795:Protein synthesis factor, GTP-binding;IPR015760:Translation initiation factor IF- 2;IPR005225:Small GTP-binding protein domain;IPR023115:Translation initiation factor IF- 2, domain 3;	(GO:0005525)GTP binding (GO:0003924)GTPase activity
	OrtFam_3383	15	10	Y	Y	Y	-	-	-	-	-	-	-	-	1	1	1	1	1	1	2	1	1	1	1	1	1	1	1	-	(GO:0016021)integral to membrane (GO:0005783)endoplasmic reticulum (GO:0006486)protein glycosylation (GO:0004579)dolichyl-diphosphooligosaccharide-protein glycotransferase activity
	OrtFam_3384	15	10	Y	Y	Y	-	-	-	-	-	-	-	-	1	1	1	1	1	1	2	1	1	1	1	1	1	1	1	IPR017940:ABC transporter, integral membrane type 1;IPR001140:ABC transporter, transmembrane domain;IPR003593:ATPase, AAA+ type, core;IPR017871:ABC transporter, conserved site;IPR011527:ABC transporter, transmembrane domain, type 1;IPR003439:ABC transporter-like;	(GO:0017111)nucleoside-triphosphatase activity (GO:0016021)integral to membrane (GO:0006810)transport (GO:0000166)nucleotide binding (GO:0042626)ATPase activity, coupled to transmembrane movement of substances (GO:0005524)ATP binding (GO:0016887)ATPase activity (GO:0055085)transmembrane transport
	OrtFam_3385	15	10	Y	Y	Y	-	-	-	-	-	-	-	-	1	1	1	1	1	1	2	1	1	1	1	1	1	1	1	IPR003593:ATPase, AAA+ type, core;IPR017871:ABC transporter, conserved site;IPR003439:ABC transporter-like;	(GO:0017111)nucleoside-triphosphatase activity (GO:0000166)nucleotide binding (GO:0005524)ATP binding (GO:0016887)ATPase activity
	OrtFam_3390	15	10	Y	Y	Y	-	-	-	-	-	-	-	-	1	1	1	1	1	1	2	1	1	1	1	1	1	1	1	IPR016024:Armadillo-type fold;IPR007949:SDA1;	(GO:0005488)binding
	OrtFam_3393	15	10	Y	Y	Y	-	-	-	-	-	-	-	-	1	1	1	1	1	1	2	1	1	1	1	1	1	1	1	IPR002687:Pre-mRNA processing ribonucleoprotein, snoRNA-binding domain;IPR012974:NOP5, N-terminal;IPR012976:NOSIC;	-
	OrtFam_3395	15	10	Y	Y	Y	-	-	-	-	-	-	-	-	1	1	1	1	1	1	2	1	1	1	1	1	1	1	1	IPR004087:K Homology;	(GO:0003723)RNA binding
	OrtFam_3396	15	10	Y	Y	Y	-	-	-	-	-	-	-	-	1	1	1	1	1	1	2	1	1	1	1	1	1	1	1	IPR004480:Monothiol glutaredoxin-related;IPR012336:Thioredoxin-like fold;IPR012335:Thioredoxin fold;IPR002109:Glutaredoxin;	(GO:0045454)cell redox homeostasis (GO:0015035)protein disulfide oxidoreductase activity (GO:0009055)electron carrier activity
	OrtFam_3397	15	10	Y	Y	Y	-	-	-	-	-	-	-	-	1	1	1	1	1	1	2	1	1	1	1	1	1	1	1	IPR001650:Helicase, C-terminal;IPR000330:SNF2-related;IPR014001:DEAD-like helicase;	(GO:0004386)helicase activity (GO:0005524)ATP binding (GO:0003677)DNA binding (GO:0003676)nucleic acid binding
	OrtFam_3404	15	10	Y	Y	Y	-	-	-	-	-	-	-	-	1	1	1	1	1	1	1	1	1	1	2	1	1	1	1	IPR003593:ATPase, AAA+ type, core;IPR008921:DNA polymerase III, clamp loader complex, gamma/delta/delta subunit, C-terminal;IPR013748:Replication factor C;IPR003959:ATPase, AAA-type, core;	(GO:0017111)nucleoside-triphosphatase activity (GO:0000166)nucleotide binding (GO:0005524)ATP binding (GO:0005663)DNA replication factor C complex (GO:0003689)DNA clamp loader activity (GO:0003677)DNA binding (GO:0006260)DNA replication
	OrtFam_3422	15	10	Y	Y	Y	-	-	-	-	-	-	-	-	1	1	1	1	1	1	1	1	1	1	2	1	1	1	1	IPR001353:Proteasome, subunit alpha/beta;IPR000426:Proteasome, alpha-subunit, conserved site;IPR023332:Proteasome A-type subunit;	(GO:0019773)proteasome core complex, alpha-subunit complex (GO:0004298)threonine-type endopeptidase activity (GO:0051603)proteolysis involved in cellular protein catabolic process (GO:0006511)ubiquitin-dependent protein catabolic process (GO:0004175)endopeptidase activity (GO:0005839)proteasome core complex
	OrtFam_3431	15	10	Y	Y	Y	-	-	-	-	-	-	-	-	1	1	1	1	1	1	1	1	1	1	2	1	1	1	1	IPR023267:RNA (C5-cytosine) methyltransferase;IPR001678:Bacterial Fmu (Sun)/eukaryotic nucleolar NOL1/Nop2p;	-
	OrtFam_3433	15	10	Y	Y	Y	-	-	-	-	-	-	-	-	1	1	1	1	1	1	1	1	1	1	2	1	1	1	1	IPR000305:Excinuclease ABC, C subunit, N-terminal;	(GO:0004518)nuclease activity (GO:0006281)DNA repair (GO:0005622)intracellular
	OrtFam_3442	15	10	Y	Y	Y	-	-	-	-	-	-	-	-	1	1	1	1	1	1	1	1	1	1	2	1	1	1	1	-	(GO:0016021)integral to membrane
	OrtFam_3443	15	10	Y	Y	Y	-	-	-	-	-	-	-	-	1	1	1	1	1	1	1	1	1	1	2	1	1	1	1	IPR013520:Exonuclease, RNase T/DNA polymerase III;IPR012337:Ribonuclease H-like;IPR006055:Exonuclease;	(GO:0004527)exonuclease activity (GO:0005622)intracellular (GO:0003676)nucleic acid binding
	OrtFam_3459	15	10	Y	Y	Y	-	-	-	-	-	-	-	-	1	1	1	1	1	1	1	1	1	1	2	1	1	1	1	IPR007233:Sybindin-like protein;IPR011012:Longin-like;	(GO:0006810)transport (GO:0005801)cis-Golgi network (GO:0006888)ER to Golgi vesicle-mediated transport
	OrtFam_3460	15	10	Y	Y	Y	-	-	-	-	-	-	-	-	1	1	1	1	1	1	1	1	1	1	2	1	1	1	1	IPR011989:Armadillo-like helical;IPR016024:Armadillo-type fold;	(GO:0005488)binding
	OrtFam_3461	15	10	Y	Y	Y	-	-	-	-	-	-	-	-	1	1	1	1	1	1	1	1	1	1	1	2	1	1	1	IPR002307:Tyrosyl-tRNA synthetase, class Ib;IPR002305:Aminoacyl-tRNA synthetase, class Ib;IPR014729:Rossmann-like alpha/beta/alpha sandwich fold;	(GO:0004831)tyrosine-tRNA ligase activity (GO:0004812)aminoacyl-tRNA ligase activity (GO:0000166)nucleotide binding (GO:0006418)tRNA aminoacylation for protein translation (GO:0005524)ATP binding (GO:0006412)translation (GO:0006437)tyrosyl-tRNA aminoacylation (GO:0005737)cytoplasm
	OrtFam_3463	15	10	Y	Y	Y	-	-	-	-	-	-	-	-	1	1	1	1	1	1	1	1	1	1	1	2	1	1	1	IPR003957:Transcription factor, CBFA/NFYB, DNA topoisomerase;IPR003958:Transcription factor CBF/NF-Y/archaeal histone;IPR003956:Transcription factor, NFYB/HAP3, conserved site;IPR009072:Histone-fold;	(GO:0005634)nucleus (GO:0043565)sequence-specific DNA binding (GO:0005622)intracellular (GO:0003677)DNA binding (GO:0006355)regulation of transcription, DNA-dependent
	OrtFam_3465	15	10	Y	Y	Y	-	-	-	-	-	-	-	-	1	1	1	1	1	1	1	1	1	1	1	2	1	1	1	IPR005142:eRF1 domain 3;IPR005140:eRF1 domain 1/Pelota-like;IPR005141:eRF1 domain 2;	(GO:0006415)translational termination (GO:0016149)translation release factor activity, codon specific (GO:0005737)cytoplasm
	OrtFam_3466	15	10	Y	Y	Y	-	-	-	-	-	-	-	-	1	1	1	1	1	1	1	1	1	1	1	2	1	1	1	IPR004038:Ribosomal protein L7Ae/L30e/S12e/Gadd45;	(GO:0003735)structural constituent of ribosome (GO:0005622)intracellular (GO:0006412)translation (GO:0005840)ribosome
	OrtFam_3467	15	10	Y	Y	Y	-	-	-	-	-	-	-	-	1	1	1	1	1	1	1	1	1	1	1	2	1	1	1	IPR007109:Brix domain;	-
	OrtFam_3468	15	10	Y	Y	Y	-	-	-	-	-	-	-	-	1	1	1	1	1	1	1	1	1	1	1	2	1	1	1	IPR017986:WD40-repeat-containing domain;IPR001680:WD40 repeat;IPR019775:WD40 repeat, conserved site;IPR011046:WD40 repeat-like-containing domain;IPR019781:WD40 repeat, subgroup;IPR015943:WD40/YVTN repeat-like-containing domain;IPR019782:WD40 repeat 2;	(GO:0005515)protein binding
	OrtFam_3477	15	10	Y	Y	Y	-	-	-	-	-	-	-	-	1	1	1	1	1	1	1	1	1	1	1	1	1	1	2	IPR006674:Metal-dependent phosphohydrolase, HD subdomain;IPR023279:HD domain;IPR003607:Metal-dependent phosphohydrolase, HD domain;	(GO:0003824)catalytic activity (GO:0008081)phosphoric diester hydrolase activity (GO:0046872)metal ion binding
	OrtFam_3478	15	10	Y	Y	Y	-	-	-	-	-	-	-	-	1	1	1	1	1	1	1	1	1	1	1	1	1	1	2	-	(GO:0016021)integral to membrane (GO:0055114)oxidation-reduction process (GO:0050662)coenzyme binding (GO:0016616)oxidoreductase activity, acting on the CH-OH group of donors, NAD or NADP as acceptor (GO:0050661)NADP binding (GO:0008299)isoprenoid biosynthetic process
	OrtFam_3482	15	10	Y	Y	Y	-	-	-	-	-	-	-	-	1	1	1	1	1	1	1	1	1	1	1	1	1	1	2	-	(GO:0003735)structural constituent of ribosome (GO:0005622)intracellular (GO:0006412)translation (GO:0005840)ribosome
	OrtFam_3483	15	10	Y	Y	Y	-	-	-	-	-	-	-	-	1	1	1	1	1	1	1	1	1	1	1	1	1	1	2	IPR006195:Aminoacyl-tRNA synthetase, class II;IPR000738:WHEP-TRS;IPR002314:Aminoacyl-tRNA synthetase, class II (G/ H/ P/ S), conserved domain;IPR009068:S15/NS1, RNA-binding;IPR004154:Anticodon-binding;IPR002315:Glycyl-tRNA synthetase, alpha2 dimer;	(GO:0004812)aminoacyl-tRNA ligase activity (GO:0000166)nucleotide binding (GO:0006418)tRNA aminoacylation for protein translation (GO:0005524)ATP binding (GO:0006426)glycyl-tRNA aminoacylation (GO:0006412)translation (GO:0004820)glycine-tRNA ligase activity (GO:0005737)cytoplasm
	OrtFam_3484	15	10	Y	Y	Y	-	-	-	-	-	-	-	-	1	1	1	1	1	1	1	1	1	1	1	1	1	1	2	IPR008991:Translation protein SH3-like;IPR016027:Nucleic acid-binding, OB-fold-like;IPR014726:Ribosomal protein L2, domain 3;IPR022669:Ribosomal protein L2, C-terminal;IPR014722:Translation protein SH3-like, subgroup;IPR012340:Nucleic acid-binding, OB-fold;IPR022666:Ribosomal Proteins L2, RNA binding domain;IPR022671:Ribosomal protein L2, conserved site;IPR002171:Ribosomal protein L2;	(GO:0003735)structural constituent of ribosome (GO:0005622)intracellular (GO:0006412)translation (GO:0005840)ribosome
	OrtFam_3485	15	10	Y	Y	Y	-	-	-	-	-	-	-	-	1	1	1	1	1	1	1	1	1	1	1	1	1	1	2	IPR001023:Heat shock protein Hsp70;IPR018181:Heat shock protein 70, conserved site;IPR013126:Heat shock protein 70;	(GO:0006457)protein folding (GO:0005524)ATP binding (GO:0051082)unfolded protein binding
	OrtFam_3486	15	10	Y	Y	Y	-	-	-	-	-	-	-	-	1	1	1	1	1	1	1	1	1	1	1	1	1	1	2	-	(GO:0003735)structural constituent of ribosome (GO:0005622)intracellular (GO:0006412)translation (GO:0005840)ribosome
	OrtFam_3487	15	10	Y	Y	Y	-	-	-	-	-	-	-	-	1	1	1	1	1	1	1	1	1	1	1	1	1	1	2	IPR004240:Nonaspanin (TM9SF);	(GO:0016021)integral to membrane
	OrtFam_3488	15	10	Y	Y	Y	-	-	-	-	-	-	-	-	1	1	1	1	1	1	1	1	1	1	1	1	1	1	2	IPR005517:Translation elongation factor EFG/EF2, domain IV;IPR009022:Elongation factor G/III/V;IPR004161:Translation elongation factor EFTu/EF1A, domain 2;IPR009000:Translation elongation/initiation factor/Ribosomal, beta-barrel;IPR000795:Protein synthesis factor, GTP-binding;IPR000640:Translation elongation factor EFG/EF2, C-terminal;IPR020568:Ribosomal protein S5 domain 2-type fold;IPR005225:Sm…	(GO:0005525)GTP binding (GO:0003924)GTPase activity
	OrtFam_3490	15	10	Y	Y	Y	-	-	-	-	-	-	-	-	1	1	1	1	1	1	1	1	1	1	1	1	1	1	2	IPR002136:Ribosomal protein L4/L1e;IPR023574:Ribosomal protein L4 domain;	(GO:0003735)structural constituent of ribosome (GO:0006412)translation (GO:0005840)ribosome
	OrtFam_3491	15	10	Y	Y	Y	-	-	-	-	-	-	-	-	1	1	1	1	1	1	1	1	1	1	1	1	1	1	2	IPR016082:Ribosomal protein L30, ferredoxin-like fold domain;IPR005998:Ribosomal protein L7, eukaryotic;IPR018038:Ribosomal protein L30, conserved site;IPR012988:Ribosomal protein L30, N-terminal;	(GO:0030528)transcription regulator activity (GO:0003735)structural constituent of ribosome (GO:0005622)intracellular (GO:0006412)translation (GO:0005840)ribosome (GO:0015934)large ribosomal subunit
	OrtFam_3493	15	10	Y	Y	Y	-	-	-	-	-	-	-	-	1	1	1	1	1	1	1	1	1	1	1	1	1	1	2	IPR017933:Glutathione S-transferase/chloride channel, C-terminal;IPR012335:Thioredoxin fold;IPR004046:Glutathione S-transferase, C-terminal;IPR010987:Glutathione S-transferase, C-terminal-like;	(GO:0003746)translation elongation factor activity (GO:0006414)translational elongation (GO:0005853)eukaryotic translation elongation factor 1 complex
	OrtFam_3494	15	10	Y	Y	Y	-	-	-	-	-	-	-	-	1	1	1	1	1	1	1	1	1	1	1	1	1	1	2	IPR023441:Ribosomal protein L24e domain;IPR000988:Ribosomal protein L24e;	(GO:0003735)structural constituent of ribosome (GO:0006412)translation (GO:0005840)ribosome
	OrtFam_3496	15	10	Y	Y	Y	-	-	-	-	-	-	-	-	1	1	1	1	1	1	1	1	1	1	1	1	2	1	1	IPR001357:BRCT;	(GO:0005622)intracellular (GO:0005730)nucleolus (GO:0008283)cell proliferation
	OrtFam_3500	15	10	Y	Y	Y	-	-	-	-	-	-	-	-	1	1	1	1	1	1	1	1	1	1	1	1	2	1	1	IPR002013:Synaptojanin, N-terminal;	(GO:0042578)phosphoric ester hydrolase activity
	OrtFam_3501	15	10	Y	Y	Y	-	-	-	-	-	-	-	-	1	1	1	1	1	1	1	1	1	1	1	1	2	1	1	IPR020094:Pseudouridine synthase I, TruA, N-terminal;IPR020095:Pseudouridine synthase I, TruA, C-terminal;IPR020103:Pseudouridine synthase, catalytic domain;IPR020097:Pseudouridine synthase I, TruA, alpha/beta domain;IPR001406:Pseudouridine synthase I, TruA;	(GO:0003723)RNA binding (GO:0009451)RNA modification (GO:0001522)pseudouridine synthesis (GO:0009982)pseudouridine synthase activity
	OrtFam_3502	15	10	Y	Y	Y	-	-	-	-	-	-	-	-	1	1	1	1	1	1	1	1	1	1	1	1	2	1	1	IPR017986:WD40-repeat-containing domain;IPR001680:WD40 repeat;IPR020472:G-protein beta WD-40 repeat;IPR019775:WD40 repeat, conserved site;IPR011046:WD40 repeat-like-containing domain;IPR019781:WD40 repeat, subgroup;IPR015943:WD40/YVTN repeat-like-containing domain;IPR019782:WD40 repeat 2;	(GO:0005515)protein binding
	OrtFam_3503	15	10	Y	Y	Y	-	-	-	-	-	-	-	-	1	1	1	1	1	1	1	1	1	1	1	1	2	1	1	IPR003593:ATPase, AAA+ type, core;IPR003960:ATPase, AAA-type, conserved site;IPR005937:26S proteasome subunit P45;IPR003959:ATPase, AAA-type, core;	(GO:0017111)nucleoside-triphosphatase activity (GO:0000166)nucleotide binding (GO:0005524)ATP binding (GO:0030163)protein catabolic process (GO:0016787)hydrolase activity (GO:0005737)cytoplasm
	OrtFam_3507	15	10	Y	Y	Y	-	-	-	-	-	-	-	-	1	1	1	1	1	1	1	1	1	1	1	1	2	1	1	IPR021131:Ribosomal protein L18e/L15P;	(GO:0003735)structural constituent of ribosome (GO:0005622)intracellular (GO:0006412)translation (GO:0005840)ribosome
	OrtFam_3508	15	10	Y	Y	Y	-	-	-	-	-	-	-	-	1	1	1	1	1	1	1	1	1	1	1	1	2	1	1	IPR021121:Leucine carboxyl methyltransferase, eukaryotic;IPR007213:Leucine carboxyl methyltransferase;	(GO:0008168)methyltransferase activity
	OrtFam_3510	15	10	Y	Y	Y	-	-	-	-	-	-	-	-	1	1	1	1	1	1	1	1	1	1	1	1	2	1	1	IPR007109:Brix domain;IPR004154:Anticodon-binding;	(GO:0004812)aminoacyl-tRNA ligase activity (GO:0005524)ATP binding (GO:0006412)translation
	OrtFam_3513	15	10	Y	Y	Y	-	-	-	-	-	-	-	-	1	1	1	1	1	1	1	1	1	1	1	1	2	1	1	-	(GO:0016021)integral to membrane
	OrtFam_3515	15	10	Y	Y	Y	-	-	-	-	-	-	-	-	1	1	1	1	1	1	1	1	1	1	1	1	2	1	1	IPR017986:WD40-repeat-containing domain;IPR001680:WD40 repeat;IPR019775:WD40 repeat, conserved site;IPR011046:WD40 repeat-like-containing domain;IPR019781:WD40 repeat, subgroup;IPR015943:WD40/YVTN repeat-like-containing domain;IPR019782:WD40 repeat 2;	(GO:0005515)protein binding
	OrtFam_3517	15	10	Y	Y	Y	-	-	-	-	-	-	-	-	1	1	1	1	1	1	1	1	1	1	1	1	2	1	1	IPR006984:Protein of unknown function DUF652;	-
	OrtFam_3518	15	10	Y	Y	Y	-	-	-	-	-	-	-	-	1	1	1	1	1	1	1	1	1	1	1	1	2	1	1	IPR007533:Cytochrome c oxidase assembly protein CtaG/Cox11;	(GO:0005507)copper ion binding
	OrtFam_3520	15	10	Y	Y	Y	-	-	-	-	-	-	-	-	1	1	2	1	1	1	1	1	1	1	1	1	1	1	1	IPR010655:Pre-mRNA cleavage complex II Clp1;	-
	OrtFam_3521	15	10	Y	Y	Y	-	-	-	-	-	-	-	-	1	1	2	1	1	1	1	1	1	1	1	1	1	1	1	IPR021846:Protein of unknown function DUF3441;IPR008532:Domain of unknown function DUF814;IPR008616:Fibronectin-binding A, N-terminal;	-
	OrtFam_3522	15	10	Y	Y	Y	-	-	-	-	-	-	-	-	1	1	2	1	1	1	1	1	1	1	1	1	1	1	1	IPR006935:UvrABC complex, subunit B;	(GO:0004386)helicase activity (GO:0005524)ATP binding (GO:0008270)zinc ion binding (GO:0003677)DNA binding (GO:0016787)hydrolase activity (GO:0005737)cytoplasm
	OrtFam_3524	15	10	Y	Y	Y	-	-	-	-	-	-	-	-	2	1	1	1	1	1	1	1	1	1	1	1	1	1	1	IPR001279:Beta-lactamase-like;	(GO:0016787)hydrolase activity
	OrtFam_3529	15	10	Y	Y	Y	-	-	-	-	-	-	-	-	1	1	2	1	1	1	1	1	1	1	1	1	1	1	1	IPR008271:Serine/threonine-protein kinase, active site;IPR000719:Protein kinase, catalytic domain;IPR017442:Serine/threonine-protein kinase-like domain;IPR011009:Protein kinase-like domain;IPR002290:Serine/threonine-protein kinase domain;IPR017441:Protein kinase, ATP binding site;IPR020635:Tyrosine-protein kinase, catalytic domain;	(GO:0004672)protein kinase activity (GO:0005524)ATP binding (GO:0006468)protein phosphorylation (GO:0016772)transferase activity, transferring phosphorus-containing groups (GO:0004674)protein serine/threonine kinase activity
	OrtFam_3535	15	10	Y	Y	Y	-	-	-	-	-	-	-	-	1	1	2	1	1	1	1	1	1	1	1	1	1	1	1	-	-
	OrtFam_3539	15	10	Y	Y	Y	-	-	-	-	-	-	-	-	1	1	2	1	1	1	1	1	1	1	1	1	1	1	1	IPR002562:3'-5' exonuclease;IPR012337:Ribonuclease H-like;IPR002121:Helicase/RNase D C-terminal, HRDC domain;IPR010997:HRDC-like;	(GO:0003824)catalytic activity (GO:0000166)nucleotide binding (GO:0005622)intracellular (GO:0044237)cellular metabolic process (GO:0006139)nucleobase-containing compound metabolic process (GO:0008408)3'-5' exonuclease activity (GO:0006396)RNA processing (GO:0003676)nucleic acid binding
	OrtFam_3543	15	10	Y	Y	Y	-	-	-	-	-	-	-	-	1	1	2	1	1	1	1	1	1	1	1	1	1	1	1	IPR009976:Exocyst complex component Sec10;	(GO:0048278)vesicle docking (GO:0005737)cytoplasm (GO:0006887)exocytosis
	OrtFam_3546	15	10	Y	Y	Y	-	-	-	-	-	-	-	-	1	1	1	1	1	1	1	1	1	1	1	1	2	1	1	IPR001357:BRCT;IPR023214:HAD-like domain;IPR004274:NLI interacting factor;	(GO:0004721)phosphoprotein phosphatase activity (GO:0005634)nucleus (GO:0005515)protein binding (GO:0005622)intracellular
	OrtFam_3561	15	10	Y	Y	Y	-	-	-	-	-	-	-	-	1	1	2	1	1	1	1	1	1	1	1	1	1	1	1	-	-
	OrtFam_3564	15	10	Y	Y	Y	-	-	-	-	-	-	-	-	1	1	1	1	1	2	1	1	1	1	1	1	1	1	1	IPR002125:CMP/dCMP deaminase, zinc-binding;IPR016193:Cytidine deaminase-like;	(GO:0003824)catalytic activity (GO:0008270)zinc ion binding (GO:0016787)hydrolase activity
	OrtFam_3566	15	10	Y	Y	Y	-	-	-	-	-	-	-	-	1	1	1	1	2	1	1	1	1	1	1	1	1	1	1	IPR012677:Nucleotide-binding, alpha-beta plait;IPR000504:RNA recognition motif domain;	(GO:0000166)nucleotide binding (GO:0003676)nucleic acid binding
	OrtFam_3568	15	10	Y	Y	Y	-	-	-	-	-	-	-	-	1	1	1	1	1	1	1	1	1	1	1	2	1	1	1	IPR011151:Histidine triad motif;IPR019808:Histidine triad, conserved site;IPR001310:Histidine triad (HIT) protein;IPR011146:Histidine triad-like motif;	(GO:0003824)catalytic activity
	OrtFam_3569	15	10	Y	Y	Y	-	-	-	-	-	-	-	-	1	1	1	1	1	1	1	1	1	1	1	2	1	1	1	IPR022309:Ribosomal protein S8e/ribosomal biogenesis NSA2;	-
	OrtFam_3570	15	10	Y	Y	Y	-	-	-	-	-	-	-	-	1	1	1	1	1	1	1	1	1	1	1	1	1	1	2	IPR000038:Cell division protein GTP binding;	(GO:0005525)GTP binding (GO:0007049)cell cycle
	OrtFam_3576	15	10	Y	Y	Y	-	-	-	-	-	-	-	-	1	1	1	2	1	1	1	1	1	1	1	1	1	1	1	IPR008942:ENTH/VHS;IPR006903:Domain of unknown function DUF618;IPR006569:RNA polymerase II, large subunit, CTD;	-
	OrtFam_3580	15	10	Y	Y	Y	-	-	-	-	-	-	-	-	1	1	1	1	2	1	1	1	1	1	1	1	1	1	1	IPR007185:DNA polymerase alpha/epsilon, subunit B;	(GO:0003887)DNA-directed DNA polymerase activity (GO:0003677)DNA binding (GO:0006260)DNA replication
	OrtFam_3586	15	10	Y	Y	Y	-	-	-	-	-	-	-	-	1	1	1	1	1	1	1	1	1	1	1	1	2	1	1	IPR004871:Cleavage/polyadenylation specificity factor, A subunit, C-terminal;IPR015943:WD40/YVTN repeat-like-containing domain;	(GO:0005634)nucleus (GO:0005515)protein binding (GO:0003676)nucleic acid binding
	OrtFam_3587	15	10	Y	Y	Y	-	-	-	-	-	-	-	-	1	1	1	1	2	1	1	1	1	1	1	1	1	1	1	IPR002108:Actin-binding, cofilin/tropomyosin type;IPR001452:Src homology-3 domain;	(GO:0005515)protein binding (GO:0005622)intracellular (GO:0003779)actin binding
	OrtFam_3590	15	10	Y	Y	Y	-	-	-	-	-	-	-	-	1	1	1	1	1	1	1	1	1	1	1	2	1	1	1	-	(GO:0005634)nucleus
	OrtFam_3593	15	10	Y	Y	Y	-	-	-	-	-	-	-	-	1	1	1	2	1	1	1	1	1	1	1	1	1	1	1	IPR017986:WD40-repeat-containing domain;IPR001680:WD40 repeat;IPR019775:WD40 repeat, conserved site;IPR011046:WD40 repeat-like-containing domain;IPR019781:WD40 repeat, subgroup;IPR015943:WD40/YVTN repeat-like-containing domain;IPR019782:WD40 repeat 2;	(GO:0005515)protein binding
	OrtFam_3607	15	10	Y	Y	Y	-	-	-	-	-	-	-	-	1	1	1	1	1	1	1	1	1	2	1	1	1	1	1	IPR013520:Exonuclease, RNase T/DNA polymerase III;IPR012337:Ribonuclease H-like;IPR006055:Exonuclease;	(GO:0004527)exonuclease activity (GO:0005622)intracellular (GO:0003676)nucleic acid binding
	OrtFam_3610	15	10	Y	Y	Y	-	-	-	-	-	-	-	-	1	1	1	1	1	1	1	1	1	1	1	1	2	1	1	IPR001412:Aminoacyl-tRNA synthetase, class I, conserved site;IPR009008:Valyl/Leucyl/Isoleucyl-tRNA synthetase, class Ia, editing domain;IPR013155:Valyl/Leucyl/Isoleucyl-tRNA synthetase, class I, anticodon-binding;IPR002300:Aminoacyl-tRNA synthetase, class Ia;IPR014729:Rossmann-like alpha/beta/alpha sandwich fold;IPR002301:Isoleucyl-tRNA synthetase;IPR009080:Aminoacyl-tRNA synthetase, class 1a, an…	(GO:0006428)isoleucyl-tRNA aminoacylation (GO:0004812)aminoacyl-tRNA ligase activity (GO:0000166)nucleotide binding (GO:0006418)tRNA aminoacylation for protein translation (GO:0005524)ATP binding (GO:0006412)translation (GO:0005737)cytoplasm (GO:0004822)isoleucine-tRNA ligase activity
	OrtFam_3611	15	10	Y	Y	Y	-	-	-	-	-	-	-	-	1	1	1	1	1	1	1	1	2	1	1	1	1	1	1	IPR000796:Aspartate/other aminotransferase;IPR015421:Pyridoxal phosphate-dependent transferase, major region, subdomain 1;IPR004839:Aminotransferase, class I/classII;IPR004838:Aminotransferases, class-I, pyridoxal-phosphate-binding site;IPR015424:Pyridoxal phosphate-dependent transferase, major domain;	(GO:0003824)catalytic activity (GO:0008483)transaminase activity (GO:0030170)pyridoxal phosphate binding (GO:0016769)transferase activity, transferring nitrogenous groups (GO:0006520)cellular amino acid metabolic process (GO:0009058)biosynthetic process
	OrtFam_3613	15	10	Y	Y	Y	-	-	-	-	-	-	-	-	1	1	1	1	1	1	1	1	1	2	1	1	1	1	1	IPR016040:NAD(P)-binding domain;IPR005886:UDP-glucose 4-epimerase;IPR001509:NAD-dependent epimerase/dehydratase;	(GO:0003824)catalytic activity (GO:0005488)binding (GO:0050662)coenzyme binding (GO:0006012)galactose metabolic process (GO:0003978)UDP-glucose 4-epimerase activity (GO:0044237)cellular metabolic process
	OrtFam_3616	15	10	Y	Y	Y	-	-	-	-	-	-	-	-	1	1	1	1	1	1	1	1	1	2	1	1	1	1	1	IPR019452:Vacuolar sorting protein 39/Transforming growth factor beta receptor-associated domain 1;IPR019453:Vacuolar sorting protein 39/Transforming growth factor beta receptor-associated domain 2;IPR001180:Citron-like;	(GO:0005083)small GTPase regulator activity
	OrtFam_3617	15	10	Y	Y	Y	-	-	-	-	-	-	-	-	1	1	1	1	1	1	2	1	1	1	1	1	1	1	1	IPR019388:Fat storage-inducing transmembrane protein;	-
	OrtFam_3619	15	10	Y	Y	Y	-	-	-	-	-	-	-	-	1	1	1	1	1	1	1	1	1	1	1	1	2	1	1	-	-
	OrtFam_3623	15	10	Y	Y	Y	-	-	-	-	-	-	-	-	1	1	1	2	1	1	1	1	1	1	1	1	1	1	1	IPR017986:WD40-repeat-containing domain;IPR001680:WD40 repeat;IPR020472:G-protein beta WD-40 repeat;IPR019775:WD40 repeat, conserved site;IPR011046:WD40 repeat-like-containing domain;IPR019781:WD40 repeat, subgroup;IPR015943:WD40/YVTN repeat-like-containing domain;IPR019782:WD40 repeat 2;	(GO:0032040)small-subunit processome (GO:0005515)protein binding (GO:0006364)rRNA processing
	OrtFam_3627	15	10	Y	Y	Y	-	-	-	-	-	-	-	-	1	1	1	1	1	1	1	1	1	2	1	1	1	1	1	IPR012677:Nucleotide-binding, alpha-beta plait;IPR000504:RNA recognition motif domain;	(GO:0000166)nucleotide binding (GO:0003676)nucleic acid binding
	OrtFam_3629	15	10	Y	Y	Y	-	-	-	-	-	-	-	-	1	1	1	1	2	1	1	1	1	1	1	1	1	1	1	IPR012677:Nucleotide-binding, alpha-beta plait;IPR000504:RNA recognition motif domain;	(GO:0000166)nucleotide binding (GO:0003676)nucleic acid binding
	OrtFam_3631	15	10	Y	Y	Y	-	-	-	-	-	-	-	-	1	1	1	1	1	1	2	1	1	1	1	1	1	1	1	IPR006692:Coatomer, WD associated region;IPR017986:WD40-repeat-containing domain;IPR001680:WD40 repeat;IPR020472:G-protein beta WD-40 repeat;IPR019775:WD40 repeat, conserved site;IPR011046:WD40 repeat-like-containing domain;IPR019781:WD40 repeat, subgroup;IPR015943:WD40/YVTN repeat-like-containing domain;IPR019782:WD40 repeat 2;	(GO:0016192)vesicle-mediated transport (GO:0030126)COPI vesicle coat (GO:0005515)protein binding (GO:0005198)structural molecule activity (GO:0030117)membrane coat (GO:0006886)intracellular protein transport
	OrtFam_3645	15	10	Y	Y	Y	-	-	-	-	-	-	-	-	1	1	1	1	1	1	1	1	1	2	1	1	1	1	1	IPR000717:Proteasome component (PCI) domain;IPR011991:Winged helix-turn-helix transcription repressor DNA-binding;	(GO:0005515)protein binding
	OrtFam_3648	15	10	Y	Y	Y	-	-	-	-	-	-	-	-	1	1	1	2	1	1	1	1	1	1	1	1	1	1	1	IPR006133:DNA-directed DNA polymerase, family B, exonuclease domain;IPR004578:DNA-directed DNA polymerase, family B, pol2;IPR006134:DNA-directed DNA polymerase, family B, multifunctional domain;IPR012337:Ribonuclease H-like;IPR023211:DNA polymerase, palm domain;IPR006172:DNA-directed DNA polymerase, family B;IPR017964:DNA-directed DNA polymerase, family B, conserved site;	(GO:0000166)nucleotide binding (GO:0001882)nucleoside binding (GO:0003887)DNA-directed DNA polymerase activity (GO:0003677)DNA binding (GO:0006139)nucleobase-containing compound metabolic process (GO:0006260)DNA replication (GO:0003676)nucleic acid binding
	OrtFam_3649	15	10	Y	Y	Y	-	-	-	-	-	-	-	-	1	1	1	1	1	2	1	1	1	1	1	1	1	1	1	IPR018168:Ubiquinone biosynthesis hydroxylase, UbiH/UbiF/VisC/COQ6, conserved site;IPR002938:Monooxygenase, FAD-binding;IPR003042:Aromatic-ring hydroxylase-like;	(GO:0055114)oxidation-reduction process (GO:0004497)monooxygenase activity (GO:0008152)metabolic process (GO:0016491)oxidoreductase activity (GO:0006744)ubiquinone biosynthetic process (GO:0050660)flavin adenine dinucleotide binding
	OrtFam_3651	15	10	Y	Y	Y	-	-	-	-	-	-	-	-	1	1	1	1	2	1	1	1	1	1	1	1	1	1	1	IPR004114:THUMP;	-
	OrtFam_3657	15	10	Y	Y	Y	-	-	-	-	-	-	-	-	1	1	1	1	1	1	1	1	1	2	1	1	1	1	1	IPR002423:Chaperonin Cpn60/TCP-1;IPR002194:Chaperonin TCP-1, conserved site;IPR017998:Chaperone, tailless complex polypeptide 1;	(GO:0044267)cellular protein metabolic process (GO:0006457)protein folding (GO:0005524)ATP binding (GO:0051082)unfolded protein binding
	OrtFam_3658	15	10	Y	Y	Y	-	-	-	-	-	-	-	-	1	1	1	1	2	1	1	1	1	1	1	1	1	1	1	-	(GO:0005681)spliceosomal complex (GO:0000398)mRNA splicing, via spliceosome
	OrtFam_3660	15	10	Y	Y	Y	-	-	-	-	-	-	-	-	1	1	1	2	1	1	1	1	1	1	1	1	1	1	1	IPR008250:ATPase, P-type, ATPase-associated domain;IPR006544:ATPase, P-type, unknown pump specificity (type V);IPR023214:HAD-like domain;IPR023300:ATPase, P-type, cytoplasmic transduction domain A;IPR023306:ATPase, cation-transporting, domain N;IPR005834:Haloacid dehalogenase-like hydrolase;IPR018303:ATPase, P-type phosphorylation site;IPR023299:ATPase, P-type, cytoplasmic domain N;IPR001757:ATPa…	(GO:0003824)catalytic activity (GO:0016021)integral to membrane (GO:0000166)nucleotide binding (GO:0008152)metabolic process (GO:0005524)ATP binding (GO:0046872)metal ion binding (GO:0006812)cation transport (GO:0015662)ATPase activity, coupled to transmembrane movement of ions, phosphorylative mechanism (GO:0016887)ATPase activity (GO:0006200)ATP catabolic process (GO:0006754)ATP biosynthetic pr…
	OrtFam_3664	15	10	Y	Y	Y	-	-	-	-	-	-	-	-	1	1	1	1	1	1	1	1	1	1	1	1	2	1	1	IPR023214:HAD-like domain;IPR011948:Dullard phosphatase domain, eukaryotic;IPR004274:NLI interacting factor;	(GO:0005515)protein binding (GO:0016791)phosphatase activity
	OrtFam_3666	15	10	Y	Y	Y	-	-	-	-	-	-	-	-	1	1	1	1	1	2	1	1	1	1	1	1	1	1	1	IPR011989:Armadillo-like helical;IPR016024:Armadillo-type fold;	(GO:0005488)binding
	OrtFam_3673	15	10	Y	Y	Y	-	-	-	-	-	-	-	-	1	1	1	1	1	1	1	2	1	1	1	1	1	1	1	IPR016040:NAD(P)-binding domain;IPR009036:Molybdenum cofactor biosynthesis, MoeB;IPR000594:UBA/THIF-type NAD/FAD binding fold;	(GO:0003824)catalytic activity (GO:0005488)binding
	OrtFam_3677	15	10	Y	Y	Y	-	-	-	-	-	-	-	-	1	1	1	1	1	1	1	2	1	1	1	1	1	1	1	IPR000608:Ubiquitin-conjugating enzyme, E2;IPR016135:Ubiquitin-conjugating enzyme/RWD-like;IPR023313:Ubiquitin-conjugating enzyme, active site;	(GO:0016881)acid-amino acid ligase activity
	OrtFam_3679	15	10	Y	Y	Y	-	-	-	-	-	-	-	-	1	1	1	1	1	1	1	1	1	1	1	2	1	1	1	IPR009053:Prefoldin;IPR002777:Prefoldin beta-like;	(GO:0006457)protein folding (GO:0051082)unfolded protein binding (GO:0016272)prefoldin complex
	OrtFam_4069	15	10	Y	Y	Y	-	-	-	-	-	-	-	-	1	1	1	1	1	1	1	1	1	1	1	1	1	1	1	IPR013822:Signal recognition particle, SRP54 subunit, helical bundle;IPR003593:ATPase, AAA+ type, core;IPR011012:Longin-like;IPR000897:Signal recognition particle, SRP54 subunit, GTPase;	(GO:0017111)nucleoside-triphosphatase activity (GO:0006810)transport (GO:0005525)GTP binding (GO:0000166)nucleotide binding (GO:0006184)GTP catabolic process (GO:0006614)SRP-dependent cotranslational protein targeting to membrane (GO:0003924)GTPase activity (GO:0006886)intracellular protein transport
	OrtFam_4074	15	10	Y	Y	Y	-	-	-	-	-	-	-	-	1	1	1	1	1	1	1	1	1	1	1	1	1	1	1	IPR004088:K Homology, type 1;IPR013084:Zinc finger, CCHC retroviral-type;IPR018111:K Homology, type 1, subgroup;IPR004087:K Homology;IPR001878:Zinc finger, CCHC-type;	(GO:0003723)RNA binding (GO:0008270)zinc ion binding (GO:0003676)nucleic acid binding
	OrtFam_4075	15	10	Y	Y	Y	-	-	-	-	-	-	-	-	1	1	1	1	1	1	1	1	1	1	1	1	1	1	1	-	(GO:0003677)DNA binding
	OrtFam_4077	15	10	Y	Y	Y	-	-	-	-	-	-	-	-	1	1	1	1	1	1	1	1	1	1	1	1	1	1	1	IPR012936:Domain of unknown function DUF1692;	-
	OrtFam_4078	15	10	Y	Y	Y	-	-	-	-	-	-	-	-	1	1	1	1	1	1	1	1	1	1	1	1	1	1	1	IPR001790:Ribosomal protein L10/acidic P0;IPR001813:Ribosomal protein 60S;	(GO:0003735)structural constituent of ribosome (GO:0006414)translational elongation (GO:0005622)intracellular (GO:0042254)ribosome biogenesis (GO:0005840)ribosome
	OrtFam_4079	15	10	Y	Y	Y	-	-	-	-	-	-	-	-	1	1	1	1	1	1	1	1	1	1	1	1	1	1	1	IPR011991:Winged helix-turn-helix transcription repressor DNA-binding;	(GO:0006367)transcription initiation from RNA polymerase II promoter (GO:0003702)RNA polymerase II transcription factor activity
	OrtFam_4080	15	10	Y	Y	Y	-	-	-	-	-	-	-	-	1	1	1	1	1	1	1	1	1	1	1	1	1	1	1	IPR002108:Actin-binding, cofilin/tropomyosin type;	(GO:0005622)intracellular (GO:0003779)actin binding
	OrtFam_4081	15	10	Y	Y	Y	-	-	-	-	-	-	-	-	1	1	1	1	1	1	1	1	1	1	1	1	1	1	1	-	(GO:0005634)nucleus (GO:0042254)ribosome biogenesis
	OrtFam_4082	15	10	Y	Y	Y	-	-	-	-	-	-	-	-	1	1	1	1	1	1	1	1	1	1	1	1	1	1	1	IPR003593:ATPase, AAA+ type, core;IPR008921:DNA polymerase III, clamp loader complex, gamma/delta/delta subunit, C-terminal;IPR013748:Replication factor C;IPR003959:ATPase, AAA-type, core;	(GO:0017111)nucleoside-triphosphatase activity (GO:0000166)nucleotide binding (GO:0005524)ATP binding (GO:0005663)DNA replication factor C complex (GO:0003689)DNA clamp loader activity (GO:0003677)DNA binding (GO:0006260)DNA replication
	OrtFam_4084	15	10	Y	Y	Y	-	-	-	-	-	-	-	-	1	1	1	1	1	1	1	1	1	1	1	1	1	1	1	IPR009019:K Homology, prokaryotic type;IPR015946:K homology domain-like, alpha/beta;	(GO:0003723)RNA binding (GO:0003735)structural constituent of ribosome (GO:0005622)intracellular (GO:0006412)translation (GO:0005840)ribosome (GO:0015935)small ribosomal subunit
	OrtFam_4085	15	10	Y	Y	Y	-	-	-	-	-	-	-	-	1	1	1	1	1	1	1	1	1	1	1	1	1	1	1	IPR002917:GTP-binding domain, HSR1-related;IPR012676:TGS-like;IPR006074:GTP1/OBG, conserved site;IPR005225:Small GTP-binding protein domain;IPR004095:TGS;IPR006073:GTP1/OBG;	(GO:0005525)GTP binding (GO:0005622)intracellular
	OrtFam_4087	15	10	Y	Y	Y	-	-	-	-	-	-	-	-	1	1	1	1	1	1	1	1	1	1	1	1	1	1	1	IPR000408:Regulator of chromosome condensation, RCC1;IPR009091:Regulator of chromosome condensation/beta-lactamase-inhibitor protein II;	-
	OrtFam_4088	15	10	Y	Y	Y	-	-	-	-	-	-	-	-	1	1	1	1	1	1	1	1	1	1	1	1	1	1	1	IPR004328:BRO1 domain;	-
	OrtFam_4089	15	10	Y	Y	Y	-	-	-	-	-	-	-	-	1	1	1	1	1	1	1	1	1	1	1	1	1	1	1	IPR001451:Bacterial transferase hexapeptide repeat;IPR018357:Hexapeptide transferase, conserved site;IPR005835:Nucleotidyl transferase;	(GO:0016779)nucleotidyltransferase activity (GO:0016740)transferase activity (GO:0009058)biosynthetic process
	OrtFam_4098	15	10	Y	Y	Y	-	-	-	-	-	-	-	-	1	1	1	1	1	1	1	1	1	1	1	1	1	1	1	-	(GO:0019867)outer membrane
	OrtFam_4101	15	10	Y	Y	Y	-	-	-	-	-	-	-	-	1	1	1	1	1	1	1	1	1	1	1	1	1	1	1	IPR019734:Tetratricopeptide repeat;IPR001440:Tetratricopeptide TPR-1;IPR006636:Heat shock chaperonin-binding;IPR013026:Tetratricopeptide repeat-containing;IPR011990:Tetratricopeptide-like helical;	(GO:0005488)binding (GO:0005515)protein binding
	OrtFam_4102	15	10	Y	Y	Y	-	-	-	-	-	-	-	-	1	1	1	1	1	1	1	1	1	1	1	1	1	1	1	-	-
	OrtFam_4105	15	10	Y	Y	Y	-	-	-	-	-	-	-	-	1	1	1	1	1	1	1	1	1	1	1	1	1	1	1	IPR002423:Chaperonin Cpn60/TCP-1;IPR002194:Chaperonin TCP-1, conserved site;IPR017998:Chaperone, tailless complex polypeptide 1;	(GO:0044267)cellular protein metabolic process (GO:0006457)protein folding (GO:0005524)ATP binding (GO:0051082)unfolded protein binding
	OrtFam_4107	15	10	Y	Y	Y	-	-	-	-	-	-	-	-	1	1	1	1	1	1	1	1	1	1	1	1	1	1	1	IPR006767:Cwf19-like protein, C-terminal domain-2;IPR006768:Cwf19-like, C-terminal domain-1;IPR011146:Histidine triad-like motif;	(GO:0003824)catalytic activity
	OrtFam_4110	15	10	Y	Y	Y	-	-	-	-	-	-	-	-	1	1	1	1	1	1	1	1	1	1	1	1	1	1	1	IPR017986:WD40-repeat-containing domain;IPR001680:WD40 repeat;IPR011046:WD40 repeat-like-containing domain;IPR019781:WD40 repeat, subgroup;IPR015943:WD40/YVTN repeat-like-containing domain;IPR019782:WD40 repeat 2;	(GO:0005515)protein binding
	OrtFam_4111	15	10	Y	Y	Y	-	-	-	-	-	-	-	-	1	1	1	1	1	1	1	1	1	1	1	1	1	1	1	IPR000717:Proteasome component (PCI) domain;	(GO:0005515)protein binding
	OrtFam_4112	15	10	Y	Y	Y	-	-	-	-	-	-	-	-	1	1	1	1	1	1	1	1	1	1	1	1	1	1	1	IPR021133:HEAT, type 2;IPR011989:Armadillo-like helical;IPR016024:Armadillo-type fold;IPR004155:PBS lyase HEAT-like repeat;	(GO:0005488)binding
	OrtFam_4113	15	10	Y	Y	Y	-	-	-	-	-	-	-	-	1	1	1	1	1	1	1	1	1	1	1	1	1	1	1	IPR019734:Tetratricopeptide repeat;IPR003107:RNA-processing protein, HAT helix;IPR013026:Tetratricopeptide repeat-containing;IPR011990:Tetratricopeptide-like helical;	(GO:0005488)binding (GO:0005634)nucleus (GO:0005515)protein binding (GO:0000398)mRNA splicing, via spliceosome (GO:0005622)intracellular (GO:0006396)RNA processing
	OrtFam_4114	15	10	Y	Y	Y	-	-	-	-	-	-	-	-	1	1	1	1	1	1	1	1	1	1	1	1	1	1	1	IPR006811:RNA polymerase II subunit A;	(GO:0004721)phosphoprotein phosphatase activity (GO:0006397)mRNA processing (GO:0005634)nucleus
	OrtFam_4115	15	10	Y	Y	Y	-	-	-	-	-	-	-	-	1	1	1	1	1	1	1	1	1	1	1	1	1	1	1	IPR016196:Major facilitator superfamily domain, general substrate transporter;	-
	OrtFam_4116	15	10	Y	Y	Y	-	-	-	-	-	-	-	-	1	1	1	1	1	1	1	1	1	1	1	1	1	1	1	-	(GO:0016021)integral to membrane (GO:0015031)protein transport (GO:0008565)protein transporter activity
	OrtFam_4120	15	10	Y	Y	Y	-	-	-	-	-	-	-	-	1	1	1	1	1	1	1	1	1	1	1	1	1	1	1	IPR007198:Ssl1-like;IPR002035:von Willebrand factor, type A;IPR003903:Ubiquitin interacting motif;	(GO:0005515)protein binding (GO:0008270)zinc ion binding (GO:0006281)DNA repair (GO:0006355)regulation of transcription, DNA-dependent
	OrtFam_4122	15	10	Y	Y	Y	-	-	-	-	-	-	-	-	1	1	1	1	1	1	1	1	1	1	1	1	1	1	1	IPR006649:Like-Sm ribonucleoprotein (LSM) domain, eukaryotic/archaea-type;IPR010920:Like-Sm ribonucleoprotein (LSM)-related domain;IPR001163:Like-Sm ribonucleoprotein (LSM) domain;	-
	OrtFam_4123	15	10	Y	Y	Y	-	-	-	-	-	-	-	-	1	1	1	1	1	1	1	1	1	1	1	1	1	1	1	IPR015421:Pyridoxal phosphate-dependent transferase, major region, subdomain 1;IPR020578:Aminotransferase class-V pyridoxal-phosphate binding site;IPR015422:Pyridoxal phosphate-dependent transferase, major region, subdomain 2;IPR000192:Aminotransferase, class V/Cysteine desulfurase;IPR015424:Pyridoxal phosphate-dependent transferase, major domain;	(GO:0003824)catalytic activity (GO:0030170)pyridoxal phosphate binding (GO:0008152)metabolic process
	OrtFam_4124	15	10	Y	Y	Y	-	-	-	-	-	-	-	-	1	1	1	1	1	1	1	1	1	1	1	1	1	1	1	IPR000994:Peptidase M24, structural domain;	(GO:0009987)cellular process
	OrtFam_4126	15	10	Y	Y	Y	-	-	-	-	-	-	-	-	1	1	1	1	1	1	1	1	1	1	1	1	1	1	1	IPR000398:Thymidylate synthase;	(GO:0006231)dTMP biosynthetic process (GO:0004799)thymidylate synthase activity
	OrtFam_4128	15	10	Y	Y	Y	-	-	-	-	-	-	-	-	1	1	1	1	1	1	1	1	1	1	1	1	1	1	1	IPR001650:Helicase, C-terminal;IPR000330:SNF2-related;IPR014001:DEAD-like helicase;	(GO:0004386)helicase activity (GO:0005524)ATP binding (GO:0003677)DNA binding (GO:0003676)nucleic acid binding
	OrtFam_4129	15	10	Y	Y	Y	-	-	-	-	-	-	-	-	1	1	1	1	1	1	1	1	1	1	1	1	1	1	1	IPR017986:WD40-repeat-containing domain;IPR001680:WD40 repeat;IPR020472:G-protein beta WD-40 repeat;IPR019775:WD40 repeat, conserved site;IPR011046:WD40 repeat-like-containing domain;IPR019781:WD40 repeat, subgroup;IPR015943:WD40/YVTN repeat-like-containing domain;IPR019782:WD40 repeat 2;	(GO:0005515)protein binding
	OrtFam_4130	15	10	Y	Y	Y	-	-	-	-	-	-	-	-	1	1	1	1	1	1	1	1	1	1	1	1	1	1	1	IPR000089:Biotin/lipoyl attachment;IPR003016:2-oxo acid dehydrogenase, lipoyl-binding site;IPR011053:Single hybrid motif;IPR023213:Chloramphenicol acetyltransferase-like domain;IPR001078:2-oxoacid dehydrogenase acyltransferase, catalytic domain;	(GO:0008152)metabolic process (GO:0006099)tricarboxylic acid cycle (GO:0008415)transferase activity, transferring acyl groups
	OrtFam_4133	15	10	Y	Y	Y	-	-	-	-	-	-	-	-	1	1	1	1	1	1	1	1	1	1	1	1	1	1	1	IPR018934:RIO-like kinase;IPR011009:Protein kinase-like domain;IPR000687:RIO kinase;IPR018935:RIO kinase, conserved site;	(GO:0003824)catalytic activity (GO:0005524)ATP binding (GO:0016772)transferase activity, transferring phosphorus-containing groups (GO:0004674)protein serine/threonine kinase activity
	OrtFam_4136	15	10	Y	Y	Y	-	-	-	-	-	-	-	-	1	1	1	1	1	1	1	1	1	1	1	1	1	1	1	IPR004843:Metallo-dependent phosphatase;	(GO:0005634)nucleus (GO:0006302)double-strand break repair (GO:0004519)endonuclease activity (GO:0004527)exonuclease activity (GO:0030145)manganese ion binding (GO:0016787)hydrolase activity (GO:0006259)DNA metabolic process
	OrtFam_4137	15	10	Y	Y	Y	-	-	-	-	-	-	-	-	1	1	1	1	1	1	1	1	1	1	1	1	1	1	1	-	-
	OrtFam_4140	15	10	Y	Y	Y	-	-	-	-	-	-	-	-	1	1	1	1	1	1	1	1	1	1	1	1	1	1	1	-	(GO:0042254)ribosome biogenesis
	OrtFam_4141	15	10	Y	Y	Y	-	-	-	-	-	-	-	-	1	1	1	1	1	1	1	1	1	1	1	1	1	1	1	IPR013083:Zinc finger, RING/FYVE/PHD-type;IPR017986:WD40-repeat-containing domain;IPR001680:WD40 repeat;IPR013915:Pre-mRNA-splicing factor 19;IPR020472:G-protein beta WD-40 repeat;IPR019775:WD40 repeat, conserved site;IPR011046:WD40 repeat-like-containing domain;IPR019781:WD40 repeat, subgroup;IPR015943:WD40/YVTN repeat-like-containing domain;IPR003613:U box domain;IPR019782:WD40 repeat 2;	(GO:0004842)ubiquitin-protein ligase activity (GO:0005515)protein binding (GO:0016567)protein ubiquitination (GO:0000151)ubiquitin ligase complex
	OrtFam_4142	15	10	Y	Y	Y	-	-	-	-	-	-	-	-	1	1	1	1	1	1	1	1	1	1	1	1	1	1	1	IPR007148:Small-subunit processome, Utp12;IPR017986:WD40-repeat-containing domain;IPR011047:Quinonprotein alcohol dehydrogenase-like;IPR001680:WD40 repeat;IPR019775:WD40 repeat, conserved site;IPR011046:WD40 repeat-like-containing domain;IPR019781:WD40 repeat, subgroup;IPR015943:WD40/YVTN repeat-like-containing domain;IPR019782:WD40 repeat 2;	(GO:0005515)protein binding
	OrtFam_4146	15	10	Y	Y	Y	-	-	-	-	-	-	-	-	1	1	1	1	1	1	1	1	1	1	1	1	1	1	1	IPR004843:Metallo-dependent phosphatase;	(GO:0006397)mRNA processing (GO:0016788)hydrolase activity, acting on ester bonds (GO:0016787)hydrolase activity
	OrtFam_4147	15	10	Y	Y	Y	-	-	-	-	-	-	-	-	1	1	1	1	1	1	1	1	1	1	1	1	1	1	1	IPR001296:Glycosyl transferase, family 1;	(GO:0009058)biosynthetic process
	OrtFam_4153	15	10	Y	Y	Y	-	-	-	-	-	-	-	-	1	1	1	1	1	1	1	1	1	1	1	1	1	1	1	IPR012287:Homeodomain-related;IPR021786:Protein of unknown function DUF3351;IPR014778:Myb, DNA-binding;IPR009057:Homeodomain-like;IPR015495:Myb transcription factor;IPR017930:Transcription regulator HTH, Myb-type, DNA-binding;IPR001005:SANT domain, DNA binding;	(GO:0005515)protein binding (GO:0003677)DNA binding (GO:0006355)regulation of transcription, DNA-dependent
	OrtFam_4154	15	10	Y	Y	Y	-	-	-	-	-	-	-	-	1	1	1	1	1	1	1	1	1	1	1	1	1	1	1	IPR001250:Mannose-6-phosphate isomerase, type I;IPR016305:Mannose-6-phosphate isomerase;IPR014710:RmlC-like jelly roll fold;IPR018050:Phosphomannose isomerase, type I, conserved site;IPR011051:Cupin, RmlC-type;	(GO:0005975)carbohydrate metabolic process (GO:0008270)zinc ion binding (GO:0004476)mannose-6-phosphate isomerase activity
	OrtFam_4155	15	10	Y	Y	Y	-	-	-	-	-	-	-	-	1	1	1	1	1	1	1	1	1	1	1	1	1	1	1	IPR003095:Heat shock protein DnaJ;IPR001623:Heat shock protein DnaJ, N-terminal;IPR018253:Heat shock protein DnaJ, conserved site;IPR015399:Domain of unknown function DUF1977, DnaJ-like;	(GO:0006457)protein folding (GO:0051082)unfolded protein binding (GO:0031072)heat shock protein binding
	OrtFam_4159	15	10	Y	Y	Y	-	-	-	-	-	-	-	-	1	1	1	1	1	1	1	1	1	1	1	1	1	1	1	IPR013083:Zinc finger, RING/FYVE/PHD-type;IPR007087:Zinc finger, C2H2-type;IPR001841:Zinc finger, RING-type;IPR015880:Zinc finger, C2H2-like;	(GO:0005515)protein binding (GO:0008270)zinc ion binding (GO:0005622)intracellular
	OrtFam_4161	15	10	Y	Y	Y	-	-	-	-	-	-	-	-	1	1	1	1	1	1	1	1	1	1	1	1	1	1	1	IPR007243:Autophagy-related protein 6;	(GO:0006914)autophagy
	OrtFam_4164	15	10	Y	Y	Y	-	-	-	-	-	-	-	-	1	1	1	1	1	1	1	1	1	1	1	1	1	1	1	IPR002842:ATPase, V1/A1 complex, subunit E;	(GO:0015991)ATP hydrolysis coupled proton transport (GO:0033178)proton-transporting two-sector ATPase complex, catalytic domain (GO:0046961)proton-transporting ATPase activity, rotational mechanism
	OrtFam_4166	15	10	Y	Y	Y	-	-	-	-	-	-	-	-	1	1	1	1	1	1	1	1	1	1	1	1	1	1	1	IPR016040:NAD(P)-binding domain;IPR023753:Pyridine nucleotide-disulphide oxidoreductase, ; FAD/NAD(P)-binding domain;	(GO:0005488)binding
	OrtFam_4169	15	10	Y	Y	Y	-	-	-	-	-	-	-	-	1	1	1	1	1	1	1	1	1	1	1	1	1	1	1	IPR000690:Zinc finger, C2H2-type matrin;	(GO:0005634)nucleus (GO:0008270)zinc ion binding (GO:0003676)nucleic acid binding
	OrtFam_4170	15	10	Y	Y	Y	-	-	-	-	-	-	-	-	1	1	1	1	1	1	1	1	1	1	1	1	1	1	1	IPR017946:PLC-like phosphodiesterase, TIM beta/alpha-barrel domain;IPR013784:Carbohydrate-binding-like fold;IPR013783:Immunoglobulin-like fold;IPR002044:Glycoside hydrolase, carbohydrate-binding;IPR004129:Glycerophosphoryl diester phosphodiesterase;	(GO:0003824)catalytic activity (GO:0008889)glycerophosphodiester phosphodiesterase activity (GO:0030246)carbohydrate binding (GO:0008081)phosphoric diester hydrolase activity (GO:0005975)carbohydrate metabolic process (GO:0006629)lipid metabolic process (GO:0006071)glycerol metabolic process
	OrtFam_4171	15	10	Y	Y	Y	-	-	-	-	-	-	-	-	1	1	1	1	1	1	1	1	1	1	1	1	1	1	1	IPR009061:DNA binding domain, putative;IPR005146:B3/B4 tRNA-binding domain;	(GO:0003723)RNA binding (GO:0000166)nucleotide binding (GO:0005524)ATP binding (GO:0006412)translation (GO:0004826)phenylalanine-tRNA ligase activity (GO:0006432)phenylalanyl-tRNA aminoacylation (GO:0000287)magnesium ion binding (GO:0005737)cytoplasm
	OrtFam_4173	15	10	Y	Y	Y	-	-	-	-	-	-	-	-	1	1	1	1	1	1	1	1	1	1	1	1	1	1	1	IPR019734:Tetratricopeptide repeat;IPR011990:Tetratricopeptide-like helical;	(GO:0005488)binding (GO:0008312)7S RNA binding (GO:0005515)protein binding (GO:0006614)SRP-dependent cotranslational protein targeting to membrane (GO:0048500)signal recognition particle
	OrtFam_4175	15	10	Y	Y	Y	-	-	-	-	-	-	-	-	1	1	1	1	1	1	1	1	1	1	1	1	1	1	1	IPR001650:Helicase, C-terminal;IPR014014:RNA helicase, DEAD-box type, Q motif;IPR000629:RNA helicase, ATP-dependent, DEAD-box, conserved site;IPR011545:DNA/RNA helicase, DEAD/DEAH box type, N-terminal;IPR014001:DEAD-like helicase;	(GO:0008026)ATP-dependent helicase activity (GO:0004386)helicase activity (GO:0005524)ATP binding (GO:0003676)nucleic acid binding
	OrtFam_4177	15	10	Y	Y	Y	-	-	-	-	-	-	-	-	1	1	1	1	1	1	1	1	1	1	1	1	1	1	1	IPR023333:Proteasome B-type subunit;IPR016050:Proteasome, beta-type subunit, conserved site;IPR001353:Proteasome, subunit alpha/beta;IPR000243:Peptidase T1A, proteasome beta-subunit;	(GO:0004298)threonine-type endopeptidase activity (GO:0051603)proteolysis involved in cellular protein catabolic process (GO:0004175)endopeptidase activity (GO:0005839)proteasome core complex
	OrtFam_4180	15	10	Y	Y	Y	-	-	-	-	-	-	-	-	1	1	1	1	1	1	1	1	1	1	1	1	1	1	1	IPR012677:Nucleotide-binding, alpha-beta plait;IPR000504:RNA recognition motif domain;	(GO:0000166)nucleotide binding (GO:0003676)nucleic acid binding
	OrtFam_4181	15	10	Y	Y	Y	-	-	-	-	-	-	-	-	1	1	1	1	1	1	1	1	1	1	1	1	1	1	1	IPR004179:Sec63 domain;IPR003095:Heat shock protein DnaJ;IPR023290:Sec63-domain;IPR001623:Heat shock protein DnaJ, N-terminal;	(GO:0006457)protein folding (GO:0051082)unfolded protein binding (GO:0031072)heat shock protein binding
	OrtFam_4182	15	10	Y	Y	Y	-	-	-	-	-	-	-	-	1	1	1	1	1	1	1	1	1	1	1	1	1	1	1	IPR004820:Cytidylyltransferase;IPR014729:Rossmann-like alpha/beta/alpha sandwich fold;IPR001977:Dephospho-CoA kinase;	(GO:0004140)dephospho-CoA kinase activity (GO:0016779)nucleotidyltransferase activity (GO:0005524)ATP binding (GO:0009058)biosynthetic process (GO:0015937)coenzyme A biosynthetic process
	OrtFam_4185	15	10	Y	Y	Y	-	-	-	-	-	-	-	-	1	1	1	1	1	1	1	1	1	1	1	1	1	1	1	IPR000719:Protein kinase, catalytic domain;IPR017442:Serine/threonine-protein kinase-like domain;IPR011009:Protein kinase-like domain;IPR002290:Serine/threonine-protein kinase domain;IPR001763:Rhodanese-like;IPR000195:Rab-GAP/TBC domain;	(GO:0005097)Rab GTPase activator activity (GO:0004672)protein kinase activity (GO:0005524)ATP binding (GO:0005622)intracellular (GO:0006468)protein phosphorylation (GO:0016772)transferase activity, transferring phosphorus-containing groups (GO:0004674)protein serine/threonine kinase activity (GO:0032313)regulation of Rab GTPase activity
	OrtFam_4189	15	10	Y	Y	Y	-	-	-	-	-	-	-	-	1	1	1	1	1	1	1	1	1	1	1	1	1	1	1	IPR016050:Proteasome, beta-type subunit, conserved site;IPR001353:Proteasome, subunit alpha/beta;IPR000426:Proteasome, alpha-subunit, conserved site;IPR023332:Proteasome A-type subunit;	(GO:0019773)proteasome core complex, alpha-subunit complex (GO:0004298)threonine-type endopeptidase activity (GO:0051603)proteolysis involved in cellular protein catabolic process (GO:0006511)ubiquitin-dependent protein catabolic process (GO:0004175)endopeptidase activity (GO:0005839)proteasome core complex
	OrtFam_4191	15	10	Y	Y	Y	-	-	-	-	-	-	-	-	1	1	1	1	1	1	1	1	1	1	1	1	1	1	1	IPR019734:Tetratricopeptide repeat;IPR013026:Tetratricopeptide repeat-containing;IPR011990:Tetratricopeptide-like helical;	(GO:0005488)binding (GO:0005515)protein binding
	OrtFam_4194	15	10	Y	Y	Y	-	-	-	-	-	-	-	-	1	1	1	1	1	1	1	1	1	1	1	1	1	1	1	IPR000194:ATPase, alpha/beta subunit, nucleotide-binding domain;IPR004100:ATPase, F1/V1/A1 complex, alpha/beta subunit, N-terminal;IPR000793:ATPase, F1/V1/A1 complex, alpha/beta subunit, C-terminal;IPR018118:ATPase, F1/A1 complex, alpha/beta subunit, N-terminal;IPR020003:ATPase, alpha/beta subunit, nucleotide-binding domain, active site;	(GO:0015986)ATP synthesis coupled proton transport (GO:0015991)ATP hydrolysis coupled proton transport (GO:0033178)proton-transporting two-sector ATPase complex, catalytic domain (GO:0046933)proton-transporting ATP synthase activity, rotational mechanism (GO:0005524)ATP binding (GO:0046961)proton-transporting ATPase activity, rotational mechanism (GO:0015992)proton transport (GO:0046034)ATP metab…
	OrtFam_4201	15	10	Y	Y	Y	-	-	-	-	-	-	-	-	1	1	1	1	1	1	1	1	1	1	1	1	1	1	1	IPR013785:Aldolase-type TIM barrel;	(GO:0003824)catalytic activity (GO:0008152)metabolic process
	OrtFam_4202	15	10	Y	Y	Y	-	-	-	-	-	-	-	-	1	1	1	1	1	1	1	1	1	1	1	1	1	1	1	IPR013753:Ras;IPR002041:Ran GTPase;IPR005225:Small GTP-binding protein domain;IPR003579:Ras small GTPase, Rab type;IPR003578:Small GTPase, Rho type;IPR020851:Small GTPase;IPR003577:Ras small GTPase, Ras type;IPR001806:Ras GTPase;	(GO:0007165)signal transduction (GO:0005525)GTP binding (GO:0015031)protein transport (GO:0007264)small GTPase mediated signal transduction (GO:0006184)GTP catabolic process (GO:0005622)intracellular (GO:0003924)GTPase activity (GO:0006913)nucleocytoplasmic transport (GO:0006886)intracellular protein transport
	OrtFam_4203	15	10	Y	Y	Y	-	-	-	-	-	-	-	-	1	1	1	1	1	1	1	1	1	1	1	1	1	1	1	IPR019591:ATPase-like, ParA/MinD;IPR003593:ATPase, AAA+ type, core;IPR000808:Mrp, conserved site;	(GO:0017111)nucleoside-triphosphatase activity (GO:0000166)nucleotide binding (GO:0005524)ATP binding
	OrtFam_4204	15	10	Y	Y	Y	-	-	-	-	-	-	-	-	1	1	1	1	1	1	1	1	1	1	1	1	1	1	1	IPR001650:Helicase, C-terminal;IPR014014:RNA helicase, DEAD-box type, Q motif;IPR000629:RNA helicase, ATP-dependent, DEAD-box, conserved site;IPR011545:DNA/RNA helicase, DEAD/DEAH box type, N-terminal;IPR014001:DEAD-like helicase;	(GO:0008026)ATP-dependent helicase activity (GO:0004386)helicase activity (GO:0005524)ATP binding (GO:0003676)nucleic acid binding
	OrtFam_4205	15	10	Y	Y	Y	-	-	-	-	-	-	-	-	1	1	1	1	1	1	1	1	1	1	1	1	1	1	1	IPR008971:HSP40/DnaJ peptide-binding;IPR001305:Heat shock protein DnaJ, cysteine-rich domain;IPR003095:Heat shock protein DnaJ;IPR001623:Heat shock protein DnaJ, N-terminal;IPR012724:Chaperone DnaJ;IPR018253:Heat shock protein DnaJ, conserved site;IPR002939:Chaperone DnaJ, C-terminal;	(GO:0009408)response to heat (GO:0006457)protein folding (GO:0005524)ATP binding (GO:0051082)unfolded protein binding (GO:0031072)heat shock protein binding
	OrtFam_4209	15	10	Y	Y	Y	-	-	-	-	-	-	-	-	1	1	1	1	1	1	1	1	1	1	1	1	1	1	1	IPR019734:Tetratricopeptide repeat;IPR011990:Tetratricopeptide-like helical;	(GO:0005488)binding (GO:0005515)protein binding
	OrtFam_4218	15	10	Y	Y	Y	-	-	-	-	-	-	-	-	1	1	1	1	1	1	1	1	1	1	1	1	1	1	1	-	-
	OrtFam_4221	15	10	Y	Y	Y	-	-	-	-	-	-	-	-	1	1	1	1	1	1	1	1	1	1	1	1	1	1	1	-	-
	OrtFam_4222	15	10	Y	Y	Y	-	-	-	-	-	-	-	-	1	1	1	1	1	1	1	1	1	1	1	1	1	1	1	IPR001567:Peptidase M3A/M3B;	(GO:0004222)metalloendopeptidase activity (GO:0006508)proteolysis
	OrtFam_4228	15	10	Y	Y	Y	-	-	-	-	-	-	-	-	1	1	1	1	1	1	1	1	1	1	1	1	1	1	1	IPR002917:GTP-binding domain, HSR1-related;IPR013029:Domain of unknown function DUF933;IPR012676:TGS-like;IPR012675:Beta-grasp fold, ferredoxin-type;IPR006073:GTP1/OBG;	(GO:0005525)GTP binding (GO:0005622)intracellular
	OrtFam_4229	15	10	Y	Y	Y	-	-	-	-	-	-	-	-	1	1	1	1	1	1	1	1	1	1	1	1	1	1	1	IPR015429:Cyclin C/H/T/L;IPR013763:Cyclin-like;IPR006671:Cyclin, N-terminal;	(GO:0000079)regulation of cyclin-dependent protein serine/threonine kinase activity (GO:0006355)regulation of transcription, DNA-dependent (GO:0019901)protein kinase binding
	OrtFam_4231	15	10	Y	Y	Y	-	-	-	-	-	-	-	-	1	1	1	1	1	1	1	1	1	1	1	1	1	1	1	IPR000717:Proteasome component (PCI) domain;IPR011991:Winged helix-turn-helix transcription repressor DNA-binding;IPR019585:26S proteasome, regulatory subunit Rpn7;	(GO:0005515)protein binding
	OrtFam_4232	15	10	Y	Y	Y	-	-	-	-	-	-	-	-	1	1	1	1	1	1	1	1	1	1	1	1	1	1	1	IPR001650:Helicase, C-terminal;IPR014014:RNA helicase, DEAD-box type, Q motif;IPR000629:RNA helicase, ATP-dependent, DEAD-box, conserved site;IPR011545:DNA/RNA helicase, DEAD/DEAH box type, N-terminal;IPR014001:DEAD-like helicase;	(GO:0008026)ATP-dependent helicase activity (GO:0004386)helicase activity (GO:0005524)ATP binding (GO:0003676)nucleic acid binding
	OrtFam_4233	15	10	Y	Y	Y	-	-	-	-	-	-	-	-	1	1	1	1	1	1	1	1	1	1	1	1	1	1	1	IPR007282:NOT2/NOT3/NOT5;	(GO:0005634)nucleus (GO:0030528)transcription regulator activity (GO:0006355)regulation of transcription, DNA-dependent
	OrtFam_4234	15	10	Y	Y	Y	-	-	-	-	-	-	-	-	1	1	1	1	1	1	1	1	1	1	1	1	1	1	1	-	(GO:0003723)RNA binding (GO:0008168)methyltransferase activity (GO:0008033)tRNA processing (GO:0006364)rRNA processing
	OrtFam_4235	15	10	Y	Y	Y	-	-	-	-	-	-	-	-	1	1	1	1	1	1	1	1	1	1	1	1	1	1	1	IPR002319:Phenylalanyl-tRNA synthetase;IPR006195:Aminoacyl-tRNA synthetase, class II;IPR005121:Phenylalanyl-tRNA synthetase, beta subunit, ferrodoxin-fold anticodon-binding;	(GO:0004812)aminoacyl-tRNA ligase activity (GO:0043039)tRNA aminoacylation (GO:0000166)nucleotide binding (GO:0006418)tRNA aminoacylation for protein translation (GO:0005524)ATP binding (GO:0008033)tRNA processing (GO:0006412)translation (GO:0004826)phenylalanine-tRNA ligase activity (GO:0006432)phenylalanyl-tRNA aminoacylation (GO:0000287)magnesium ion binding (GO:0005737)cytoplasm (GO:0000049)t…
	OrtFam_4239	15	10	Y	Y	Y	-	-	-	-	-	-	-	-	1	1	1	1	1	1	1	1	1	1	1	1	1	1	1	IPR017860:Peptidase M22, glycoprotease, conserved site;IPR000905:Peptidase M22, glycoprotease;IPR017861:Peptidase M22, glycoprotease, subgroup;	(GO:0004222)metalloendopeptidase activity (GO:0006508)proteolysis
	OrtFam_4242	15	10	Y	Y	Y	-	-	-	-	-	-	-	-	1	1	1	1	1	1	1	1	1	1	1	1	1	1	1	IPR019818:Isocitrate/isopropylmalate dehydrogenase, conserved site;IPR001804:Isocitrate/isopropylmalate dehydrogenase;IPR004434:Isocitrate dehydrogenase NAD-dependent;	(GO:0055114)oxidation-reduction process (GO:0004449)isocitrate dehydrogenase (NAD+) activity (GO:0006099)tricarboxylic acid cycle (GO:0016616)oxidoreductase activity, acting on the CH-OH group of donors, NAD or NADP as acceptor (GO:0051287)NAD binding (GO:0000287)magnesium ion binding
	OrtFam_4247	15	10	Y	Y	Y	-	-	-	-	-	-	-	-	1	1	1	1	1	1	1	1	1	1	1	1	1	1	1	IPR001353:Proteasome, subunit alpha/beta;IPR000426:Proteasome, alpha-subunit, conserved site;IPR023332:Proteasome A-type subunit;	(GO:0019773)proteasome core complex, alpha-subunit complex (GO:0004298)threonine-type endopeptidase activity (GO:0051603)proteolysis involved in cellular protein catabolic process (GO:0006511)ubiquitin-dependent protein catabolic process (GO:0004175)endopeptidase activity (GO:0005839)proteasome core complex
	OrtFam_4249	15	10	Y	Y	Y	-	-	-	-	-	-	-	-	1	1	1	1	1	1	1	1	1	1	1	1	1	1	1	IPR002423:Chaperonin Cpn60/TCP-1;IPR002194:Chaperonin TCP-1, conserved site;IPR017998:Chaperone, tailless complex polypeptide 1;	(GO:0044267)cellular protein metabolic process (GO:0006457)protein folding (GO:0005524)ATP binding (GO:0051082)unfolded protein binding
	OrtFam_4250	15	10	Y	Y	Y	-	-	-	-	-	-	-	-	1	1	1	1	1	1	1	1	1	1	1	1	1	1	1	IPR023333:Proteasome B-type subunit;IPR016050:Proteasome, beta-type subunit, conserved site;IPR001353:Proteasome, subunit alpha/beta;	(GO:0004298)threonine-type endopeptidase activity (GO:0051603)proteolysis involved in cellular protein catabolic process (GO:0004175)endopeptidase activity (GO:0005839)proteasome core complex
	OrtFam_4251	15	10	Y	Y	Y	-	-	-	-	-	-	-	-	1	1	1	1	1	1	1	1	1	1	1	1	1	1	1	-	-
	OrtFam_4259	15	10	Y	Y	Y	-	-	-	-	-	-	-	-	1	1	1	1	1	1	1	1	1	1	1	1	1	1	1	IPR005576:RNA polymerase Rpb7, N-terminal;IPR016027:Nucleic acid-binding, OB-fold-like;IPR022967:RNA-binding domain, S1;IPR012340:Nucleic acid-binding, OB-fold;IPR003029:Ribosomal protein S1, RNA-binding domain;	(GO:0003723)RNA binding (GO:0003899)DNA-directed RNA polymerase activity (GO:0006351)transcription, DNA-dependent
	OrtFam_4261	15	10	Y	Y	Y	-	-	-	-	-	-	-	-	1	1	1	1	1	1	1	1	1	1	1	1	1	1	1	IPR006689:ARF/SAR superfamily;IPR006688:ADP-ribosylation factor;IPR005225:Small GTP-binding protein domain;IPR003579:Ras small GTPase, Rab type;IPR006687:Small GTPase SAR1-type;IPR001806:Ras GTPase;	(GO:0005525)GTP binding (GO:0015031)protein transport (GO:0007264)small GTPase mediated signal transduction (GO:0005622)intracellular (GO:0006886)intracellular protein transport
	OrtFam_4263	15	10	Y	Y	Y	-	-	-	-	-	-	-	-	1	1	1	1	1	1	1	1	1	1	1	1	1	1	1	-	-
	OrtFam_4264	15	10	Y	Y	Y	-	-	-	-	-	-	-	-	1	1	1	1	1	1	1	1	1	1	1	1	1	1	1	-	(GO:0043022)ribosome binding
	OrtFam_4267	15	10	Y	Y	Y	-	-	-	-	-	-	-	-	1	1	1	1	1	1	1	1	1	1	1	1	1	1	1	IPR000222:Protein phosphatase 2C, manganese/magnesium aspartate binding site;IPR015655:Protein phosphatase 2C;IPR001932:Protein phosphatase 2C-like;	(GO:0004722)protein serine/threonine phosphatase activity (GO:0003824)catalytic activity (GO:0006470)protein dephosphorylation (GO:0008287)protein serine/threonine phosphatase complex
	OrtFam_4268	15	10	Y	Y	Y	-	-	-	-	-	-	-	-	1	1	1	1	1	1	1	1	1	1	1	1	1	1	1	IPR011989:Armadillo-like helical;IPR002553:Clathrin/coatomer adaptor, adaptin-like, N-terminal;IPR011710:Coatomer, beta subunit, C-terminal;IPR016024:Armadillo-type fold;	(GO:0016192)vesicle-mediated transport (GO:0005488)binding (GO:0030126)COPI vesicle coat (GO:0005198)structural molecule activity (GO:0030117)membrane coat (GO:0006886)intracellular protein transport
	OrtFam_4269	15	10	Y	Y	Y	-	-	-	-	-	-	-	-	1	1	1	1	1	1	1	1	1	1	1	1	1	1	1	IPR003593:ATPase, AAA+ type, core;IPR016027:Nucleic acid-binding, OB-fold-like;IPR010339:TIP49, C-terminal;	(GO:0017111)nucleoside-triphosphatase activity (GO:0000166)nucleotide binding (GO:0005524)ATP binding (GO:0003678)DNA helicase activity
	OrtFam_4271	15	10	Y	Y	Y	-	-	-	-	-	-	-	-	1	1	1	1	1	1	1	1	1	1	1	1	1	1	1	IPR018957:Zinc finger, C3HC4 RING-type;IPR013083:Zinc finger, RING/FYVE/PHD-type;IPR001607:Zinc finger, UBP-type;IPR001841:Zinc finger, RING-type;	(GO:0005515)protein binding (GO:0008270)zinc ion binding
	OrtFam_4276	15	10	Y	Y	Y	-	-	-	-	-	-	-	-	1	1	1	1	1	1	1	1	1	1	1	1	1	1	1	IPR000555:Mov34/MPN/PAD-1;	(GO:0005515)protein binding
	OrtFam_4279	15	10	Y	Y	Y	-	-	-	-	-	-	-	-	1	1	1	1	1	1	1	1	1	1	1	1	1	1	1	IPR013822:Signal recognition particle, SRP54 subunit, helical bundle;IPR003593:ATPase, AAA+ type, core;IPR000897:Signal recognition particle, SRP54 subunit, GTPase;	(GO:0017111)nucleoside-triphosphatase activity (GO:0005525)GTP binding (GO:0000166)nucleotide binding (GO:0008312)7S RNA binding (GO:0006614)SRP-dependent cotranslational protein targeting to membrane (GO:0048500)signal recognition particle
	OrtFam_4280	15	10	Y	Y	Y	-	-	-	-	-	-	-	-	1	1	1	1	1	1	1	1	1	1	1	1	1	1	1	-	-
	OrtFam_4284	15	10	Y	Y	Y	-	-	-	-	-	-	-	-	1	1	1	1	1	1	1	1	1	1	1	1	1	1	1	IPR016027:Nucleic acid-binding, OB-fold-like;IPR022967:RNA-binding domain, S1;IPR012340:Nucleic acid-binding, OB-fold;IPR003029:Ribosomal protein S1, RNA-binding domain;	(GO:0003723)RNA binding (GO:0003743)translation initiation factor activity (GO:0006412)translation
	OrtFam_4285	15	10	Y	Y	Y	-	-	-	-	-	-	-	-	1	1	1	1	1	1	1	1	1	1	1	1	1	1	1	IPR000938:Cytoskeleton-associated protein, Gly-rich domain;IPR023092:Cytoskeleton-associated protein, Gly-rich conserved site;	-
	OrtFam_4287	15	10	Y	Y	Y	-	-	-	-	-	-	-	-	1	1	1	1	1	1	1	1	1	1	1	1	1	1	1	IPR003593:ATPase, AAA+ type, core;IPR016027:Nucleic acid-binding, OB-fold-like;IPR010339:TIP49, C-terminal;	(GO:0017111)nucleoside-triphosphatase activity (GO:0000166)nucleotide binding (GO:0005524)ATP binding (GO:0003678)DNA helicase activity
	OrtFam_4289	15	10	Y	Y	Y	-	-	-	-	-	-	-	-	1	1	1	1	1	1	1	1	1	1	1	1	1	1	1	-	(GO:0008312)7S RNA binding (GO:0006614)SRP-dependent cotranslational protein targeting to membrane (GO:0048500)signal recognition particle
	OrtFam_4293	15	10	Y	Y	Y	-	-	-	-	-	-	-	-	1	1	1	1	1	1	1	1	1	1	1	1	1	1	1	IPR011989:Armadillo-like helical;IPR007216:Cell differentiation, Rcd1-like;	(GO:0005488)binding
	OrtFam_4297	15	10	Y	Y	Y	-	-	-	-	-	-	-	-	1	1	1	1	1	1	1	1	1	1	1	1	1	1	1	IPR005024:Snf7;	(GO:0015031)protein transport
	OrtFam_4301	15	10	Y	Y	Y	-	-	-	-	-	-	-	-	1	1	1	1	1	1	1	1	1	1	1	1	1	1	1	-	(GO:0015991)ATP hydrolysis coupled proton transport (GO:0033180)proton-transporting V-type ATPase, V1 domain (GO:0033178)proton-transporting two-sector ATPase complex, catalytic domain (GO:0046933)proton-transporting ATP synthase activity, rotational mechanism (GO:0046961)proton-transporting ATPase activity, rotational mechanism
	OrtFam_4302	15	10	Y	Y	Y	-	-	-	-	-	-	-	-	1	1	1	1	1	1	1	1	1	1	1	1	1	1	1	IPR002317:Seryl-tRNA synthetase, class IIa;IPR006195:Aminoacyl-tRNA synthetase, class II;IPR002314:Aminoacyl-tRNA synthetase, class II (G/ H/ P/ S), conserved domain;IPR015866:Seryl-tRNA synthetase, class IIa, N-terminal;IPR010978:tRNA-binding arm;	(GO:0006434)seryl-tRNA aminoacylation (GO:0004828)serine-tRNA ligase activity (GO:0004812)aminoacyl-tRNA ligase activity (GO:0000166)nucleotide binding (GO:0006418)tRNA aminoacylation for protein translation (GO:0005524)ATP binding (GO:0006412)translation (GO:0005737)cytoplasm
	OrtFam_4303	15	10	Y	Y	Y	-	-	-	-	-	-	-	-	1	1	1	1	1	1	1	1	1	1	1	1	1	1	1	-	(GO:0008270)zinc ion binding
	OrtFam_4304	15	10	Y	Y	Y	-	-	-	-	-	-	-	-	1	1	1	1	1	1	1	1	1	1	1	1	1	1	1	IPR012948:AARP2CN;IPR000795:Protein synthesis factor, GTP-binding;IPR007034:Ribosome biogenesis protein BMS1/TSR1, C-terminal;	(GO:0005634)nucleus (GO:0005525)GTP binding (GO:0042254)ribosome biogenesis (GO:0003924)GTPase activity
	OrtFam_4305	15	10	Y	Y	Y	-	-	-	-	-	-	-	-	1	1	1	1	1	1	1	1	1	1	1	1	1	1	1	IPR003595:Protein-tyrosine phosphatase, catalytic;IPR014020:Tensin phosphatase, C2 domain;IPR000340:Dual specificity phosphatase, catalytic domain;IPR014019:Phosphatase tensin type;IPR016130:Protein-tyrosine phosphatase, active site;	(GO:0016311)dephosphorylation (GO:0008138)protein tyrosine/serine/threonine phosphatase activity (GO:0004725)protein tyrosine phosphatase activity (GO:0005515)protein binding (GO:0006470)protein dephosphorylation (GO:0016791)phosphatase activity
	OrtFam_4307	15	10	Y	Y	Y	-	-	-	-	-	-	-	-	1	1	1	1	1	1	1	1	1	1	1	1	1	1	1	-	(GO:0006750)glutathione biosynthetic process
	OrtFam_4315	15	10	Y	Y	Y	-	-	-	-	-	-	-	-	1	1	1	1	1	1	1	1	1	1	1	1	1	1	1	IPR022967:RNA-binding domain, S1;	-
	OrtFam_4316	15	10	Y	Y	Y	-	-	-	-	-	-	-	-	1	1	1	1	1	1	1	1	1	1	1	1	1	1	1	IPR017986:WD40-repeat-containing domain;IPR001680:WD40 repeat;IPR011046:WD40 repeat-like-containing domain;IPR019781:WD40 repeat, subgroup;IPR015943:WD40/YVTN repeat-like-containing domain;IPR018983:U3 small nucleolar RNA-associated protein 15, C-terminal;IPR019782:WD40 repeat 2;	(GO:0005515)protein binding (GO:0006364)rRNA processing (GO:0005730)nucleolus
	OrtFam_4318	15	10	Y	Y	Y	-	-	-	-	-	-	-	-	1	1	1	1	1	1	1	1	1	1	1	1	1	1	1	IPR014816:tRNA methyltransferase complex GCD14 subunit;	(GO:0016429)tRNA (adenine-N1-)-methyltransferase activity (GO:0030488)tRNA methylation
	OrtFam_4324	15	10	Y	Y	Y	-	-	-	-	-	-	-	-	1	1	1	1	1	1	1	1	1	1	1	1	1	1	1	IPR001296:Glycosyl transferase, family 1;	(GO:0006506)GPI anchor biosynthetic process (GO:0009058)biosynthetic process
	OrtFam_4326	15	10	Y	Y	Y	-	-	-	-	-	-	-	-	1	1	1	1	1	1	1	1	1	1	1	1	1	1	1	IPR009061:DNA binding domain, putative;	(GO:0005634)nucleus (GO:0000166)nucleotide binding (GO:0006289)nucleotide-excision repair (GO:0003684)damaged DNA binding
	OrtFam_4328	15	10	Y	Y	Y	-	-	-	-	-	-	-	-	1	1	1	1	1	1	1	1	1	1	1	1	1	1	1	IPR009025:DNA-directed RNA polymerase, RBP11-like;IPR011263:DNA-directed RNA polymerase, RpoA/D/Rpb3-type;IPR001514:DNA-directed RNA polymerase, 30-40kDa subunit, conserved site;IPR011261:DNA-directed RNA polymerase, dimerisation;IPR011262:DNA-directed RNA polymerase, insert domain;	(GO:0046983)protein dimerization activity (GO:0003677)DNA binding (GO:0003899)DNA-directed RNA polymerase activity (GO:0006351)transcription, DNA-dependent
	OrtFam_4330	15	10	Y	Y	Y	-	-	-	-	-	-	-	-	1	1	1	1	1	1	1	1	1	1	1	1	1	1	1	IPR012677:Nucleotide-binding, alpha-beta plait;IPR000504:RNA recognition motif domain;	(GO:0000166)nucleotide binding (GO:0003676)nucleic acid binding
	OrtFam_4331	15	10	Y	Y	Y	-	-	-	-	-	-	-	-	1	1	1	1	1	1	1	1	1	1	1	1	1	1	1	IPR004000:Actin-like;	-
	OrtFam_4334	15	10	Y	Y	Y	-	-	-	-	-	-	-	-	1	1	1	1	1	1	1	1	1	1	1	1	1	1	1	IPR001650:Helicase, C-terminal;	(GO:0004386)helicase activity (GO:0016817)hydrolase activity, acting on acid anhydrides (GO:0005524)ATP binding (GO:0003676)nucleic acid binding
	OrtFam_4335	15	10	Y	Y	Y	-	-	-	-	-	-	-	-	1	1	1	1	1	1	1	1	1	1	1	1	1	1	1	IPR004343:Plus-3;	(GO:0005634)nucleus (GO:0006352)DNA-dependent transcription, initiation (GO:0003677)DNA binding (GO:0016570)histone modification
	OrtFam_4336	15	10	Y	Y	Y	-	-	-	-	-	-	-	-	1	1	1	1	1	1	1	1	1	1	1	1	1	1	1	-	(GO:0006096)glycolysis (GO:0006094)gluconeogenesis
	OrtFam_4337	15	10	Y	Y	Y	-	-	-	-	-	-	-	-	1	1	1	1	1	1	1	1	1	1	1	1	1	1	1	IPR010541:Domain of unknown function DUF1115;	-
	OrtFam_4339	15	10	Y	Y	Y	-	-	-	-	-	-	-	-	1	1	1	1	1	1	1	1	1	1	1	1	1	1	1	IPR000542:Acyltransferase ChoActase/COT/CPT;	(GO:0008415)transferase activity, transferring acyl groups
	OrtFam_4340	15	10	Y	Y	Y	-	-	-	-	-	-	-	-	1	1	1	1	1	1	1	1	1	1	1	1	1	1	1	IPR020850:GTPase effector domain, GED;IPR022812:Dynamin;IPR001401:Dynamin, GTPase domain;IPR019762:Dynamin, GTPase region, conserved site;IPR003130:Dynamin GTPase effector;IPR000375:Dynamin central domain;	(GO:0005525)GTP binding (GO:0003924)GTPase activity
	OrtFam_4341	15	10	Y	Y	Y	-	-	-	-	-	-	-	-	1	1	1	1	1	1	1	1	1	1	1	1	1	1	1	IPR009025:DNA-directed RNA polymerase, RBP11-like;IPR011263:DNA-directed RNA polymerase, RpoA/D/Rpb3-type;IPR011261:DNA-directed RNA polymerase, dimerisation;IPR011262:DNA-directed RNA polymerase, insert domain;	(GO:0046983)protein dimerization activity (GO:0003677)DNA binding (GO:0003899)DNA-directed RNA polymerase activity (GO:0006351)transcription, DNA-dependent
	OrtFam_4342	15	10	Y	Y	Y	-	-	-	-	-	-	-	-	1	1	1	1	1	1	1	1	1	1	1	1	1	1	1	IPR001848:Ribosomal protein S10;	(GO:0003723)RNA binding (GO:0003735)structural constituent of ribosome (GO:0005622)intracellular (GO:0006412)translation (GO:0005840)ribosome (GO:0015935)small ribosomal subunit
	OrtFam_4351	15	10	Y	Y	Y	-	-	-	-	-	-	-	-	1	1	1	1	1	1	1	1	1	1	1	1	1	1	1	IPR001412:Aminoacyl-tRNA synthetase, class I, conserved site;IPR002306:Tryptophanyl-tRNA synthetase, class Ib;IPR002305:Aminoacyl-tRNA synthetase, class Ib;IPR014729:Rossmann-like alpha/beta/alpha sandwich fold;	(GO:0004812)aminoacyl-tRNA ligase activity (GO:0004830)tryptophan-tRNA ligase activity (GO:0000166)nucleotide binding (GO:0006436)tryptophanyl-tRNA aminoacylation (GO:0006418)tRNA aminoacylation for protein translation (GO:0005524)ATP binding (GO:0006412)translation (GO:0005737)cytoplasm
	OrtFam_4353	15	10	Y	Y	Y	-	-	-	-	-	-	-	-	1	1	1	1	1	1	1	1	1	1	1	1	1	1	1	IPR000467:D111/G-patch;IPR005824:KOW;	(GO:0005622)intracellular (GO:0003676)nucleic acid binding
	OrtFam_4354	15	10	Y	Y	Y	-	-	-	-	-	-	-	-	1	1	1	1	1	1	1	1	1	1	1	1	1	1	1	IPR004521:Uncharacterised conserved domain CHP00451;IPR020103:Pseudouridine synthase, catalytic domain;IPR002478:Pseudouridine synthase/archaeosine transglycosylase;IPR002501:Pseudouridine synthase II;IPR015947:Pseudouridine synthase/archaeosine transglycosylase-like;	(GO:0003723)RNA binding (GO:0009451)RNA modification (GO:0001522)pseudouridine synthesis (GO:0009982)pseudouridine synthase activity (GO:0006396)RNA processing
	OrtFam_4355	15	10	Y	Y	Y	-	-	-	-	-	-	-	-	1	1	1	1	1	1	1	1	1	1	1	1	1	1	1	IPR006649:Like-Sm ribonucleoprotein (LSM) domain, eukaryotic/archaea-type;IPR010920:Like-Sm ribonucleoprotein (LSM)-related domain;IPR001163:Like-Sm ribonucleoprotein (LSM) domain;	-
	OrtFam_4358	15	10	Y	Y	Y	-	-	-	-	-	-	-	-	1	1	1	1	1	1	1	1	1	1	1	1	1	1	1	IPR005178:Protein of unknown function DUF300;	-
	OrtFam_4360	15	10	Y	Y	Y	-	-	-	-	-	-	-	-	1	1	1	1	1	1	1	1	1	1	1	1	1	1	1	IPR017986:WD40-repeat-containing domain;IPR001680:WD40 repeat;IPR020472:G-protein beta WD-40 repeat;IPR019775:WD40 repeat, conserved site;IPR011046:WD40 repeat-like-containing domain;IPR019781:WD40 repeat, subgroup;IPR015943:WD40/YVTN repeat-like-containing domain;IPR019782:WD40 repeat 2;	(GO:0005515)protein binding
	OrtFam_4361	15	10	Y	Y	Y	-	-	-	-	-	-	-	-	1	1	1	1	1	1	1	1	1	1	1	1	1	1	1	IPR000626:Ubiquitin;IPR018200:Peptidase C19, ubiquitin carboxyl-terminal hydrolase 2, conserved site;IPR019955:Ubiquitin supergroup;IPR001394:Peptidase C19, ubiquitin carboxyl-terminal hydrolase 2;	(GO:0004221)ubiquitin thiolesterase activity (GO:0005515)protein binding (GO:0006511)ubiquitin-dependent protein catabolic process
	OrtFam_4362	15	10	Y	Y	Y	-	-	-	-	-	-	-	-	1	1	1	1	1	1	1	1	1	1	1	1	1	1	1	IPR020084:NUDIX hydrolase, conserved site;IPR000086:NUDIX hydrolase domain;IPR015797:NUDIX hydrolase domain-like;	(GO:0003723)RNA binding (GO:0030145)manganese ion binding (GO:0016787)hydrolase activity
	OrtFam_4364	15	10	Y	Y	Y	-	-	-	-	-	-	-	-	1	1	1	1	1	1	1	1	1	1	1	1	1	1	1	IPR006594:LisH dimerisation motif;IPR017986:WD40-repeat-containing domain;IPR001680:WD40 repeat;IPR020472:G-protein beta WD-40 repeat;IPR019775:WD40 repeat, conserved site;IPR011046:WD40 repeat-like-containing domain;IPR019781:WD40 repeat, subgroup;IPR015943:WD40/YVTN repeat-like-containing domain;IPR013720:LisH dimerisation motif, subgroup;IPR019782:WD40 repeat 2;	(GO:0005515)protein binding
	OrtFam_4365	15	10	Y	Y	Y	-	-	-	-	-	-	-	-	1	1	1	1	1	1	1	1	1	1	1	1	1	1	1	IPR016021:MIF4-like, type 1/2/3;IPR003890:MIF4G-like, type 3;IPR016024:Armadillo-type fold;IPR007193:Up-frameshift suppressor 2;	(GO:0016070)RNA metabolic process (GO:0005488)binding (GO:0005515)protein binding
	OrtFam_4366	15	10	Y	Y	Y	-	-	-	-	-	-	-	-	1	1	1	1	1	1	1	1	1	1	1	1	1	1	1	-	-
	OrtFam_4370	15	10	Y	Y	Y	-	-	-	-	-	-	-	-	1	1	1	1	1	1	1	1	1	1	1	1	1	1	1	IPR014892:Replication protein A, C-terminal;IPR016027:Nucleic acid-binding, OB-fold-like;IPR011991:Winged helix-turn-helix transcription repressor DNA-binding;IPR012340:Nucleic acid-binding, OB-fold;	-
	OrtFam_4372	15	10	Y	Y	Y	-	-	-	-	-	-	-	-	1	1	1	1	1	1	1	1	1	1	1	1	1	1	1	IPR006133:DNA-directed DNA polymerase, family B, exonuclease domain;IPR004578:DNA-directed DNA polymerase, family B, pol2;IPR006134:DNA-directed DNA polymerase, family B, multifunctional domain;IPR012337:Ribonuclease H-like;IPR023211:DNA polymerase, palm domain;IPR006172:DNA-directed DNA polymerase, family B;IPR017964:DNA-directed DNA polymerase, family B, conserved site;	(GO:0000166)nucleotide binding (GO:0003887)DNA-directed DNA polymerase activity (GO:0003677)DNA binding (GO:0006139)nucleobase-containing compound metabolic process (GO:0006260)DNA replication (GO:0003676)nucleic acid binding
	OrtFam_4373	15	10	Y	Y	Y	-	-	-	-	-	-	-	-	1	1	1	1	1	1	1	1	1	1	1	1	1	1	1	IPR008576:Protein of unknown function DUF858, methyltransferase-like;	(GO:0008168)methyltransferase activity
	OrtFam_4374	15	10	Y	Y	Y	-	-	-	-	-	-	-	-	1	1	1	1	1	1	1	1	1	1	1	1	1	1	1	IPR001650:Helicase, C-terminal;IPR014001:DEAD-like helicase;IPR006935:UvrABC complex, subunit B;	(GO:0004003)ATP-dependent DNA helicase activity (GO:0004386)helicase activity (GO:0005524)ATP binding (GO:0006289)nucleotide-excision repair (GO:0003677)DNA binding (GO:0016787)hydrolase activity (GO:0003676)nucleic acid binding
	OrtFam_4375	15	10	Y	Y	Y	-	-	-	-	-	-	-	-	1	1	1	1	1	1	1	1	1	1	1	1	1	1	1	IPR004918:Cdc37;IPR013873:Cdc37, C-terminal;IPR013874:Cdc37, Hsp90 binding;IPR013855:Cdc37, N-terminal;	-
	OrtFam_4376	15	10	Y	Y	Y	-	-	-	-	-	-	-	-	1	1	1	1	1	1	1	1	1	1	1	1	1	1	1	IPR000626:Ubiquitin;IPR019955:Ubiquitin supergroup;IPR022030:Pre-mRNA splicing factor PRP21-like protein;IPR000061:SWAP/Surp;	(GO:0003723)RNA binding (GO:0005515)protein binding (GO:0006396)RNA processing
	OrtFam_4379	15	10	Y	Y	Y	-	-	-	-	-	-	-	-	1	1	1	1	1	1	1	1	1	1	1	1	1	1	1	IPR018108:Mitochondrial substrate/solute carrier;IPR023395:Mitochondrial carrier domain;	(GO:0005488)binding
	OrtFam_4381	15	10	Y	Y	Y	-	-	-	-	-	-	-	-	1	1	1	1	1	1	1	1	1	1	1	1	1	1	1	IPR005078:Peptidase C54;	-
	OrtFam_4382	15	10	Y	Y	Y	-	-	-	-	-	-	-	-	1	1	1	1	1	1	1	1	1	1	1	1	1	1	1	-	-
	OrtFam_4383	15	10	Y	Y	Y	-	-	-	-	-	-	-	-	1	1	1	1	1	1	1	1	1	1	1	1	1	1	1	IPR008417:B-cell receptor-associated 31-like;	(GO:0016021)integral to membrane (GO:0005783)endoplasmic reticulum (GO:0006886)intracellular protein transport
	OrtFam_4384	15	10	Y	Y	Y	-	-	-	-	-	-	-	-	1	1	1	1	1	1	1	1	1	1	1	1	1	1	1	IPR015699:DNA-directed RNA pol I, largest subunit;IPR006592:RNA polymerase, N-terminal;IPR007066:RNA polymerase Rpb1, domain 3;IPR007081:RNA polymerase Rpb1, domain 5;IPR007083:RNA polymerase Rpb1, domain 4;IPR007080:RNA polymerase Rpb1, domain 1;IPR000722:RNA polymerase, alpha subunit;	(GO:0005634)nucleus (GO:0008270)zinc ion binding (GO:0003677)DNA binding (GO:0003899)DNA-directed RNA polymerase activity (GO:0006351)transcription, DNA-dependent
	OrtFam_4386	15	10	Y	Y	Y	-	-	-	-	-	-	-	-	1	1	1	1	1	1	1	1	1	1	1	1	1	1	1	IPR022674:Glucose-6-phosphate dehydrogenase, NAD-binding;IPR016040:NAD(P)-binding domain;IPR022675:Glucose-6-phosphate dehydrogenase, C-terminal;IPR019796:Glucose-6-phosphate dehydrogenase, active site;IPR001282:Glucose-6-phosphate dehydrogenase;	(GO:0055114)oxidation-reduction process (GO:0005488)binding (GO:0006006)glucose metabolic process (GO:0004345)glucose-6-phosphate dehydrogenase activity (GO:0050661)NADP binding
	OrtFam_4387	15	10	Y	Y	Y	-	-	-	-	-	-	-	-	1	1	1	1	1	1	1	1	1	1	1	1	1	1	1	IPR001357:BRCT;IPR003593:ATPase, AAA+ type, core;IPR008921:DNA polymerase III, clamp loader complex, gamma/delta/delta subunit, C-terminal;IPR013725:DNA replication factor RFC1, C-terminal;IPR003959:ATPase, AAA-type, core;	(GO:0017111)nucleoside-triphosphatase activity (GO:0000166)nucleotide binding (GO:0005524)ATP binding (GO:0005663)DNA replication factor C complex (GO:0005622)intracellular (GO:0003689)DNA clamp loader activity (GO:0003677)DNA binding (GO:0006260)DNA replication
	OrtFam_1000	10	10	Y	Y	-	Y	-	-	-	-	-	-	-	9	18	74	3	473	9	41	26	1	14	0	0	0	0	0	-	-
	OrtFam_1015	7	7	Y	-	-	-	-	-	-	-	-	-	-	8	5	8	1	0	0	70	33	0	3	0	0	0	0	0	IPR001584:Integrase, catalytic core;IPR012337:Ribonuclease H-like;	(GO:0015074)DNA integration (GO:0003677)DNA binding (GO:0003676)nucleic acid binding
	OrtFam_1017	13	9	Y	-	-	-	-	-	-	-	-	-	-	1	1	1	9	0	1	8	3	32	6	12	8	9	33	0	IPR002213:UDP-glucuronosyl/UDP-glucosyltransferase;	(GO:0016758)transferase activity, transferring hexosyl groups (GO:0008152)metabolic process
	OrtFam_1019	14	10	Y	Y	-	-	-	-	-	-	-	-	-	7	4	7	7	9	10	20	15	4	15	5	5	10	2	0	IPR003961:Fibronectin, type III;IPR007110:Immunoglobulin-like;IPR013783:Immunoglobulin-like fold;IPR013098:Immunoglobulin I-set;IPR008957:Fibronectin type III domain;IPR003599:Immunoglobulin subtype;IPR003598:Immunoglobulin subtype 2;	(GO:0005515)protein binding
	OrtFam_1028	14	10	Y	Y	-	-	-	-	-	-	-	-	-	2	2	2	2	2	2	2	2	2	2	28	22	28	2	0	IPR008160:Collagen triple helix repeat;IPR001442:Collagen IV, non-collagenous;IPR016187:C-type lectin fold;	(GO:0005488)binding (GO:0005581)collagen (GO:0005201)extracellular matrix structural constituent
	OrtFam_1032	14	9	Y	-	-	-	-	-	-	-	-	-	-	1	1	0	11	4	6	17	10	14	9	5	5	6	4	1	IPR017940:ABC transporter, integral membrane type 1;IPR001140:ABC transporter, transmembrane domain;IPR003593:ATPase, AAA+ type, core;IPR017871:ABC transporter, conserved site;IPR011527:ABC transporter, transmembrane domain, type 1;IPR003439:ABC transporter-like;	(GO:0017111)nucleoside-triphosphatase activity (GO:0016021)integral to membrane (GO:0006810)transport (GO:0000166)nucleotide binding (GO:0042626)ATPase activity, coupled to transmembrane movement of substances (GO:0005524)ATP binding (GO:0016887)ATPase activity (GO:0055085)transmembrane transport
	OrtFam_1034	14	10	Y	Y	-	-	-	-	-	-	-	-	-	4	4	4	4	2	5	24	5	4	6	7	9	10	5	0	IPR003593:ATPase, AAA+ type, core;IPR017871:ABC transporter, conserved site;IPR003439:ABC transporter-like;	(GO:0017111)nucleoside-triphosphatase activity (GO:0000166)nucleotide binding (GO:0005524)ATP binding (GO:0016887)ATPase activity
	OrtFam_1037	10	10	Y	Y	-	Y	-	-	-	-	-	-	-	9	10	59	2	2	1	3	1	2	1	0	0	0	0	0	IPR003100:Argonaute/Dicer protein, PAZ;IPR014811:Domain of unknown function DUF1785;IPR012337:Ribonuclease H-like;IPR003165:Stem cell self-renewal protein Piwi;	(GO:0005515)protein binding (GO:0003676)nucleic acid binding
	OrtFam_1043	14	10	Y	Y	-	-	-	-	-	-	-	-	-	2	1	1	3	1	1	3	5	18	3	5	5	5	28	0	IPR002401:Cytochrome P450, E-class, group I;IPR001128:Cytochrome P450;IPR017972:Cytochrome P450, conserved site;	(GO:0055114)oxidation-reduction process (GO:0005506)iron ion binding (GO:0016705)oxidoreductase activity, acting on paired donors, with incorporation or reduction of molecular oxygen (GO:0020037)heme binding (GO:0009055)electron carrier activity
	OrtFam_1050	14	10	Y	Y	-	-	-	-	-	-	-	-	-	2	4	2	7	9	1	7	6	4	3	5	7	2	15	0	IPR000215:Protease inhibitor I4, serpin;IPR023795:Protease inhibitor I4, serpin, conserved site;IPR023796:Serpin domain;	(GO:0004867)serine-type endopeptidase inhibitor activity
	OrtFam_1066	14	10	Y	Y	-	-	-	-	-	-	-	-	-	4	3	5	4	5	3	4	3	3	4	7	7	5	3	0	IPR001605:Spectrin/pleckstrin-like;IPR018159:Spectrin/alpha-actinin;IPR001849:Pleckstrin homology domain;IPR001715:Calponin homology domain;IPR001589:Actinin-type, actin-binding, conserved site;IPR001452:Src homology-3 domain;IPR002017:Spectrin repeat;IPR011993:Pleckstrin homology-type;	(GO:0005515)protein binding (GO:0003779)actin binding
	OrtFam_1070	14	10	Y	Y	-	-	-	-	-	-	-	-	-	4	1	4	2	1	3	7	3	2	5	8	8	8	2	0	IPR002909:Cell surface receptor IPT/TIG;IPR002165:Plexin;IPR013783:Immunoglobulin-like fold;IPR016201:Plexin-like fold;IPR013548:Plexin, cytoplasmic RasGAP domain;IPR015943:WD40/YVTN repeat-like-containing domain;IPR001627:Semaphorin/CD100 antigen;IPR008936:Rho GTPase activation protein;IPR014756:Immunoglobulin E-set;IPR003659:Plexin/semaphorin/integrin;	(GO:0007165)signal transduction (GO:0004872)receptor activity (GO:0005515)protein binding (GO:0005622)intracellular (GO:0007275)multicellular organismal development (GO:0016020)membrane
	OrtFam_1072	14	9	Y	-	-	-	-	-	-	-	-	-	-	1	1	0	2	3	2	5	2	6	2	4	2	3	23	1	IPR005818:Histone H1/H5;IPR005819:Histone H5;IPR011991:Winged helix-turn-helix transcription repressor DNA-binding;	(GO:0005634)nucleus (GO:0006334)nucleosome assembly (GO:0000786)nucleosome (GO:0003677)DNA binding
	OrtFam_1079	14	10	Y	Y	-	-	-	-	-	-	-	-	-	3	3	3	4	2	3	3	3	2	2	6	6	9	5	0	IPR000033:LDLR class B repeat;IPR001881:EGF-like calcium-binding;IPR009030:Growth factor, receptor;IPR006210:Epidermal growth factor-like;IPR000152:EGF-type aspartate/asparagine hydroxylation site;IPR013032:EGF-like region, conserved site;IPR000742:Epidermal growth factor-like, type 3;IPR002172:Low-density lipoprotein (LDL) receptor class A repeat;IPR023415:Low-density lipoprotein (LDL) receptor …	(GO:0005515)protein binding (GO:0005509)calcium ion binding
	OrtFam_1085	14	10	Y	Y	-	-	-	-	-	-	-	-	-	5	5	5	4	2	5	5	3	3	3	4	3	3	1	0	IPR004841:Amino acid permease domain;	(GO:0006810)transport (GO:0055085)transmembrane transport (GO:0016020)membrane
	OrtFam_1094	14	10	Y	Y	-	-	-	-	-	-	-	-	-	1	1	1	9	4	3	4	3	6	4	3	3	3	4	0	IPR021134:Bestrophin/UPF0187;IPR000615:Bestrophin;	-
	OrtFam_1099	14	10	Y	Y	-	-	-	-	-	-	-	-	-	2	3	3	2	2	2	2	2	1	2	9	9	7	2	0	IPR013769:Bicarbonate transporter, cytoplasmic;IPR011531:Bicarbonate transporter, C-terminal;IPR016152:Phosphotransferase/anion transporter;IPR003020:Bicarbonate transporter, eukaryotic;	(GO:0016021)integral to membrane (GO:0006810)transport (GO:0008509)anion transmembrane transporter activity (GO:0006820)anion transport (GO:0005215)transporter activity (GO:0005452)inorganic anion exchanger activity (GO:0016020)membrane
	OrtFam_1103	13	10	Y	Y	-	-	-	-	-	-	-	-	-	2	2	3	8	1	1	8	3	2	3	6	4	4	0	0	IPR017853:Glycoside hydrolase, superfamily;IPR011013:Glycoside hydrolase-type carbohydrate-binding;IPR000519:P-type trefoil;IPR000322:Glycoside hydrolase, family 31;	(GO:0003824)catalytic activity (GO:0030246)carbohydrate binding (GO:0005975)carbohydrate metabolic process (GO:0004553)hydrolase activity, hydrolyzing O-glycosyl compounds
	OrtFam_1106	14	10	Y	Y	-	-	-	-	-	-	-	-	-	2	3	2	4	2	2	3	2	2	2	6	6	7	3	0	IPR006069:ATPase, P-type cation exchange, alpha subunit;IPR006068:ATPase, P-type cation-transporter, C-terminal;IPR008250:ATPase, P-type, ATPase-associated domain;IPR023214:HAD-like domain;IPR004014:ATPase, P-type cation-transporter, N-terminal;IPR023300:ATPase, P-type, cytoplasmic transduction domain A;IPR023306:ATPase, cation-transporting, domain N;IPR005834:Haloacid dehalogenase-like hydrolase…	(GO:0003824)catalytic activity (GO:0016021)integral to membrane (GO:0015672)monovalent inorganic cation transport (GO:0000166)nucleotide binding (GO:0008152)metabolic process (GO:0005524)ATP binding (GO:0046872)metal ion binding (GO:0006812)cation transport (GO:0015662)ATPase activity, coupled to transmembrane movement of ions, phosphorylative mechanism (GO:0016820)hydrolase activity, acting on a…
	OrtFam_1118	14	10	Y	Y	-	-	-	-	-	-	-	-	-	2	2	2	3	3	3	3	2	4	2	5	4	5	3	0	IPR000953:Chromo domain/shadow;IPR007110:Immunoglobulin-like;IPR001650:Helicase, C-terminal;IPR013083:Zinc finger, RING/FYVE/PHD-type;IPR000330:SNF2-related;IPR013783:Immunoglobulin-like fold;IPR013098:Immunoglobulin I-set;IPR019787:Zinc finger, PHD-finger;IPR019786:Zinc finger, PHD-type, conserved site;IPR023780:Chromo domain;IPR012957:CHD, C-terminal 2;IPR003599:Immunoglobulin subtype;IPR011011…	(GO:0008026)ATP-dependent helicase activity (GO:0055114)oxidation-reduction process (GO:0005634)nucleus (GO:0004386)helicase activity (GO:0005524)ATP binding (GO:0005515)protein binding (GO:0008270)zinc ion binding (GO:0004601)peroxidase activity (GO:0003677)DNA binding (GO:0016818)hydrolase activity, acting on acid anhydrides, in phosphorus-containing anhydrides (GO:0020037)heme binding (GO:0006…
	OrtFam_1120	13	9	Y	-	-	-	-	-	-	-	-	-	-	1	1	0	3	2	3	4	5	5	3	1	1	1	13	0	IPR003146:Proteinase inhibitor, carboxypeptidase propeptide;IPR000834:Peptidase M14, carboxypeptidase A;IPR009020:Proteinase inhibitor, propeptide;	(GO:0004180)carboxypeptidase activity (GO:0004181)metallocarboxypeptidase activity (GO:0008270)zinc ion binding (GO:0006508)proteolysis
	OrtFam_1125	14	9	Y	-	-	-	-	-	-	-	-	-	-	1	1	27	1	1	1	2	0	1	1	1	2	1	1	1	IPR006649:Like-Sm ribonucleoprotein (LSM) domain, eukaryotic/archaea-type;IPR010920:Like-Sm ribonucleoprotein (LSM)-related domain;IPR001163:Like-Sm ribonucleoprotein (LSM) domain;	-
	OrtFam_1126	14	10	Y	Y	-	-	-	-	-	-	-	-	-	4	2	2	2	2	2	4	2	2	3	5	4	6	2	0	IPR001791:Laminin G domain;IPR013320:Concanavalin A-like lectin/glucanase, subgroup;IPR000034:Laminin B type IV;IPR008985:Concanavalin A-like lectin/glucanase;IPR006210:Epidermal growth factor-like;IPR013032:EGF-like region, conserved site;IPR012680:Laminin G, subdomain 2;IPR018031:Laminin B, subgroup;IPR008211:Laminin, N-terminal;IPR002049:EGF-like, laminin;	(GO:0005102)receptor binding (GO:0007155)cell adhesion (GO:0005515)protein binding (GO:0031012)extracellular matrix
	OrtFam_1130	14	10	Y	Y	-	-	-	-	-	-	-	-	-	1	1	1	3	2	2	3	3	5	2	6	5	5	2	0	IPR022683:Peptidase C2, calpain, domain III;IPR001300:Peptidase C2, calpain, catalytic domain;IPR000169:Peptidase, cysteine peptidase active site;IPR022684:Peptidase C2, calpain family;IPR022682:Peptidase C2, calpain, large subunit, domain III;	(GO:0005622)intracellular (GO:0004198)calcium-dependent cysteine-type endopeptidase activity (GO:0004197)cysteine-type endopeptidase activity (GO:0006508)proteolysis
	OrtFam_1132	14	10	Y	Y	-	-	-	-	-	-	-	-	-	3	2	2	2	2	2	4	3	3	4	4	4	5	1	0	IPR005821:Ion transport;	(GO:0006811)ion transport (GO:0005216)ion channel activity (GO:0055085)transmembrane transport (GO:0016020)membrane
	OrtFam_1137	11	10	Y	Y	-	-	-	-	-	-	-	-	-	1	1	1	2	1	2	5	3	10	3	0	0	0	11	0	IPR006621:Nose resistant-to-fluoxetine protein, N-terminal;IPR002656:Acyltransferase 3;	(GO:0016747)transferase activity, transferring acyl groups other than amino-acyl groups
	OrtFam_1139	14	10	Y	Y	-	-	-	-	-	-	-	-	-	2	2	2	2	3	2	4	2	2	3	5	4	4	2	0	IPR011489:EMI domain;IPR001881:EGF-like calcium-binding;IPR009030:Growth factor, receptor;IPR006210:Epidermal growth factor-like;IPR000152:EGF-type aspartate/asparagine hydroxylation site;IPR013032:EGF-like region, conserved site;IPR000742:Epidermal growth factor-like, type 3;IPR002049:EGF-like, laminin;IPR018097:EGF-like calcium-binding, conserved site;IPR013111:EGF, extracellular;IPR013091:EGF …	(GO:0005515)protein binding (GO:0005509)calcium ion binding
	OrtFam_1142	14	10	Y	Y	-	-	-	-	-	-	-	-	-	1	1	1	3	1	1	4	3	5	3	5	6	4	1	0	IPR006153:Cation/H+ exchanger;IPR018422:Cation/H+ exchanger, CPA1 family;IPR018416:Na+/H+ exchanger, isoforms 3/9;IPR004709:Na+/H+ exchanger;	(GO:0016021)integral to membrane (GO:0006885)regulation of pH (GO:0015299)solute:hydrogen antiporter activity (GO:0015385)sodium:hydrogen antiporter activity (GO:0006812)cation transport (GO:0006814)sodium ion transport (GO:0055085)transmembrane transport
	OrtFam_1143	14	9	Y	-	-	-	-	-	-	-	-	-	-	1	1	0	2	2	2	3	2	1	3	5	5	5	3	4	IPR022673:Hexokinase, C-terminal;IPR022672:Hexokinase, N-terminal;IPR001312:Hexokinase;	(GO:0006096)glycolysis (GO:0005524)ATP binding (GO:0005975)carbohydrate metabolic process (GO:0016773)phosphotransferase activity, alcohol group as acceptor
	OrtFam_1146	13	9	Y	-	-	-	-	-	-	-	-	-	-	2	1	0	2	2	2	4	1	2	3	6	6	6	2	0	IPR010703:Dedicator of cytokinesis;IPR001849:Pleckstrin homology domain;IPR021816:Protein of unknown function DUF3398;	(GO:0051020)GTPase binding (GO:0005525)GTP binding (GO:0005085)guanyl-nucleotide exchange factor activity (GO:0005515)protein binding
	OrtFam_1149	14	10	Y	Y	-	-	-	-	-	-	-	-	-	2	2	2	3	2	2	7	4	4	3	2	2	2	1	0	IPR014743:Chloride channel, core;IPR001807:Chloride channel, voltage gated;IPR000644:Cystathionine beta-synthase, core;	(GO:0005515)protein binding (GO:0006821)chloride transport (GO:0005216)ion channel activity (GO:0055085)transmembrane transport (GO:0005247)voltage-gated chloride channel activity (GO:0016020)membrane
	OrtFam_1153	14	10	Y	Y	-	-	-	-	-	-	-	-	-	2	2	3	4	2	2	3	2	2	3	7	2	2	2	0	IPR000719:Protein kinase, catalytic domain;IPR000421:Coagulation factor 5/8 type, C-terminal;IPR011009:Protein kinase-like domain;IPR002290:Serine/threonine-protein kinase domain;IPR008266:Tyrosine-protein kinase, active site;IPR008979:Galactose-binding domain-like;IPR001245:Serine-threonine/tyrosine-protein kinase;IPR020635:Tyrosine-protein kinase, catalytic domain;	(GO:0004672)protein kinase activity (GO:0005524)ATP binding (GO:0007155)cell adhesion (GO:0006468)protein phosphorylation (GO:0016772)transferase activity, transferring phosphorus-containing groups (GO:0004674)protein serine/threonine kinase activity (GO:0004713)protein tyrosine kinase activity
	OrtFam_1167	9	9	Y	-	-	-	-	-	-	-	-	-	-	1	1	0	3	1	4	14	6	3	2	0	0	0	0	0	IPR008978:HSP20-like chaperone;IPR002068:Heat shock protein Hsp20;IPR001436:Alpha crystallin/Heat shock protein;	(GO:0009408)response to heat
	OrtFam_1169	14	10	Y	Y	-	-	-	-	-	-	-	-	-	1	1	1	5	2	2	9	3	2	4	1	1	2	0	1	IPR011989:Armadillo-like helical;IPR021843:Protein of unknown function DUF3437;IPR016024:Armadillo-type fold;	(GO:0005488)binding
	OrtFam_1170	14	10	Y	Y	-	-	-	-	-	-	-	-	-	2	2	3	2	2	2	8	3	2	2	2	2	2	1	0	IPR006620:Prolyl 4-hydroxylase, alpha subunit;IPR005123:Oxoglutarate/iron-dependent oxygenase;IPR013547:Prolyl 4-hydroxylase alpha-subunit, N-terminal;IPR011990:Tetratricopeptide-like helical;	(GO:0005783)endoplasmic reticulum (GO:0055114)oxidation-reduction process (GO:0005488)binding (GO:0005506)iron ion binding (GO:0016705)oxidoreductase activity, acting on paired donors, with incorporation or reduction of molecular oxygen (GO:0004656)procollagen-proline 4-dioxygenase activity (GO:0016491)oxidoreductase activity (GO:0016702)oxidoreductase activity, acting on single donors with incor…
	OrtFam_1175	14	10	Y	Y	-	-	-	-	-	-	-	-	-	2	1	1	1	4	2	2	2	1	3	7	5	3	1	0	IPR003108:Growth-arrest-specific protein 2 domain;IPR018159:Spectrin/alpha-actinin;IPR001715:Calponin homology domain;IPR002017:Spectrin repeat;IPR001101:Plectin repeat;IPR011992:EF-hand-like domain;	(GO:0007050)cell cycle arrest (GO:0005515)protein binding (GO:0005509)calcium ion binding (GO:0005856)cytoskeleton
	OrtFam_1178	14	10	Y	Y	-	-	-	-	-	-	-	-	-	5	4	4	2	1	1	3	1	1	2	3	3	2	2	0	IPR004841:Amino acid permease domain;IPR004842:Na/K/Cl co-transporter superfamily;	(GO:0016021)integral to membrane (GO:0015377)cation:chloride symporter activity (GO:0006810)transport (GO:0006821)chloride transport (GO:0006814)sodium ion transport (GO:0055085)transmembrane transport (GO:0016020)membrane
	OrtFam_1179	14	10	Y	Y	-	-	-	-	-	-	-	-	-	1	1	3	3	3	3	3	3	4	4	1	1	1	0	3	IPR005828:General substrate transporter;IPR005829:Sugar transporter, conserved site;IPR020846:Major facilitator superfamily domain;IPR016196:Major facilitator superfamily domain, general substrate transporter;IPR003663:Sugar/inositol transporter;	(GO:0016021)integral to membrane (GO:0006810)transport (GO:0022891)substrate-specific transmembrane transporter activity (GO:0022857)transmembrane transporter activity (GO:0055085)transmembrane transport (GO:0005215)transporter activity (GO:0016020)membrane
	OrtFam_1183	13	9	Y	-	-	-	-	-	-	-	-	-	-	2	2	2	1	1	1	1	1	0	1	7	6	6	3	0	IPR007632:Anoctamin/TMEM 16;	-
	OrtFam_1192	13	8	Y	-	-	-	-	-	-	-	-	-	-	2	2	1	7	0	0	3	2	2	2	3	3	4	1	1	IPR000873:AMP-dependent synthetase/ligase;IPR020845:AMP-binding, conserved site;	(GO:0003824)catalytic activity (GO:0008152)metabolic process
	OrtFam_1206	14	10	Y	Y	-	-	-	-	-	-	-	-	-	1	1	2	1	2	2	2	2	1	2	10	3	3	1	0	IPR020683:Ankyrin repeat-containing domain;IPR001849:Pleckstrin homology domain;IPR001164:Arf GTPase activating protein;IPR013684:Mitochondrial Rho-like;IPR002110:Ankyrin repeat;IPR011993:Pleckstrin homology-type;IPR003577:Ras small GTPase, Ras type;	(GO:0032312)regulation of ARF GTPase activity (GO:0005525)GTP binding (GO:0007264)small GTPase mediated signal transduction (GO:0005515)protein binding (GO:0008270)zinc ion binding (GO:0005622)intracellular (GO:0008060)ARF GTPase activator activity
	OrtFam_1207	14	10	Y	Y	-	-	-	-	-	-	-	-	-	1	1	2	3	1	3	5	3	2	2	3	3	2	2	0	IPR006029:Neurotransmitter-gated ion-channel transmembrane domain;IPR002289:Gamma-aminobutyric-acid A receptor, beta subunit;IPR006028:Gamma-aminobutyric acid A receptor;IPR006201:Neurotransmitter-gated ion-channel;IPR018000:Neurotransmitter-gated ion-channel, conserved site;IPR006202:Neurotransmitter-gated ion-channel ligand-binding;	(GO:0016021)integral to membrane (GO:0004890)GABA-A receptor activity (GO:0006810)transport (GO:0005230)extracellular ligand-gated ion channel activity (GO:0006811)ion transport (GO:0005216)ion channel activity (GO:0016020)membrane (GO:0045211)postsynaptic membrane
	OrtFam_1208	14	10	Y	Y	-	-	-	-	-	-	-	-	-	3	2	4	1	1	1	5	2	1	3	2	2	5	1	0	IPR013320:Concanavalin A-like lectin/glucanase, subgroup;IPR008985:Concanavalin A-like lectin/glucanase;IPR001680:WD40 repeat;IPR011046:WD40 repeat-like-containing domain;IPR019781:WD40 repeat, subgroup;IPR015943:WD40/YVTN repeat-like-containing domain;IPR000409:BEACH domain;IPR023362:PH-BEACH domain;	(GO:0005515)protein binding
	OrtFam_1209	14	10	Y	Y	-	-	-	-	-	-	-	-	-	3	2	2	2	3	2	4	2	2	2	3	3	2	1	0	IPR008271:Serine/threonine-protein kinase, active site;IPR015727:Protein kinase C mu-related;IPR000719:Protein kinase, catalytic domain;IPR017442:Serine/threonine-protein kinase-like domain;IPR020454:Diacylglycerol/phorbol-ester binding;IPR011009:Protein kinase-like domain;IPR002290:Serine/threonine-protein kinase domain;IPR001849:Pleckstrin homology domain;IPR002219:Protein kinase C-like, phorbo…	(GO:0004672)protein kinase activity (GO:0035556)intracellular signal transduction (GO:0005524)ATP binding (GO:0005515)protein binding (GO:0006468)protein phosphorylation (GO:0016772)transferase activity, transferring phosphorus-containing groups (GO:0004674)protein serine/threonine kinase activity (GO:0004697)protein kinase C activity
	OrtFam_1215	13	10	Y	Y	-	-	-	-	-	-	-	-	-	2	2	3	2	1	4	2	3	5	3	2	1	2	0	0	IPR018039:Intermediate filament protein, conserved site;IPR001664:Intermediate filament protein;IPR016044:Filament;IPR001322:Intermediate filament, C-terminal;	(GO:0005198)structural molecule activity
	OrtFam_1219	13	8	Y	-	-	-	-	-	-	-	-	-	-	2	2	2	1	0	0	4	1	2	1	5	5	3	1	3	IPR016160:Aldehyde dehydrogenase, conserved site;IPR016161:Aldehyde/histidinol dehydrogenase;IPR016162:Aldehyde dehydrogenase, N-terminal;IPR015590:Aldehyde dehydrogenase domain;IPR016163:Aldehyde dehydrogenase, C-terminal;	(GO:0055114)oxidation-reduction process (GO:0008152)metabolic process (GO:0016491)oxidoreductase activity
	OrtFam_1220	14	10	Y	Y	-	-	-	-	-	-	-	-	-	1	1	3	2	3	3	1	1	2	1	4	4	4	2	0	IPR015359:Phospholipase C, phosphoinositol-specific, EF-hand-like;IPR017946:PLC-like phosphodiesterase, TIM beta/alpha-barrel domain;IPR000909:Phospholipase C, phosphatidylinositol-specific , X domain;IPR000008:C2 calcium-dependent membrane targeting;IPR018029:C2 membrane targeting protein;IPR001711:Phospholipase C, phosphatidylinositol-specific, Y domain;IPR008973:C2 calcium/lipid-binding domain…	(GO:0004435)phosphatidylinositol phospholipase C activity (GO:0007165)signal transduction (GO:0035556)intracellular signal transduction (GO:0008081)phosphoric diester hydrolase activity (GO:0005515)protein binding (GO:0005509)calcium ion binding (GO:0006629)lipid metabolic process (GO:0004629)phospholipase C activity (GO:0016042)lipid catabolic process
	OrtFam_1221	14	10	Y	Y	-	-	-	-	-	-	-	-	-	2	1	2	1	3	2	5	2	1	2	3	3	4	1	0	IPR003595:Protein-tyrosine phosphatase, catalytic;IPR000242:Protein-tyrosine phosphatase, receptor/non-receptor type;IPR003961:Fibronectin, type III;IPR007110:Immunoglobulin-like;IPR000387:Protein-tyrosine/Dual-specificity phosphatase;IPR013783:Immunoglobulin-like fold;IPR013098:Immunoglobulin I-set;IPR008957:Fibronectin type III domain;IPR003599:Immunoglobulin subtype;IPR016130:Protein-tyrosine …	(GO:0016311)dephosphorylation (GO:0004725)protein tyrosine phosphatase activity (GO:0005515)protein binding (GO:0006470)protein dephosphorylation (GO:0016791)phosphatase activity
	OrtFam_1222	14	10	Y	Y	-	-	-	-	-	-	-	-	-	1	1	2	2	3	3	1	3	3	2	3	3	4	1	0	IPR001849:Pleckstrin homology domain;IPR000219:Dbl homology (DH) domain;IPR011993:Pleckstrin homology-type;	(GO:0005515)protein binding (GO:0005622)intracellular (GO:0035023)regulation of Rho protein signal transduction (GO:0005089)Rho guanyl-nucleotide exchange factor activity
	OrtFam_1223	14	10	Y	Y	-	-	-	-	-	-	-	-	-	2	1	2	2	3	2	3	2	2	2	3	3	4	1	0	IPR015894:Guanylate-binding protein, N-terminal;IPR003191:Guanylate-binding protein, C-terminal;	(GO:0005525)GTP binding (GO:0003924)GTPase activity
	OrtFam_1227	14	10	Y	Y	-	-	-	-	-	-	-	-	-	1	1	2	2	4	1	2	2	1	2	3	3	5	2	0	IPR000494:EGF receptor, L domain;IPR003961:Fibronectin, type III;IPR006211:Furin-like cysteine-rich domain;IPR000719:Protein kinase, catalytic domain;IPR011009:Protein kinase-like domain;IPR009030:Growth factor, receptor;IPR013783:Immunoglobulin-like fold;IPR006212:Furin-like repeat;IPR002290:Serine/threonine-protein kinase domain;IPR008957:Fibronectin type III domain;IPR008266:Tyrosine-protein k…	(GO:0004714)transmembrane receptor protein tyrosine kinase activity (GO:0004672)protein kinase activity (GO:0005524)ATP binding (GO:0005515)protein binding (GO:0006468)protein phosphorylation (GO:0016772)transferase activity, transferring phosphorus-containing groups (GO:0007169)transmembrane receptor protein tyrosine kinase signaling pathway (GO:0004674)protein serine/threonine kinase activity (…
	OrtFam_1231	14	10	Y	Y	-	-	-	-	-	-	-	-	-	1	1	1	1	1	1	2	1	1	1	7	6	6	1	0	IPR012896:Integrin beta subunit, tail;IPR015812:Integrin beta subunit;IPR016201:Plexin-like fold;IPR002035:von Willebrand factor, type A;IPR002369:Integrin beta subunit, N-terminal;IPR013111:EGF, extracellular;IPR003659:Plexin/semaphorin/integrin;	(GO:0005488)binding (GO:0007229)integrin-mediated signaling pathway (GO:0007160)cell-matrix adhesion (GO:0004872)receptor activity (GO:0007155)cell adhesion (GO:0005515)protein binding (GO:0007275)multicellular organismal development (GO:0008305)integrin complex (GO:0016020)membrane
	OrtFam_1236	14	10	Y	Y	-	-	-	-	-	-	-	-	-	1	1	1	3	2	3	6	2	1	4	2	2	2	1	0	IPR012677:Nucleotide-binding, alpha-beta plait;IPR000504:RNA recognition motif domain;	(GO:0000166)nucleotide binding (GO:0003676)nucleic acid binding
	OrtFam_1242	14	10	Y	Y	-	-	-	-	-	-	-	-	-	1	1	1	6	2	3	3	1	2	2	2	2	2	2	0	IPR008210:Phosphoenolpyruvate carboxykinase, N-terminal;IPR013035:Phosphoenolpyruvate carboxykinase, C-terminal;IPR008209:Phosphoenolpyruvate carboxykinase, GTP-utilising;	(GO:0004611)phosphoenolpyruvate carboxykinase activity (GO:0005525)GTP binding (GO:0017076)purine nucleotide binding (GO:0006094)gluconeogenesis
	OrtFam_1245	14	10	Y	Y	-	-	-	-	-	-	-	-	-	1	1	1	1	8	3	2	1	1	1	3	3	3	1	0	IPR013128:Peptidase C1A, papain;IPR013201:Proteinase inhibitor I29, cathepsin propeptide;IPR000668:Peptidase C1A, papain C-terminal;IPR000169:Peptidase, cysteine peptidase active site;	(GO:0008234)cysteine-type peptidase activity (GO:0004197)cysteine-type endopeptidase activity (GO:0006508)proteolysis
	OrtFam_1247	14	10	Y	Y	-	-	-	-	-	-	-	-	-	1	1	1	2	2	2	3	2	5	2	1	3	1	4	0	IPR012336:Thioredoxin-like fold;IPR017933:Glutathione S-transferase/chloride channel, C-terminal;IPR012335:Thioredoxin fold;IPR004045:Glutathione S-transferase, N-terminal;IPR004046:Glutathione S-transferase, C-terminal;IPR005442:Glutathione S-transferase, omega-class;IPR010987:Glutathione S-transferase, C-terminal-like;	(GO:0008152)metabolic process (GO:0005515)protein binding (GO:0004364)glutathione transferase activity (GO:0005737)cytoplasm
	OrtFam_1255	14	10	Y	Y	-	-	-	-	-	-	-	-	-	2	2	2	1	1	2	4	2	2	2	3	3	3	1	0	IPR015449:Potassium channel, calcium-activated, SK;IPR013099:Ion transport 2;IPR011996:Potassium channel, calcium-activated, SK, conserved region;IPR004178:Calmodulin-binding domain;	(GO:0016021)integral to membrane (GO:0005516)calmodulin binding (GO:0015269)calcium-activated potassium channel activity (GO:0006813)potassium ion transport
	OrtFam_1256	14	10	Y	Y	-	-	-	-	-	-	-	-	-	3	2	2	3	1	2	2	2	2	2	2	2	3	2	0	IPR001330:Prenyltransferase/squalene oxidase;IPR010793:Ribosomal protein L37/S30;IPR008930:Terpenoid cylases/protein prenyltransferase alpha-alpha toroid;	(GO:0003824)catalytic activity (GO:0003735)structural constituent of ribosome (GO:0005739)mitochondrion (GO:0006412)translation (GO:0005840)ribosome
	OrtFam_1260	14	10	Y	Y	-	-	-	-	-	-	-	-	-	1	1	1	2	1	1	1	3	1	2	5	5	4	1	0	IPR007122:Gelsolin;IPR007123:Gelsolin domain;	(GO:0003779)actin binding
	OrtFam_1262	14	10	Y	Y	-	-	-	-	-	-	-	-	-	2	1	3	2	2	3	2	2	1	1	3	3	3	1	0	IPR001298:Filamin/ABP280 repeat;IPR013783:Immunoglobulin-like fold;IPR001715:Calponin homology domain;IPR014756:Immunoglobulin E-set;IPR017868:Filamin/ABP280 repeat-like;	(GO:0005515)protein binding
	OrtFam_1264	10	10	Y	Y	-	Y	-	-	-	-	-	-	-	1	1	1	5	4	1	4	1	5	6	0	0	0	0	0	IPR016181:Acyl-CoA N-acyltransferase;	-
	OrtFam_1265	13	8	Y	-	-	-	-	-	-	-	-	-	-	1	0	0	3	5	1	4	1	2	2	2	2	3	2	1	IPR013525:ABC-2 type transporter;IPR003593:ATPase, AAA+ type, core;IPR017871:ABC transporter, conserved site;IPR003439:ABC transporter-like;	(GO:0017111)nucleoside-triphosphatase activity (GO:0000166)nucleotide binding (GO:0005524)ATP binding (GO:0016887)ATPase activity (GO:0016020)membrane
	OrtFam_1271	14	10	Y	Y	-	-	-	-	-	-	-	-	-	1	2	1	1	1	1	6	1	4	1	2	1	1	6	0	IPR011650:Peptidase M20, dimerisation;IPR001261:ArgE/DapE/ACY1/CPG2/YscS, conserved site;IPR002933:Peptidase M20;	(GO:0008152)metabolic process (GO:0008237)metallopeptidase activity (GO:0006520)cellular amino acid metabolic process (GO:0016787)hydrolase activity (GO:0005737)cytoplasm (GO:0006508)proteolysis
	OrtFam_1272	14	10	Y	Y	-	-	-	-	-	-	-	-	-	1	1	1	3	1	4	3	2	3	1	2	2	2	3	0	IPR002666:Reduced folate carrier;IPR016196:Major facilitator superfamily domain, general substrate transporter;	(GO:0006810)transport (GO:0008518)reduced folate carrier activity (GO:0005542)folic acid binding (GO:0016020)membrane
	OrtFam_1275	14	10	Y	Y	-	-	-	-	-	-	-	-	-	1	1	2	2	1	1	4	2	2	2	3	3	3	2	0	IPR004099:Pyridine nucleotide-disulphide oxidoreductase, dimerisation;IPR012336:Thioredoxin-like fold;IPR023753:Pyridine nucleotide-disulphide oxidoreductase, ; FAD/NAD(P)-binding domain;IPR012335:Thioredoxin fold;IPR016156:FAD/NAD-linked reductase, dimerisation;IPR006338:Thioredoxin/glutathione reductase selenoprotein;IPR012999:Pyridine nucleotide-disulphide oxidoreductase, class I, active site;…	(GO:0045454)cell redox homeostasis (GO:0055114)oxidation-reduction process (GO:0016668)oxidoreductase activity, acting on a sulfur group of donors, NAD(P) as acceptor (GO:0004791)thioredoxin-disulfide reductase activity (GO:0016491)oxidoreductase activity (GO:0050661)NADP binding (GO:0005737)cytoplasm (GO:0050660)flavin adenine dinucleotide binding
	OrtFam_1278	14	10	Y	Y	-	-	-	-	-	-	-	-	-	3	1	2	2	2	1	3	3	1	2	3	3	2	1	0	IPR007735:Pecanex;	(GO:0016021)integral to membrane
	OrtFam_1280	14	10	Y	Y	-	-	-	-	-	-	-	-	-	1	1	1	2	2	2	3	2	2	2	3	3	4	1	0	IPR003619:MAD homology 1, Dwarfin-type;IPR008984:SMAD/FHA domain;IPR013019:MAD homology, MH1;IPR013790:Dwarfin;IPR001132:SMAD domain, Dwarfin-type;IPR017855:SMAD domain-like;	(GO:0007179)transforming growth factor beta receptor signaling pathway (GO:0003700)sequence-specific DNA binding transcription factor activity (GO:0005515)protein binding (GO:0005667)transcription factor complex (GO:0005622)intracellular (GO:0006355)regulation of transcription, DNA-dependent
	OrtFam_1281	14	10	Y	Y	-	-	-	-	-	-	-	-	-	1	1	1	1	1	1	4	1	1	1	9	3	3	1	0	IPR005542:PBX;IPR012287:Homeodomain-related;IPR017970:Homeobox, conserved site;IPR009057:Homeodomain-like;IPR001356:Homeobox;	(GO:0003700)sequence-specific DNA binding transcription factor activity (GO:0005634)nucleus (GO:0030528)transcription regulator activity (GO:0043565)sequence-specific DNA binding (GO:0005515)protein binding (GO:0003677)DNA binding (GO:0006355)regulation of transcription, DNA-dependent
	OrtFam_1283	14	10	Y	Y	-	-	-	-	-	-	-	-	-	1	1	2	2	1	1	1	2	1	3	4	4	5	1	0	IPR008271:Serine/threonine-protein kinase, active site;IPR000719:Protein kinase, catalytic domain;IPR017442:Serine/threonine-protein kinase-like domain;IPR011009:Protein kinase-like domain;IPR002290:Serine/threonine-protein kinase domain;IPR017441:Protein kinase, ATP binding site;IPR020635:Tyrosine-protein kinase, catalytic domain;IPR001180:Citron-like;	(GO:0004672)protein kinase activity (GO:0005524)ATP binding (GO:0006468)protein phosphorylation (GO:0016772)transferase activity, transferring phosphorus-containing groups (GO:0005083)small GTPase regulator activity (GO:0004674)protein serine/threonine kinase activity
	OrtFam_1285	13	10	Y	Y	-	-	-	-	-	-	-	-	-	1	1	1	2	2	2	2	3	2	2	1	1	0	8	0	IPR018338:Carbonic anhydrase, alpha-class, conserved site;IPR023561:Carbonic anhydrase, alpha-class;IPR001148:Carbonic anhydrase, alpha-class, catalytic domain;	(GO:0008270)zinc ion binding (GO:0004089)carbonate dehydratase activity (GO:0006730)one-carbon metabolic process
	OrtFam_1291	14	10	Y	Y	-	-	-	-	-	-	-	-	-	1	1	1	3	1	2	4	2	3	2	2	2	3	1	0	IPR012338:Beta-lactamase/transpeptidase-like;IPR020683:Ankyrin repeat-containing domain;IPR002110:Ankyrin repeat;	(GO:0006541)glutamine metabolic process (GO:0005515)protein binding
	OrtFam_1296	14	10	Y	Y	-	-	-	-	-	-	-	-	-	2	2	1	1	1	1	4	2	3	2	3	3	2	1	0	IPR000566:Lipocalin/cytosolic fatty-acid binding protein domain;IPR011038:Calycin-like;IPR012674:Calycin;IPR000463:Cytosolic fatty-acid binding;	(GO:0008289)lipid binding (GO:0005488)binding (GO:0006810)transport (GO:0005215)transporter activity
	OrtFam_1297	12	9	Y	-	-	-	-	-	-	-	-	-	-	1	1	1	3	0	2	5	2	3	1	3	2	4	0	0	IPR001902:Sulphate anion transporter;IPR002645:Sulphate transporter/antisigma-factor antagonist STAS;IPR011547:Sulphate transporter;	(GO:0016021)integral to membrane (GO:0006810)transport (GO:0008272)sulfate transport (GO:0008271)secondary active sulfate transmembrane transporter activity (GO:0055085)transmembrane transport (GO:0005215)transporter activity (GO:0016020)membrane
	OrtFam_1300	7	6	Y	-	-	-	-	-	-	-	-	-	-	3	1	1	1	0	0	1	0	0	1	0	0	0	20	0	IPR001314:Peptidase S1A, chymotrypsin-type;IPR001254:Peptidase S1/S6, chymotrypsin/Hap;IPR018114:Peptidase S1/S6, chymotrypsin/Hap, active site;IPR009003:Peptidase cysteine/serine, trypsin-like;	(GO:0003824)catalytic activity (GO:0004252)serine-type endopeptidase activity (GO:0006508)proteolysis
	OrtFam_1305	14	10	Y	Y	-	-	-	-	-	-	-	-	-	2	2	2	2	1	1	3	3	2	3	2	2	2	1	0	IPR021999:Protein of unknown function DUF3595;	-
	OrtFam_1306	14	10	Y	Y	-	-	-	-	-	-	-	-	-	1	1	1	1	2	2	3	2	1	2	4	3	3	0	2	IPR015767:Rho GTPase activating;IPR008936:Rho GTPase activation protein;IPR000198:Rho GTPase-activating protein domain;IPR001849:Pleckstrin homology domain;IPR001202:WW/Rsp5/WWP;IPR011993:Pleckstrin homology-type;	(GO:0007165)signal transduction (GO:0005515)protein binding (GO:0005622)intracellular
	OrtFam_1314	13	10	Y	Y	-	-	-	-	-	-	-	-	-	1	1	1	3	1	1	6	4	3	3	1	1	1	0	0	IPR017940:ABC transporter, integral membrane type 1;IPR001140:ABC transporter, transmembrane domain;IPR003593:ATPase, AAA+ type, core;IPR017871:ABC transporter, conserved site;IPR011527:ABC transporter, transmembrane domain, type 1;IPR003439:ABC transporter-like;	(GO:0017111)nucleoside-triphosphatase activity (GO:0016021)integral to membrane (GO:0006810)transport (GO:0000166)nucleotide binding (GO:0042626)ATPase activity, coupled to transmembrane movement of substances (GO:0005524)ATP binding (GO:0016887)ATPase activity (GO:0055085)transmembrane transport
	OrtFam_1318	13	10	Y	Y	-	-	-	-	-	-	-	-	-	2	1	1	3	2	2	4	3	2	3	1	1	2	0	0	IPR017940:ABC transporter, integral membrane type 1;IPR017871:ABC transporter, conserved site;IPR011527:ABC transporter, transmembrane domain, type 1;IPR003439:ABC transporter-like;IPR010509:ABC transporter, N-terminal;	(GO:0016021)integral to membrane (GO:0006810)transport (GO:0042626)ATPase activity, coupled to transmembrane movement of substances (GO:0005524)ATP binding (GO:0016887)ATPase activity (GO:0055085)transmembrane transport (GO:0016020)membrane
	OrtFam_1319	14	10	Y	Y	-	-	-	-	-	-	-	-	-	4	2	1	3	2	2	4	1	2	2	1	1	1	1	0	IPR000387:Protein-tyrosine/Dual-specificity phosphatase;IPR000340:Dual specificity phosphatase, catalytic domain;IPR020422:Dual specificity phosphatase, subgroup, catalytic domain;IPR016130:Protein-tyrosine phosphatase, active site;	(GO:0016311)dephosphorylation (GO:0008138)protein tyrosine/serine/threonine phosphatase activity (GO:0004725)protein tyrosine phosphatase activity (GO:0006470)protein dephosphorylation (GO:0016791)phosphatase activity
	OrtFam_1321	14	10	Y	Y	-	-	-	-	-	-	-	-	-	1	1	1	2	2	1	2	1	1	1	4	4	4	2	0	IPR000038:Cell division protein GTP binding;	(GO:0005525)GTP binding (GO:0007049)cell cycle
	OrtFam_1324	14	10	Y	Y	-	-	-	-	-	-	-	-	-	1	1	1	1	1	3	2	2	2	2	3	3	3	0	2	IPR002591:Type I phosphodiesterase/nucleotide pyrophosphatase/phosphate transferase;IPR017849:Alkaline phosphatase-like, alpha/beta/alpha;IPR017850:Alkaline-phosphatase-like, core domain;IPR020821:Extracellular Endonuclease, subunit A;	(GO:0003824)catalytic activity (GO:0008152)metabolic process (GO:0046872)metal ion binding (GO:0016787)hydrolase activity (GO:0003676)nucleic acid binding
	OrtFam_1327	13	9	Y	-	-	-	-	-	-	-	-	-	-	1	1	1	2	1	1	1	0	1	1	1	1	1	14	0	IPR000172:Glucose-methanol-choline oxidoreductase, N-terminal;IPR007867:Glucose-methanol-choline oxidoreductase, C-terminal;	(GO:0016614)oxidoreductase activity, acting on CH-OH group of donors (GO:0050660)flavin adenine dinucleotide binding
	OrtFam_1328	13	9	Y	-	-	-	-	-	-	-	-	-	-	2	2	0	2	1	1	3	2	3	2	2	3	2	2	0	IPR000109:Oligopeptide transporter;IPR018456:PTR2 family proton/oligopeptide symporter, conserved site;IPR016196:Major facilitator superfamily domain, general substrate transporter;	(GO:0005215)transporter activity (GO:0016020)membrane (GO:0006857)oligopeptide transport
	OrtFam_1332	14	10	Y	Y	-	-	-	-	-	-	-	-	-	1	1	1	1	2	1	2	3	1	1	3	3	6	1	0	IPR000008:C2 calcium-dependent membrane targeting;IPR020477:C2 region;IPR018029:C2 membrane targeting protein;IPR014772:Mammalian uncoordinated homology 13, domain 2;IPR002219:Protein kinase C-like, phorbol ester/diacylglycerol binding;IPR019558:Mammalian uncoordinated homology 13, subgroup, domain 2;IPR008973:C2 calcium/lipid-binding domain, CaLB;IPR014770:Munc13 homology 1;IPR010439:Calcium-dep…	(GO:0035556)intracellular signal transduction (GO:0005515)protein binding
	OrtFam_1335	14	10	Y	Y	-	-	-	-	-	-	-	-	-	1	1	2	2	2	2	3	1	2	2	2	2	3	2	0	IPR004344:Tubulin-tyrosine ligase;	(GO:0006464)cellular protein modification process (GO:0004835)tubulin-tyrosine ligase activity
	OrtFam_1336	14	10	Y	Y	-	-	-	-	-	-	-	-	-	1	1	1	2	2	2	3	2	2	1	3	3	3	1	0	IPR012677:Nucleotide-binding, alpha-beta plait;IPR000504:RNA recognition motif domain;	(GO:0000166)nucleotide binding (GO:0003676)nucleic acid binding
	OrtFam_1337	14	10	Y	Y	-	-	-	-	-	-	-	-	-	1	2	2	2	1	1	4	1	2	1	3	3	2	2	0	IPR000727:Target SNARE coiled-coil domain;IPR011008:Dimeric alpha-beta barrel;IPR012577:NIPSNAP;	(GO:0005515)protein binding
	OrtFam_1339	14	10	Y	Y	-	-	-	-	-	-	-	-	-	2	1	2	1	1	1	1	2	1	1	4	4	5	1	0	IPR000719:Protein kinase, catalytic domain;IPR017442:Serine/threonine-protein kinase-like domain;IPR011009:Protein kinase-like domain;IPR002290:Serine/threonine-protein kinase domain;IPR017441:Protein kinase, ATP binding site;IPR020635:Tyrosine-protein kinase, catalytic domain;IPR001180:Citron-like;	(GO:0004672)protein kinase activity (GO:0005524)ATP binding (GO:0006468)protein phosphorylation (GO:0016772)transferase activity, transferring phosphorus-containing groups (GO:0005083)small GTPase regulator activity (GO:0004674)protein serine/threonine kinase activity
	OrtFam_1340	14	10	Y	Y	-	-	-	-	-	-	-	-	-	2	1	1	2	1	1	1	1	1	1	4	4	6	1	0	IPR009146:Groucho/transducin-like enhancer;IPR017986:WD40-repeat-containing domain;IPR001680:WD40 repeat;IPR019775:WD40 repeat, conserved site;IPR011046:WD40 repeat-like-containing domain;IPR019781:WD40 repeat, subgroup;IPR015943:WD40/YVTN repeat-like-containing domain;IPR019782:WD40 repeat 2;IPR005617:Groucho/TLE, N-terminal Q-rich domain;	(GO:0005634)nucleus (GO:0005515)protein binding (GO:0006355)regulation of transcription, DNA-dependent
	OrtFam_1346	14	10	Y	Y	-	-	-	-	-	-	-	-	-	2	2	1	3	1	2	2	1	2	2	2	2	3	2	0	IPR009316:COG complex component, COG2;	(GO:0015031)protein transport (GO:0007030)Golgi organization (GO:0016020)membrane
	OrtFam_1348	14	10	Y	Y	-	-	-	-	-	-	-	-	-	1	1	1	2	1	1	4	3	2	1	3	3	2	1	0	IPR004841:Amino acid permease domain;IPR002293:Amino acid/polyamine transporter I;	(GO:0006810)transport (GO:0015171)amino acid transmembrane transporter activity (GO:0003333)amino acid transmembrane transport (GO:0055085)transmembrane transport (GO:0016020)membrane
	OrtFam_1351	13	9	Y	-	-	-	-	-	-	-	-	-	-	1	1	1	2	0	2	3	2	2	2	3	3	3	1	0	IPR003644:Na-Ca exchanger/integrin-beta4;IPR004836:Sodium/calcium exchanger protein;IPR004837:Sodium/calcium exchanger membrane region;	(GO:0016021)integral to membrane (GO:0006816)calcium ion transport (GO:0005432)calcium:sodium antiporter activity (GO:0007154)cell communication (GO:0055085)transmembrane transport (GO:0016020)membrane
	OrtFam_1354	13	9	Y	-	-	-	-	-	-	-	-	-	-	4	4	1	2	4	0	2	1	1	1	2	2	1	1	0	IPR006536:HnRNP-L/PTB/hephaestus splicing factor;IPR012677:Nucleotide-binding, alpha-beta plait;IPR000504:RNA recognition motif domain;	(GO:0006397)mRNA processing (GO:0003723)RNA binding (GO:0005634)nucleus (GO:0000166)nucleotide binding (GO:0003676)nucleic acid binding
	OrtFam_1360	12	8	Y	-	-	-	-	-	-	-	-	-	-	1	1	1	2	0	0	4	2	2	3	3	3	3	1	0	IPR008250:ATPase, P-type, ATPase-associated domain;IPR023214:HAD-like domain;IPR023300:ATPase, P-type, cytoplasmic transduction domain A;IPR023306:ATPase, cation-transporting, domain N;IPR005834:Haloacid dehalogenase-like hydrolase;IPR018303:ATPase, P-type phosphorylation site;IPR023299:ATPase, P-type, cytoplasmic domain N;IPR001757:ATPase, P-type, K/Mg/Cd/Cu/Zn/Na/Ca/Na/H-transporter;IPR006539:A…	(GO:0003824)catalytic activity (GO:0016021)integral to membrane (GO:0000166)nucleotide binding (GO:0008152)metabolic process (GO:0005524)ATP binding (GO:0004012)phospholipid-translocating ATPase activity (GO:0046872)metal ion binding (GO:0015662)ATPase activity, coupled to transmembrane movement of ions, phosphorylative mechanism (GO:0006754)ATP biosynthetic process (GO:0000287)magnesium ion bind…
	OrtFam_1362	14	10	Y	Y	-	-	-	-	-	-	-	-	-	2	1	1	1	2	2	2	2	5	1	2	1	2	2	0	IPR000749:ATP:guanido phosphotransferase;IPR022415:ATP:guanido phosphotransferase, catalytic domain, active site;IPR014746:Glutamine synthetase/guanido kinase, catalytic domain;IPR022414:ATP:guanido phosphotransferase, catalytic domain;IPR022413:ATP:guanido phosphotransferase, N-terminal;	(GO:0003824)catalytic activity (GO:0016301)kinase activity (GO:0016772)transferase activity, transferring phosphorus-containing groups
	OrtFam_1363	14	10	Y	Y	-	-	-	-	-	-	-	-	-	1	1	1	2	2	2	3	1	1	1	3	3	3	2	0	IPR012677:Nucleotide-binding, alpha-beta plait;IPR000504:RNA recognition motif domain;	(GO:0000166)nucleotide binding (GO:0003676)nucleic acid binding
	OrtFam_1371	14	10	Y	Y	-	-	-	-	-	-	-	-	-	2	2	2	1	1	1	2	2	1	3	3	3	2	1	0	IPR008271:Serine/threonine-protein kinase, active site;IPR000719:Protein kinase, catalytic domain;IPR017442:Serine/threonine-protein kinase-like domain;IPR011009:Protein kinase-like domain;IPR002290:Serine/threonine-protein kinase domain;IPR010993:Sterile alpha motif homology;IPR017441:Protein kinase, ATP binding site;IPR020635:Tyrosine-protein kinase, catalytic domain;	(GO:0004672)protein kinase activity (GO:0005524)ATP binding (GO:0005515)protein binding (GO:0006468)protein phosphorylation (GO:0016772)transferase activity, transferring phosphorus-containing groups (GO:0004674)protein serine/threonine kinase activity
	OrtFam_1375	13	10	Y	Y	-	-	-	-	-	-	-	-	-	1	1	2	1	1	1	5	3	1	3	2	2	3	0	0	IPR000299:FERM domain;IPR019748:FERM central domain;IPR014352:FERM/acyl-CoA-binding protein, 3-helical bundle;IPR018980:FERM, C-terminal PH-like domain;IPR019749:Band 4.1 domain;IPR021774:Protein of unknown function DUF3338;IPR018979:FERM, N-terminal;IPR011993:Pleckstrin homology-type;	(GO:0005488)binding (GO:0005515)protein binding (GO:0005856)cytoskeleton
	OrtFam_1376	14	10	Y	Y	-	-	-	-	-	-	-	-	-	1	1	1	1	1	1	2	1	1	3	4	4	4	1	0	IPR013517:FG-GAP;IPR013649:Integrin alpha-2;IPR000413:Integrin alpha chain;IPR013519:Integrin alpha beta-propellor;IPR018184:Integrin alpha chain, C-terminal cytoplasmic region, conserved site;	(GO:0007155)cell adhesion (GO:0008305)integrin complex
	OrtFam_1378	14	10	Y	Y	-	-	-	-	-	-	-	-	-	1	1	1	1	1	1	5	1	1	1	4	4	3	1	0	IPR010993:Sterile alpha motif homology;IPR013761:Sterile alpha motif-type;IPR011510:Sterile alpha motif, type 2;IPR021129:Sterile alpha motif, type 1;IPR001660:Sterile alpha motif domain;	(GO:0005515)protein binding
	OrtFam_1379	14	10	Y	Y	-	-	-	-	-	-	-	-	-	2	1	2	1	2	2	1	2	1	3	2	2	4	1	0	IPR001251:Cellular retinaldehyde-binding/triple function, C-terminal;IPR018159:Spectrin/alpha-actinin;IPR001849:Pleckstrin homology domain;IPR001452:Src homology-3 domain;IPR001331:Guanine-nucleotide dissociation stimulator, CDC24, conserved site;IPR002017:Spectrin repeat;IPR000219:Dbl homology (DH) domain;IPR011993:Pleckstrin homology-type;	(GO:0035556)intracellular signal transduction (GO:0005085)guanyl-nucleotide exchange factor activity (GO:0005515)protein binding (GO:0005622)intracellular (GO:0035023)regulation of Rho protein signal transduction (GO:0005089)Rho guanyl-nucleotide exchange factor activity
	OrtFam_1380	14	10	Y	Y	-	-	-	-	-	-	-	-	-	1	1	1	2	1	2	1	3	2	2	3	3	3	1	0	IPR001303:Class II aldolase/adducin, N-terminal;	(GO:0046872)metal ion binding
	OrtFam_1381	14	10	Y	Y	-	-	-	-	-	-	-	-	-	1	2	2	2	1	1	4	2	1	3	2	2	2	1	0	IPR022033:RAVE protein 1 C-terminal;IPR017986:WD40-repeat-containing domain;IPR001680:WD40 repeat;IPR011046:WD40 repeat-like-containing domain;IPR019781:WD40 repeat, subgroup;IPR015943:WD40/YVTN repeat-like-containing domain;IPR019782:WD40 repeat 2;	(GO:0005515)protein binding
	OrtFam_1391	14	10	Y	Y	-	-	-	-	-	-	-	-	-	1	1	1	2	1	1	2	3	2	1	3	3	3	1	0	IPR001382:Glycoside hydrolase, family 47;	(GO:0004571)mannosyl-oligosaccharide 1,2-alpha-mannosidase activity (GO:0005509)calcium ion binding (GO:0016020)membrane
	OrtFam_1394	13	9	Y	-	-	-	-	-	-	-	-	-	-	1	1	2	3	0	1	3	2	5	3	1	1	1	1	0	IPR011701:Major facilitator superfamily;IPR016196:Major facilitator superfamily domain, general substrate transporter;	(GO:0016021)integral to membrane (GO:0055085)transmembrane transport
	OrtFam_1407	13	9	Y	-	-	-	-	-	-	-	-	-	-	1	1	3	2	0	2	1	1	1	1	4	3	3	2	0	IPR000299:FERM domain;IPR000857:MyTH4 domain;IPR019748:FERM central domain;IPR014352:FERM/acyl-CoA-binding protein, 3-helical bundle;IPR019749:Band 4.1 domain;IPR000048:IQ motif, EF-hand binding site;IPR011993:Pleckstrin homology-type;IPR001609:Myosin head, motor domain;	(GO:0005488)binding (GO:0005524)ATP binding (GO:0005515)protein binding (GO:0005856)cytoskeleton (GO:0016459)myosin complex (GO:0003774)motor activity
	OrtFam_1408	14	10	Y	Y	-	-	-	-	-	-	-	-	-	1	1	1	1	2	1	2	2	1	1	3	3	3	3	0	IPR003961:Fibronectin, type III;IPR007110:Immunoglobulin-like;IPR003596:Immunoglobulin V-set, subgroup;IPR013783:Immunoglobulin-like fold;IPR013098:Immunoglobulin I-set;IPR008957:Fibronectin type III domain;IPR003599:Immunoglobulin subtype;IPR003598:Immunoglobulin subtype 2;	(GO:0005515)protein binding
	OrtFam_1410	14	10	Y	Y	-	-	-	-	-	-	-	-	-	1	1	2	1	2	2	1	1	1	2	3	3	3	2	0	IPR001506:Peptidase M12A, astacin;IPR001881:EGF-like calcium-binding;IPR006210:Epidermal growth factor-like;IPR000859:CUB;IPR000152:EGF-type aspartate/asparagine hydroxylation site;IPR013032:EGF-like region, conserved site;IPR000742:Epidermal growth factor-like, type 3;IPR006026:Peptidase, metallopeptidase;IPR018097:EGF-like calcium-binding, conserved site;IPR013091:EGF calcium-binding;	(GO:0004222)metalloendopeptidase activity (GO:0005515)protein binding (GO:0008270)zinc ion binding (GO:0005509)calcium ion binding (GO:0008237)metallopeptidase activity (GO:0006508)proteolysis
	OrtFam_1412	14	10	Y	Y	-	-	-	-	-	-	-	-	-	2	1	2	1	2	4	1	2	1	2	2	2	1	2	0	IPR003595:Protein-tyrosine phosphatase, catalytic;IPR000242:Protein-tyrosine phosphatase, receptor/non-receptor type;IPR003961:Fibronectin, type III;IPR000387:Protein-tyrosine/Dual-specificity phosphatase;IPR013783:Immunoglobulin-like fold;IPR008957:Fibronectin type III domain;IPR016130:Protein-tyrosine phosphatase, active site;	(GO:0016311)dephosphorylation (GO:0004725)protein tyrosine phosphatase activity (GO:0005515)protein binding (GO:0006470)protein dephosphorylation (GO:0016791)phosphatase activity
	OrtFam_1414	14	10	Y	Y	-	-	-	-	-	-	-	-	-	1	1	2	2	1	2	4	3	2	2	1	1	1	2	0	IPR002524:Cation efflux protein;	(GO:0016021)integral to membrane (GO:0006812)cation transport (GO:0008324)cation transmembrane transporter activity (GO:0055085)transmembrane transport
	OrtFam_1415	13	9	Y	-	-	-	-	-	-	-	-	-	-	2	1	1	2	0	1	3	2	3	3	2	1	1	3	0	IPR006029:Neurotransmitter-gated ion-channel transmembrane domain;IPR006201:Neurotransmitter-gated ion-channel;IPR018000:Neurotransmitter-gated ion-channel, conserved site;IPR006202:Neurotransmitter-gated ion-channel ligand-binding;IPR002394:Nicotinic acetylcholine receptor;	(GO:0016021)integral to membrane (GO:0006810)transport (GO:0005230)extracellular ligand-gated ion channel activity (GO:0006811)ion transport (GO:0004889)acetylcholine-activated cation-selective channel activity (GO:0005216)ion channel activity (GO:0016020)membrane (GO:0045211)postsynaptic membrane
	OrtFam_1417	14	10	Y	Y	-	-	-	-	-	-	-	-	-	1	1	1	1	1	1	8	1	2	2	1	1	1	3	0	IPR014782:Peptidase M1, membrane alanine aminopeptidase, N-terminal;IPR001930:Peptidase M1, alanine aminopeptidase/leukotriene A4 hydrolase;	(GO:0008270)zinc ion binding (GO:0008237)metallopeptidase activity (GO:0006508)proteolysis
	OrtFam_1420	14	10	Y	Y	-	-	-	-	-	-	-	-	-	1	1	1	1	1	1	2	1	1	1	4	4	5	1	0	IPR015022:Microtubule-associated serine/threonine-protein kinase, domain;IPR008271:Serine/threonine-protein kinase, active site;IPR000719:Protein kinase, catalytic domain;IPR017442:Serine/threonine-protein kinase-like domain;IPR000961:AGC-kinase, C-terminal;IPR023142:Microtubule-associated serine/threonine-protein kinase, pre-PK domain;IPR011009:Protein kinase-like domain;IPR001478:PDZ/DHR/GLGF;I…	(GO:0004672)protein kinase activity (GO:0005524)ATP binding (GO:0005515)protein binding (GO:0006468)protein phosphorylation (GO:0016772)transferase activity, transferring phosphorus-containing groups (GO:0004674)protein serine/threonine kinase activity (GO:0000287)magnesium ion binding
	OrtFam_1426	14	10	Y	Y	-	-	-	-	-	-	-	-	-	1	1	1	1	1	1	2	1	1	1	4	4	5	1	0	IPR004172:L27;IPR015143:L27-1;IPR008144:Guanylate kinase;IPR001478:PDZ/DHR/GLGF;IPR008145:Guanylate kinase/L-type calcium channel;IPR001452:Src homology-3 domain;IPR020590:Guanylate kinase, conserved site;IPR011511:Variant SH3;	(GO:0005515)protein binding
	OrtFam_1429	14	10	Y	Y	-	-	-	-	-	-	-	-	-	1	1	2	2	1	1	2	1	1	1	3	4	4	1	0	IPR000034:Laminin B type IV;IPR006210:Epidermal growth factor-like;IPR018031:Laminin B, subgroup;IPR008211:Laminin, N-terminal;IPR002049:EGF-like, laminin;	(GO:0007155)cell adhesion (GO:0005515)protein binding (GO:0031012)extracellular matrix
	OrtFam_1430	14	10	Y	Y	-	-	-	-	-	-	-	-	-	1	1	1	2	1	1	1	1	1	2	4	4	4	1	0	IPR000494:EGF receptor, L domain;IPR006211:Furin-like cysteine-rich domain;IPR000719:Protein kinase, catalytic domain;IPR011009:Protein kinase-like domain;IPR009030:Growth factor, receptor;IPR006212:Furin-like repeat;IPR002290:Serine/threonine-protein kinase domain;IPR008266:Tyrosine-protein kinase, active site;IPR017441:Protein kinase, ATP binding site;IPR001245:Serine-threonine/tyrosine-protein…	(GO:0004714)transmembrane receptor protein tyrosine kinase activity (GO:0004672)protein kinase activity (GO:0005524)ATP binding (GO:0006468)protein phosphorylation (GO:0016772)transferase activity, transferring phosphorus-containing groups (GO:0007169)transmembrane receptor protein tyrosine kinase signaling pathway (GO:0004674)protein serine/threonine kinase activity (GO:0004713)protein tyrosine …
	OrtFam_1438	14	10	Y	Y	-	-	-	-	-	-	-	-	-	1	1	1	2	1	2	2	3	3	5	1	1	1	1	0	IPR011701:Major facilitator superfamily;IPR020846:Major facilitator superfamily domain;IPR016196:Major facilitator superfamily domain, general substrate transporter;	(GO:0016021)integral to membrane (GO:0055085)transmembrane transport
	OrtFam_1439	14	9	Y	-	-	-	-	-	-	-	-	-	-	1	1	1	3	1	2	2	1	1	0	2	3	4	1	2	IPR000608:Ubiquitin-conjugating enzyme, E2;IPR016135:Ubiquitin-conjugating enzyme/RWD-like;IPR023313:Ubiquitin-conjugating enzyme, active site;	(GO:0016881)acid-amino acid ligase activity
	OrtFam_1444	14	9	Y	-	-	-	-	-	-	-	-	-	-	1	2	3	2	0	1	1	1	1	1	3	3	3	2	1	IPR008271:Serine/threonine-protein kinase, active site;IPR000719:Protein kinase, catalytic domain;IPR017442:Serine/threonine-protein kinase-like domain;IPR011009:Protein kinase-like domain;IPR002290:Serine/threonine-protein kinase domain;IPR017441:Protein kinase, ATP binding site;IPR020635:Tyrosine-protein kinase, catalytic domain;	(GO:0004672)protein kinase activity (GO:0005524)ATP binding (GO:0006468)protein phosphorylation (GO:0016772)transferase activity, transferring phosphorus-containing groups (GO:0004674)protein serine/threonine kinase activity
	OrtFam_1450	14	9	Y	-	-	-	-	-	-	-	-	-	-	1	0	1	2	2	2	2	2	2	2	2	2	2	2	1	IPR018506:Cytochrome b5, heme-binding site;IPR001199:Cytochrome b5;	(GO:0020037)heme binding
	OrtFam_1451	14	10	Y	Y	-	-	-	-	-	-	-	-	-	3	1	2	2	3	3	2	1	1	2	1	1	1	2	0	IPR023214:HAD-like domain;IPR005834:Haloacid dehalogenase-like hydrolase;IPR006402:HAD-superfamily hydrolase, subfamily IA, variant 3;	(GO:0003824)catalytic activity (GO:0008152)metabolic process (GO:0016787)hydrolase activity
	OrtFam_1453	13	9	Y	-	-	-	-	-	-	-	-	-	-	1	1	0	4	2	4	1	1	3	3	1	1	1	2	0	IPR008506:Protein of unknown function DUF788, TMEM208;	-
	OrtFam_1466	14	10	Y	Y	-	-	-	-	-	-	-	-	-	1	1	1	1	1	1	1	1	1	2	4	4	3	2	0	IPR007110:Immunoglobulin-like;IPR000719:Protein kinase, catalytic domain;IPR011009:Protein kinase-like domain;IPR013783:Immunoglobulin-like fold;IPR002290:Serine/threonine-protein kinase domain;IPR013098:Immunoglobulin I-set;IPR008266:Tyrosine-protein kinase, active site;IPR003599:Immunoglobulin subtype;IPR017441:Protein kinase, ATP binding site;IPR001245:Serine-threonine/tyrosine-protein kinase;…	(GO:0004672)protein kinase activity (GO:0005524)ATP binding (GO:0005515)protein binding (GO:0006468)protein phosphorylation (GO:0016772)transferase activity, transferring phosphorus-containing groups (GO:0004674)protein serine/threonine kinase activity (GO:0004713)protein tyrosine kinase activity
	OrtFam_1469	11	10	Y	Y	-	-	-	-	-	-	-	-	-	2	2	1	4	3	1	4	2	1	2	0	0	0	2	0	IPR015919:Cadherin-like;IPR001791:Laminin G domain;IPR013320:Concanavalin A-like lectin/glucanase, subgroup;IPR002126:Cadherin;IPR000233:Cadherin, cytoplasmic domain;IPR008985:Concanavalin A-like lectin/glucanase;IPR006210:Epidermal growth factor-like;IPR013032:EGF-like region, conserved site;IPR000742:Epidermal growth factor-like, type 3;IPR012680:Laminin G, subdomain 2;IPR020894:Cadherin conser…	(GO:0005886)plasma membrane (GO:0007156)homophilic cell adhesion (GO:0007155)cell adhesion (GO:0005515)protein binding (GO:0005509)calcium ion binding (GO:0016020)membrane
	OrtFam_1470	13	9	Y	-	-	-	-	-	-	-	-	-	-	1	1	1	2	1	1	1	1	0	1	2	2	2	8	0	IPR004087:K Homology;	(GO:0003723)RNA binding
	OrtFam_1473	14	10	Y	Y	-	-	-	-	-	-	-	-	-	2	1	1	1	3	1	2	1	1	1	3	3	3	1	0	IPR000719:Protein kinase, catalytic domain;IPR017442:Serine/threonine-protein kinase-like domain;IPR011009:Protein kinase-like domain;IPR002290:Serine/threonine-protein kinase domain;IPR017441:Protein kinase, ATP binding site;IPR020635:Tyrosine-protein kinase, catalytic domain;	(GO:0004672)protein kinase activity (GO:0005524)ATP binding (GO:0006468)protein phosphorylation (GO:0016772)transferase activity, transferring phosphorus-containing groups (GO:0004674)protein serine/threonine kinase activity
	OrtFam_1475	14	9	Y	-	-	-	-	-	-	-	-	-	-	1	1	5	1	1	1	2	1	1	0	1	5	1	1	2	IPR001063:Ribosomal protein L22/L17;	(GO:0003735)structural constituent of ribosome (GO:0005622)intracellular (GO:0006412)translation (GO:0005840)ribosome (GO:0015934)large ribosomal subunit
	OrtFam_1478	14	10	Y	Y	-	-	-	-	-	-	-	-	-	2	2	4	2	1	1	2	2	1	2	1	1	1	2	0	IPR005034:Dicer double-stranded RNA-binding fold;IPR003100:Argonaute/Dicer protein, PAZ;IPR000999:Ribonuclease III;IPR001650:Helicase, C-terminal;IPR001159:Double-stranded RNA-binding;IPR014001:DEAD-like helicase;	(GO:0016891)endoribonuclease activity, producing 5'-phosphomonoesters (GO:0003723)RNA binding (GO:0004386)helicase activity (GO:0005524)ATP binding (GO:0004525)ribonuclease III activity (GO:0005515)protein binding (GO:0005622)intracellular (GO:0003677)DNA binding (GO:0003725)double-stranded RNA binding (GO:0006396)RNA processing (GO:0003676)nucleic acid binding
	OrtFam_1479	14	10	Y	Y	-	-	-	-	-	-	-	-	-	1	1	1	1	1	1	5	1	1	1	7	1	1	1	0	IPR003593:ATPase, AAA+ type, core;IPR017871:ABC transporter, conserved site;IPR003439:ABC transporter-like;	(GO:0017111)nucleoside-triphosphatase activity (GO:0000166)nucleotide binding (GO:0005524)ATP binding (GO:0016887)ATPase activity
	OrtFam_1482	14	10	Y	Y	-	-	-	-	-	-	-	-	-	1	1	4	2	1	1	2	2	1	2	2	2	2	1	0	IPR008636:HOOK;	(GO:0008017)microtubule binding (GO:0000226)microtubule cytoskeleton organization (GO:0005737)cytoplasm
	OrtFam_1484	14	10	Y	Y	-	-	-	-	-	-	-	-	-	2	1	1	2	1	1	2	1	1	2	3	3	3	1	0	IPR000276:GPCR, rhodopsin-like, 7TM;IPR017452:GPCR, rhodopsin-like superfamily;IPR002131:Glycoprotein hormone receptor;	(GO:0016021)integral to membrane (GO:0007186)G-protein coupled receptor signaling pathway (GO:0016500)protein-hormone receptor activity
	OrtFam_1485	14	10	Y	Y	-	-	-	-	-	-	-	-	-	2	1	1	2	1	1	2	1	2	1	3	4	2	1	0	IPR006210:Epidermal growth factor-like;IPR013032:EGF-like region, conserved site;IPR008211:Laminin, N-terminal;IPR002049:EGF-like, laminin;	(GO:0005515)protein binding
	OrtFam_1487	14	10	Y	Y	-	-	-	-	-	-	-	-	-	1	2	2	1	1	1	2	1	1	1	3	3	4	1	0	IPR008271:Serine/threonine-protein kinase, active site;IPR000719:Protein kinase, catalytic domain;IPR017442:Serine/threonine-protein kinase-like domain;IPR011009:Protein kinase-like domain;IPR002290:Serine/threonine-protein kinase domain;IPR000472:TGF-beta receptor/activin receptor, type I/II;IPR017441:Protein kinase, ATP binding site;IPR020635:Tyrosine-protein kinase, catalytic domain;IPR003605:…	(GO:0004672)protein kinase activity (GO:0005524)ATP binding (GO:0006468)protein phosphorylation (GO:0016772)transferase activity, transferring phosphorus-containing groups (GO:0004675)transmembrane receptor protein serine/threonine kinase activity (GO:0005024)transforming growth factor beta-activated receptor activity (GO:0004674)protein serine/threonine kinase activity (GO:0016020)membrane
	OrtFam_1488	14	10	Y	Y	-	-	-	-	-	-	-	-	-	2	2	3	2	1	1	3	2	2	2	1	1	0	1	1	IPR004823:TATA box binding protein associated factor (TAF);IPR009072:Histone-fold;IPR011442:Domain of unknown function DUF1546;	(GO:0005634)nucleus (GO:0003702)RNA polymerase II transcription factor activity (GO:0016986)transcription initiation factor activity (GO:0006352)DNA-dependent transcription, initiation (GO:0003677)DNA binding (GO:0051090)regulation of sequence-specific DNA binding transcription factor activity
	OrtFam_1489	13	9	Y	-	-	-	-	-	-	-	-	-	-	2	1	1	1	2	1	1	0	1	1	4	4	4	1	0	IPR008271:Serine/threonine-protein kinase, active site;IPR000719:Protein kinase, catalytic domain;IPR011009:Protein kinase-like domain;IPR002290:Serine/threonine-protein kinase domain;IPR017441:Protein kinase, ATP binding site;IPR001245:Serine-threonine/tyrosine-protein kinase;IPR020635:Tyrosine-protein kinase, catalytic domain;IPR001452:Src homology-3 domain;	(GO:0004672)protein kinase activity (GO:0005524)ATP binding (GO:0005515)protein binding (GO:0006468)protein phosphorylation (GO:0016772)transferase activity, transferring phosphorus-containing groups (GO:0004709)MAP kinase kinase kinase activity (GO:0004674)protein serine/threonine kinase activity
	OrtFam_1492	14	10	Y	Y	-	-	-	-	-	-	-	-	-	1	1	2	1	1	1	1	2	1	2	3	3	4	1	0	IPR017892:Protein kinase, C-terminal;IPR008271:Serine/threonine-protein kinase, active site;IPR000719:Protein kinase, catalytic domain;IPR017442:Serine/threonine-protein kinase-like domain;IPR000961:AGC-kinase, C-terminal;IPR011009:Protein kinase-like domain;IPR002290:Serine/threonine-protein kinase domain;IPR011072:HR1 rho-binding repeat;IPR000861:HR1 repeat, rho-binding;IPR017441:Protein kinase…	(GO:0007165)signal transduction (GO:0004672)protein kinase activity (GO:0005524)ATP binding (GO:0005515)protein binding (GO:0005622)intracellular (GO:0006468)protein phosphorylation (GO:0016772)transferase activity, transferring phosphorus-containing groups (GO:0004674)protein serine/threonine kinase activity
	OrtFam_1493	14	10	Y	Y	-	-	-	-	-	-	-	-	-	1	1	1	1	1	1	1	1	1	1	4	4	5	1	0	IPR023088:3'5'-cyclic nucleotide phosphodiesterase;IPR003607:Metal-dependent phosphohydrolase, HD domain;IPR002073:3'5'-cyclic nucleotide phosphodiesterase, catalytic domain;IPR023174:3'5'-cyclic nucleotide phosphodiesterase, conserved site;	(GO:0003824)catalytic activity (GO:0007165)signal transduction (GO:0004114)3',5'-cyclic-nucleotide phosphodiesterase activity (GO:0008081)phosphoric diester hydrolase activity
	OrtFam_1494	14	9	Y	-	-	-	-	-	-	-	-	-	-	2	1	2	1	0	1	2	1	2	3	2	2	3	1	1	IPR000195:Rab-GAP/TBC domain;	(GO:0005097)Rab GTPase activator activity (GO:0005622)intracellular (GO:0032313)regulation of Rab GTPase activity
	OrtFam_1495	14	10	Y	Y	-	-	-	-	-	-	-	-	-	1	1	1	1	1	1	1	1	1	1	4	4	5	1	0	IPR014837:EF-hand, Ca insensitive;IPR018159:Spectrin/alpha-actinin;IPR018249:EF-HAND 2;IPR001715:Calponin homology domain;IPR001589:Actinin-type, actin-binding, conserved site;IPR002017:Spectrin repeat;IPR011992:EF-hand-like domain;	(GO:0005515)protein binding (GO:0005509)calcium ion binding (GO:0003779)actin binding
	OrtFam_1501	14	10	Y	Y	-	-	-	-	-	-	-	-	-	1	1	2	1	1	1	1	2	1	3	3	3	3	1	0	IPR016093:MIR motif;IPR003608:MIR;IPR013662:RyR/IP3R Homology associated domain;IPR005821:Ion transport;IPR000493:Inositol 1,4,5-trisphosphate-binding protein receptor;IPR014821:Inositol 1,4,5-trisphosphate/ryanodine receptor;IPR000699:Intracellular calcium-release channel;IPR015925:Ryanodine receptor-related;	(GO:0005783)endoplasmic reticulum (GO:0005220)inositol 1,4,5-trisphosphate-sensitive calcium-release channel activity (GO:0006816)calcium ion transport (GO:0005262)calcium channel activity (GO:0006811)ion transport (GO:0070588)calcium ion transmembrane transport (GO:0005216)ion channel activity (GO:0055085)transmembrane transport (GO:0016020)membrane
	OrtFam_1504	14	9	Y	-	-	-	-	-	-	-	-	-	-	1	1	2	1	2	1	1	2	0	3	2	2	2	1	3	IPR011989:Armadillo-like helical;IPR001494:Importin-beta, N-terminal;IPR016024:Armadillo-type fold;	(GO:0005488)binding (GO:0008565)protein transporter activity (GO:0006886)intracellular protein transport
	OrtFam_1507	14	10	Y	Y	-	-	-	-	-	-	-	-	-	2	1	1	2	3	3	1	1	1	1	1	5	1	1	0	IPR004088:K Homology, type 1;IPR018111:K Homology, type 1, subgroup;IPR004087:K Homology;	(GO:0003723)RNA binding
	OrtFam_1513	14	10	Y	Y	-	-	-	-	-	-	-	-	-	1	1	1	1	3	3	2	3	1	3	1	1	2	1	0	IPR007110:Immunoglobulin-like;IPR001791:Laminin G domain;IPR013320:Concanavalin A-like lectin/glucanase, subgroup;IPR000034:Laminin B type IV;IPR013783:Immunoglobulin-like fold;IPR008985:Concanavalin A-like lectin/glucanase;IPR013098:Immunoglobulin I-set;IPR006210:Epidermal growth factor-like;IPR013032:EGF-like region, conserved site;IPR000742:Epidermal growth factor-like, type 3;IPR012680:Lamini…	(GO:0007155)cell adhesion (GO:0005515)protein binding (GO:0031012)extracellular matrix
	OrtFam_1517	14	10	Y	Y	-	-	-	-	-	-	-	-	-	2	1	1	2	3	2	1	2	1	1	2	3	2	1	0	IPR015429:Cyclin C/H/T/L;IPR013763:Cyclin-like;IPR006671:Cyclin, N-terminal;	(GO:0000079)regulation of cyclin-dependent protein serine/threonine kinase activity (GO:0006355)regulation of transcription, DNA-dependent (GO:0006396)RNA processing (GO:0019901)protein kinase binding
	OrtFam_1518	8	7	Y	-	-	-	-	-	-	-	-	-	-	1	1	0	2	0	0	5	3	6	4	0	0	0	1	0	IPR001846:von Willebrand factor, type D domain;IPR011030:Vitellinogen, superhelical;IPR015819:Lipid transport protein, beta-sheet shell;IPR015816:Vitellinogen, beta-sheet N-terminal;IPR015255:Vitellinogen, open beta-sheet;IPR001747:Lipid transport protein, N-terminal;	(GO:0006869)lipid transport (GO:0005319)lipid transporter activity
	OrtFam_1521	14	10	Y	Y	-	-	-	-	-	-	-	-	-	1	1	1	2	2	2	1	2	3	2	2	2	1	1	0	IPR003392:Patched;IPR000731:Sterol-sensing domain;	(GO:0016021)integral to membrane (GO:0008158)hedgehog receptor activity (GO:0016020)membrane
	OrtFam_1524	13	10	Y	Y	-	-	-	-	-	-	-	-	-	2	2	1	1	1	2	1	3	2	1	5	1	1	0	0	IPR000010:Proteinase inhibitor I25, cystatin;	(GO:0004869)cysteine-type endopeptidase inhibitor activity
	OrtFam_1528	14	10	Y	Y	-	-	-	-	-	-	-	-	-	1	1	1	2	2	1	1	2	1	1	4	4	1	1	0	IPR000408:Regulator of chromosome condensation, RCC1;IPR000569:HECT;IPR009091:Regulator of chromosome condensation/beta-lactamase-inhibitor protein II;	(GO:0006464)cellular protein modification process (GO:0005622)intracellular (GO:0016881)acid-amino acid ligase activity
	OrtFam_1531	10	10	Y	Y	-	Y	-	-	-	-	-	-	-	2	1	1	5	1	1	4	3	2	3	0	0	0	0	0	IPR005533:AMOP;IPR003886:Nidogen, extracellular domain;	(GO:0007160)cell-matrix adhesion
	OrtFam_1535	14	10	Y	Y	-	-	-	-	-	-	-	-	-	1	1	1	1	4	1	2	2	1	1	2	2	2	2	0	-	(GO:0005524)ATP binding
	OrtFam_1540	14	10	Y	Y	-	-	-	-	-	-	-	-	-	1	1	2	1	1	1	2	2	3	2	2	2	2	1	0	IPR021133:HEAT, type 2;IPR011989:Armadillo-like helical;IPR016024:Armadillo-type fold;	(GO:0005488)binding
	OrtFam_1548	14	10	Y	Y	-	-	-	-	-	-	-	-	-	1	1	1	1	1	2	1	1	3	1	3	3	3	1	0	IPR007110:Immunoglobulin-like;IPR000719:Protein kinase, catalytic domain;IPR011009:Protein kinase-like domain;IPR013783:Immunoglobulin-like fold;IPR002290:Serine/threonine-protein kinase domain;IPR013098:Immunoglobulin I-set;IPR008266:Tyrosine-protein kinase, active site;IPR003599:Immunoglobulin subtype;IPR017441:Protein kinase, ATP binding site;IPR001245:Serine-threonine/tyrosine-protein kinase;…	(GO:0004672)protein kinase activity (GO:0005524)ATP binding (GO:0005515)protein binding (GO:0006468)protein phosphorylation (GO:0016772)transferase activity, transferring phosphorus-containing groups (GO:0004674)protein serine/threonine kinase activity (GO:0004713)protein tyrosine kinase activity
	OrtFam_1553	14	10	Y	Y	-	-	-	-	-	-	-	-	-	1	1	1	1	1	1	1	1	1	1	4	4	3	2	0	IPR002165:Plexin;IPR016201:Plexin-like fold;IPR015943:WD40/YVTN repeat-like-containing domain;IPR001627:Semaphorin/CD100 antigen;IPR003659:Plexin/semaphorin/integrin;	(GO:0004872)receptor activity (GO:0005515)protein binding (GO:0007275)multicellular organismal development (GO:0016020)membrane
	OrtFam_1554	13	9	Y	-	-	-	-	-	-	-	-	-	-	1	1	1	1	1	0	3	2	1	1	3	3	3	2	0	IPR020683:Ankyrin repeat-containing domain;IPR011029:DEATH-like;IPR000488:Death;IPR002110:Ankyrin repeat;IPR000906:ZU5;	(GO:0007165)signal transduction (GO:0005515)protein binding
	OrtFam_1558	13	10	Y	Y	-	-	-	-	-	-	-	-	-	4	3	1	1	1	3	1	3	1	1	1	1	0	2	0	IPR018998:Endoribonuclease XendoU;	(GO:0016788)hydrolase activity, acting on ester bonds
	OrtFam_1560	14	9	Y	-	-	-	-	-	-	-	-	-	-	1	1	0	2	1	2	1	1	2	2	3	2	1	3	1	IPR002659:Glycosyl transferase, family 31;IPR009447:GWT1;	(GO:0016021)integral to membrane (GO:0005789)endoplasmic reticulum membrane (GO:0016746)transferase activity, transferring acyl groups (GO:0006486)protein glycosylation (GO:0006506)GPI anchor biosynthetic process (GO:0008378)galactosyltransferase activity (GO:0016020)membrane
	OrtFam_1562	12	7	Y	-	-	-	-	-	-	-	-	-	-	1	0	0	1	1	1	1	0	1	1	1	1	1	12	1	IPR007484:Peptidase M28;	(GO:0006508)proteolysis (GO:0008233)peptidase activity
	OrtFam_1572	13	10	Y	Y	-	-	-	-	-	-	-	-	-	2	1	3	2	1	1	3	2	1	3	1	1	2	0	0	IPR006554:Helicase-like, DEXD box c2 type;IPR010614:DEAD2;IPR006555:Helicase, ATP-dependent, c2 type;IPR014013:Helicase, superfamily 1/2, ATP-binding domain, DinG/Rad3-type;	(GO:0008026)ATP-dependent helicase activity (GO:0004003)ATP-dependent DNA helicase activity (GO:0016817)hydrolase activity, acting on acid anhydrides (GO:0005524)ATP binding (GO:0003677)DNA binding (GO:0016818)hydrolase activity, acting on acid anhydrides, in phosphorus-containing anhydrides (GO:0006139)nucleobase-containing compound metabolic process (GO:0003676)nucleic acid binding
	OrtFam_1573	14	10	Y	Y	-	-	-	-	-	-	-	-	-	1	1	2	3	3	3	2	1	2	1	1	1	1	1	0	IPR016181:Acyl-CoA N-acyltransferase;IPR002717:MOZ/SAS-like protein;IPR016197:Chromo domain-like;	(GO:0005634)nucleus (GO:0016747)transferase activity, transferring acyl groups other than amino-acyl groups (GO:0006355)regulation of transcription, DNA-dependent
	OrtFam_1574	14	10	Y	Y	-	-	-	-	-	-	-	-	-	2	1	2	2	1	2	3	3	1	1	1	1	1	2	0	IPR001054:Adenylyl cyclase class-3/4/guanylyl cyclase;IPR018297:Adenylyl cyclase class-3/4/guanylyl cyclase, conserved site;	(GO:0035556)intracellular signal transduction (GO:0016849)phosphorus-oxygen lyase activity (GO:0009190)cyclic nucleotide biosynthetic process
	OrtFam_1575	14	10	Y	Y	-	-	-	-	-	-	-	-	-	1	1	1	1	1	1	2	1	1	1	3	3	5	1	0	IPR011989:Armadillo-like helical;IPR020839:Stromalin conservative domain;IPR016024:Armadillo-type fold;	(GO:0005488)binding
	OrtFam_1579	14	10	Y	Y	-	-	-	-	-	-	-	-	-	1	1	4	1	1	1	2	1	1	1	2	2	4	1	0	IPR003595:Protein-tyrosine phosphatase, catalytic;IPR000242:Protein-tyrosine phosphatase, receptor/non-receptor type;IPR000299:FERM domain;IPR000387:Protein-tyrosine/Dual-specificity phosphatase;IPR019748:FERM central domain;IPR014352:FERM/acyl-CoA-binding protein, 3-helical bundle;IPR019747:FERM conserved site;IPR001478:PDZ/DHR/GLGF;IPR018980:FERM, C-terminal PH-like domain;IPR019749:Band 4.1 do…	(GO:0016311)dephosphorylation (GO:0005488)binding (GO:0004725)protein tyrosine phosphatase activity (GO:0005515)protein binding (GO:0006470)protein dephosphorylation (GO:0005856)cytoskeleton (GO:0016791)phosphatase activity
	OrtFam_1580	14	10	Y	Y	-	-	-	-	-	-	-	-	-	1	1	1	2	1	1	2	1	1	2	3	3	3	1	0	IPR005112:dDENN;IPR002885:Pentatricopeptide repeat;IPR005113:uDENN;IPR001194:DENN;IPR023341:MABP domain;	-
	OrtFam_1581	10	10	Y	Y	-	Y	-	-	-	-	-	-	-	2	2	3	3	2	2	2	2	3	2	0	0	0	0	0	IPR006029:Neurotransmitter-gated ion-channel transmembrane domain;IPR006201:Neurotransmitter-gated ion-channel;IPR018000:Neurotransmitter-gated ion-channel, conserved site;IPR006202:Neurotransmitter-gated ion-channel ligand-binding;IPR002394:Nicotinic acetylcholine receptor;	(GO:0016021)integral to membrane (GO:0006810)transport (GO:0005230)extracellular ligand-gated ion channel activity (GO:0006811)ion transport (GO:0004889)acetylcholine-activated cation-selective channel activity (GO:0005216)ion channel activity (GO:0016020)membrane (GO:0045211)postsynaptic membrane
	OrtFam_1582	14	10	Y	Y	-	-	-	-	-	-	-	-	-	3	1	1	1	1	1	2	1	1	2	2	2	4	1	0	-	(GO:0006810)transport (GO:0005794)Golgi apparatus
	OrtFam_1583	13	9	Y	-	-	-	-	-	-	-	-	-	-	1	1	0	2	1	1	3	2	1	1	3	3	3	1	0	IPR008271:Serine/threonine-protein kinase, active site;IPR000719:Protein kinase, catalytic domain;IPR017442:Serine/threonine-protein kinase-like domain;IPR011009:Protein kinase-like domain;IPR002290:Serine/threonine-protein kinase domain;IPR020635:Tyrosine-protein kinase, catalytic domain;	(GO:0004672)protein kinase activity (GO:0005524)ATP binding (GO:0006468)protein phosphorylation (GO:0016772)transferase activity, transferring phosphorus-containing groups (GO:0004674)protein serine/threonine kinase activity
	OrtFam_1588	14	10	Y	Y	-	-	-	-	-	-	-	-	-	1	1	1	2	1	1	2	2	1	2	2	2	4	1	0	IPR000433:Zinc finger, ZZ-type;IPR018359:Bromodomain, conserved site;IPR003101:Coactivator CBP, KIX;IPR000197:Zinc finger, TAZ-type;IPR001487:Bromodomain;	(GO:0005634)nucleus (GO:0005515)protein binding (GO:0003712)transcription cofactor activity (GO:0008270)zinc ion binding (GO:0004402)histone acetyltransferase activity (GO:0006355)regulation of transcription, DNA-dependent
	OrtFam_1589	14	10	Y	Y	-	-	-	-	-	-	-	-	-	1	1	1	1	1	1	2	2	1	1	3	3	4	1	0	IPR006077:Vinculin/alpha-catenin;IPR001033:Alpha-catenin;	(GO:0007155)cell adhesion (GO:0005198)structural molecule activity (GO:0015629)actin cytoskeleton (GO:0045296)cadherin binding
	OrtFam_1591	14	10	Y	Y	-	-	-	-	-	-	-	-	-	1	1	1	2	1	2	2	1	2	2	2	2	2	2	0	IPR016180:Ribosomal protein L10e/L16;IPR019402:Frag1/DRAM/Sfk1;	(GO:0003735)structural constituent of ribosome (GO:0006412)translation (GO:0019843)rRNA binding (GO:0005840)ribosome
	OrtFam_1593	14	10	Y	Y	-	-	-	-	-	-	-	-	-	1	1	1	1	1	1	1	1	1	1	4	4	4	1	0	IPR001401:Dynamin, GTPase domain;IPR018247:EF-Hand 1, calcium-binding site;IPR018249:EF-HAND 2;IPR000261:EPS15 homology (EH);IPR011992:EF-hand-like domain;	(GO:0005525)GTP binding (GO:0005515)protein binding (GO:0005509)calcium ion binding (GO:0003924)GTPase activity
	OrtFam_1594	14	10	Y	Y	-	-	-	-	-	-	-	-	-	1	1	1	1	1	1	1	1	1	1	4	4	4	1	0	IPR008271:Serine/threonine-protein kinase, active site;IPR000719:Protein kinase, catalytic domain;IPR017442:Serine/threonine-protein kinase-like domain;IPR020636:Calcium/calmodulin-dependent protein kinase-like;IPR011009:Protein kinase-like domain;IPR002290:Serine/threonine-protein kinase domain;IPR017441:Protein kinase, ATP binding site;IPR020635:Tyrosine-protein kinase, catalytic domain;IPR0135…	(GO:0005516)calmodulin binding (GO:0004672)protein kinase activity (GO:0005524)ATP binding (GO:0006468)protein phosphorylation (GO:0016772)transferase activity, transferring phosphorus-containing groups (GO:0004683)calmodulin-dependent protein kinase activity (GO:0004674)protein serine/threonine kinase activity
	OrtFam_1595	14	10	Y	Y	-	-	-	-	-	-	-	-	-	1	1	1	1	1	1	2	1	1	1	3	3	5	1	0	IPR008271:Serine/threonine-protein kinase, active site;IPR000719:Protein kinase, catalytic domain;IPR017442:Serine/threonine-protein kinase-like domain;IPR011009:Protein kinase-like domain;IPR002290:Serine/threonine-protein kinase domain;IPR017441:Protein kinase, ATP binding site;IPR020635:Tyrosine-protein kinase, catalytic domain;	(GO:0004672)protein kinase activity (GO:0005524)ATP binding (GO:0006468)protein phosphorylation (GO:0016772)transferase activity, transferring phosphorus-containing groups (GO:0004674)protein serine/threonine kinase activity
	OrtFam_1598	14	10	Y	Y	-	-	-	-	-	-	-	-	-	1	1	1	1	1	1	1	1	1	1	4	4	4	1	0	IPR017892:Protein kinase, C-terminal;IPR008271:Serine/threonine-protein kinase, active site;IPR000719:Protein kinase, catalytic domain;IPR017442:Serine/threonine-protein kinase-like domain;IPR000961:AGC-kinase, C-terminal;IPR011009:Protein kinase-like domain;IPR002290:Serine/threonine-protein kinase domain;IPR017441:Protein kinase, ATP binding site;IPR020635:Tyrosine-protein kinase, catalytic dom…	(GO:0004672)protein kinase activity (GO:0005524)ATP binding (GO:0006468)protein phosphorylation (GO:0016772)transferase activity, transferring phosphorus-containing groups (GO:0004674)protein serine/threonine kinase activity
	OrtFam_1599	14	10	Y	Y	-	-	-	-	-	-	-	-	-	1	1	1	1	1	1	1	1	1	1	4	3	5	1	0	IPR022624:Domain of unknown function DUF3497;IPR017981:GPCR, family 2-like;IPR000832:GPCR, family 2, secretin-like;IPR001879:GPCR, family 2, extracellular hormone receptor domain;IPR000922:D-galactoside/L-rhamnose binding SUEL lectin domain;IPR000203:GPS domain;	(GO:0004888)transmembrane signaling receptor activity (GO:0016021)integral to membrane (GO:0007186)G-protein coupled receptor signaling pathway (GO:0004930)G-protein coupled receptor activity (GO:0007218)neuropeptide signaling pathway (GO:0007166)cell surface receptor signaling pathway (GO:0005529)carbohydrate binding (GO:0016020)membrane
	OrtFam_1601	13	10	Y	Y	-	-	-	-	-	-	-	-	-	1	1	1	1	1	1	1	1	1	3	4	4	3	0	0	IPR008936:Rho GTPase activation protein;IPR000198:Rho GTPase-activating protein domain;IPR001060:Fps/Fes/Fer/CIP4 homology;	(GO:0007165)signal transduction (GO:0005622)intracellular
	OrtFam_1604	13	10	Y	Y	-	-	-	-	-	-	-	-	-	2	1	1	1	1	1	1	1	1	1	4	4	4	0	0	IPR000331:Rap/ran-GAP;IPR001478:PDZ/DHR/GLGF;	(GO:0005096)GTPase activator activity (GO:0005515)protein binding (GO:0005622)intracellular (GO:0051056)regulation of small GTPase mediated signal transduction
	OrtFam_1606	14	10	Y	Y	-	-	-	-	-	-	-	-	-	1	1	1	1	1	2	1	1	1	2	3	3	4	1	0	IPR001766:Transcription factor, fork head;IPR011991:Winged helix-turn-helix transcription repressor DNA-binding;IPR018122:Transcription factor, fork head, conserved site;	(GO:0003700)sequence-specific DNA binding transcription factor activity (GO:0043565)sequence-specific DNA binding (GO:0006355)regulation of transcription, DNA-dependent
	OrtFam_1610	13	9	Y	-	-	-	-	-	-	-	-	-	-	1	1	0	1	2	2	1	1	2	2	4	3	2	1	0	IPR020849:Ras small GTPase;IPR013753:Ras;IPR005225:Small GTP-binding protein domain;IPR003579:Ras small GTPase, Rab type;IPR003578:Small GTPase, Rho type;IPR003577:Ras small GTPase, Ras type;IPR001806:Ras GTPase;	(GO:0007165)signal transduction (GO:0005525)GTP binding (GO:0015031)protein transport (GO:0007264)small GTPase mediated signal transduction (GO:0006184)GTP catabolic process (GO:0005622)intracellular (GO:0003924)GTPase activity (GO:0016020)membrane
	OrtFam_1611	14	10	Y	Y	-	-	-	-	-	-	-	-	-	1	1	1	2	1	1	2	1	1	2	3	3	3	1	0	IPR001849:Pleckstrin homology domain;IPR002219:Protein kinase C-like, phorbol ester/diacylglycerol binding;IPR001715:Calponin homology domain;IPR001452:Src homology-3 domain;IPR001331:Guanine-nucleotide dissociation stimulator, CDC24, conserved site;IPR011511:Variant SH3;IPR000219:Dbl homology (DH) domain;IPR000980:SH2 motif;IPR011993:Pleckstrin homology-type;	(GO:0035556)intracellular signal transduction (GO:0005085)guanyl-nucleotide exchange factor activity (GO:0005515)protein binding (GO:0005622)intracellular (GO:0035023)regulation of Rho protein signal transduction (GO:0005089)Rho guanyl-nucleotide exchange factor activity
	OrtFam_1612	14	10	Y	Y	-	-	-	-	-	-	-	-	-	1	1	1	1	2	1	1	1	1	2	3	3	4	1	0	IPR017892:Protein kinase, C-terminal;IPR008271:Serine/threonine-protein kinase, active site;IPR000719:Protein kinase, catalytic domain;IPR017442:Serine/threonine-protein kinase-like domain;IPR000961:AGC-kinase, C-terminal;IPR011009:Protein kinase-like domain;IPR002290:Serine/threonine-protein kinase domain;IPR014930:Myotonic dystrophy protein kinase, coiled coil;IPR001849:Pleckstrin homology doma…	(GO:0004672)protein kinase activity (GO:0035556)intracellular signal transduction (GO:0005524)ATP binding (GO:0005515)protein binding (GO:0006468)protein phosphorylation (GO:0016772)transferase activity, transferring phosphorus-containing groups (GO:0005083)small GTPase regulator activity (GO:0004674)protein serine/threonine kinase activity
	OrtFam_1626	14	9	Y	-	-	-	-	-	-	-	-	-	-	2	0	2	2	2	1	2	1	3	2	1	1	1	2	1	IPR001765:Carbonic anhydrase;IPR011419:ATP12, ATPase F1F0-assembly protein;IPR023335:ATPase assembly, ATP12, domain;	(GO:0043461)proton-transporting ATP synthase complex assembly (GO:0008270)zinc ion binding (GO:0004089)carbonate dehydratase activity (GO:0015976)carbon utilization
	OrtFam_1627	14	10	Y	Y	-	-	-	-	-	-	-	-	-	3	1	1	2	2	2	2	2	1	1	2	2	1	1	0	IPR008271:Serine/threonine-protein kinase, active site;IPR000719:Protein kinase, catalytic domain;IPR017442:Serine/threonine-protein kinase-like domain;IPR022165:Polo kinase kinase;IPR011009:Protein kinase-like domain;IPR002290:Serine/threonine-protein kinase domain;IPR017441:Protein kinase, ATP binding site;IPR020635:Tyrosine-protein kinase, catalytic domain;	(GO:0004672)protein kinase activity (GO:0005524)ATP binding (GO:0006468)protein phosphorylation (GO:0016772)transferase activity, transferring phosphorus-containing groups (GO:0004674)protein serine/threonine kinase activity
	OrtFam_1628	14	9	Y	-	-	-	-	-	-	-	-	-	-	5	1	2	1	0	1	2	1	1	1	2	2	2	1	1	IPR016040:NAD(P)-binding domain;IPR006285:E1-like protein-activating enzyme Gsa7p/Apg7p;IPR009036:Molybdenum cofactor biosynthesis, MoeB;IPR000594:UBA/THIF-type NAD/FAD binding fold;	(GO:0006914)autophagy (GO:0003824)catalytic activity (GO:0005488)binding (GO:0005737)cytoplasm
	OrtFam_1629	14	9	Y	-	-	-	-	-	-	-	-	-	-	2	1	2	1	0	1	1	1	2	1	3	3	3	1	1	IPR012677:Nucleotide-binding, alpha-beta plait;IPR000504:RNA recognition motif domain;	(GO:0000166)nucleotide binding (GO:0003676)nucleic acid binding
	OrtFam_1632	14	10	Y	Y	-	-	-	-	-	-	-	-	-	2	1	1	2	2	2	2	3	2	1	1	1	1	1	0	IPR004988:Protein of unknown function DUF273;IPR023393:START-like domain;IPR001849:Pleckstrin homology domain;IPR002913:Lipid-binding START;IPR011993:Pleckstrin homology-type;	(GO:0005515)protein binding
	OrtFam_1633	14	10	Y	Y	-	-	-	-	-	-	-	-	-	1	1	1	1	1	1	3	3	2	2	2	1	1	2	0	IPR017853:Glycoside hydrolase, superfamily;IPR001139:Glycoside hydrolase, family 30;IPR013781:Glycoside hydrolase, subgroup, catalytic core;IPR013780:Glycosyl hydrolase, family 13, all-beta;	(GO:0003824)catalytic activity (GO:0043169)cation binding (GO:0005764)lysosome (GO:0004348)glucosylceramidase activity (GO:0006665)sphingolipid metabolic process (GO:0005975)carbohydrate metabolic process (GO:0007040)lysosome organization
	OrtFam_1634	10	10	Y	Y	-	Y	-	-	-	-	-	-	-	1	1	1	2	3	4	3	4	1	2	0	0	0	0	0	IPR003961:Fibronectin, type III;IPR007110:Immunoglobulin-like;IPR013783:Immunoglobulin-like fold;IPR013098:Immunoglobulin I-set;IPR008957:Fibronectin type III domain;IPR006210:Epidermal growth factor-like;IPR003599:Immunoglobulin subtype;IPR018097:EGF-like calcium-binding, conserved site;IPR003598:Immunoglobulin subtype 2;	(GO:0005515)protein binding (GO:0005509)calcium ion binding
	OrtFam_1635	13	9	Y	-	-	-	-	-	-	-	-	-	-	2	1	1	1	0	1	1	3	1	1	3	3	3	1	0	IPR006816:Engulfment/cell motility, ELMO;IPR011993:Pleckstrin homology-type;	(GO:0005488)binding (GO:0006909)phagocytosis (GO:0005515)protein binding (GO:0005856)cytoskeleton
	OrtFam_1637	14	10	Y	Y	-	-	-	-	-	-	-	-	-	1	1	1	2	4	1	3	1	1	1	2	2	1	1	0	-	-
	OrtFam_1640	14	10	Y	Y	-	-	-	-	-	-	-	-	-	1	1	2	3	1	1	2	1	3	2	1	1	2	0	1	IPR000751:M-phase inducer phosphatase;IPR001763:Rhodanese-like;	(GO:0004725)protein tyrosine phosphatase activity (GO:0006470)protein dephosphorylation (GO:0005622)intracellular (GO:0000087)M phase of mitotic cell cycle
	OrtFam_1641	14	9	Y	-	-	-	-	-	-	-	-	-	-	1	1	0	2	1	1	1	1	1	1	3	3	4	1	1	IPR000626:Ubiquitin;IPR022617:Small ubiquitin-related modifier, SUMO;IPR019955:Ubiquitin supergroup;	(GO:0005515)protein binding
	OrtFam_1648	12	8	Y	-	-	-	-	-	-	-	-	-	-	1	0	0	2	5	1	1	1	1	3	2	2	2	1	0	-	(GO:0005515)protein binding
	OrtFam_1651	14	10	Y	Y	-	-	-	-	-	-	-	-	-	1	1	1	1	2	1	1	1	1	1	3	3	4	1	0	IPR020850:GTPase effector domain, GED;IPR022812:Dynamin;IPR001401:Dynamin, GTPase domain;IPR019762:Dynamin, GTPase region, conserved site;IPR003130:Dynamin GTPase effector;IPR001849:Pleckstrin homology domain;IPR000375:Dynamin central domain;IPR011993:Pleckstrin homology-type;	(GO:0005525)GTP binding (GO:0005515)protein binding (GO:0003924)GTPase activity
	OrtFam_1656	14	9	Y	-	-	-	-	-	-	-	-	-	-	1	0	1	1	1	1	2	2	2	2	2	2	2	2	1	IPR002259:Delayed-early response protein/equilibrative nucleoside transporter;	(GO:0006810)transport (GO:0005337)nucleoside transmembrane transporter activity (GO:0016020)membrane
	OrtFam_1658	11	10	Y	Y	-	-	-	-	-	-	-	-	-	2	2	1	2	1	2	2	1	3	1	0	0	0	5	0	IPR004156:Organic anion transporter polypeptide OATP;IPR016196:Major facilitator superfamily domain, general substrate transporter;	(GO:0006810)transport (GO:0005215)transporter activity (GO:0016020)membrane
	OrtFam_1660	14	10	Y	Y	-	-	-	-	-	-	-	-	-	2	1	1	1	1	1	1	1	2	1	3	4	2	1	0	IPR003603:U2A'/phosphoprotein 32 family A, C-terminal;IPR001611:Leucine-rich repeat;	(GO:0005515)protein binding
	OrtFam_1663	14	10	Y	Y	-	-	-	-	-	-	-	-	-	1	1	1	2	1	1	2	2	2	2	2	2	1	2	0	IPR013785:Aldolase-type TIM barrel;IPR000741:Fructose-bisphosphate aldolase, class-I;	(GO:0003824)catalytic activity (GO:0006096)glycolysis (GO:0008152)metabolic process (GO:0004332)fructose-bisphosphate aldolase activity
	OrtFam_1666	14	10	Y	Y	-	-	-	-	-	-	-	-	-	1	1	1	1	1	3	1	1	1	1	3	2	2	3	0	IPR012287:Homeodomain-related;IPR017970:Homeobox, conserved site;IPR009057:Homeodomain-like;IPR001356:Homeobox;	(GO:0003700)sequence-specific DNA binding transcription factor activity (GO:0005634)nucleus (GO:0030528)transcription regulator activity (GO:0043565)sequence-specific DNA binding (GO:0005515)protein binding (GO:0003677)DNA binding (GO:0006355)regulation of transcription, DNA-dependent
	OrtFam_1667	14	10	Y	Y	-	-	-	-	-	-	-	-	-	1	1	2	1	1	1	2	1	1	1	3	2	3	2	0	IPR001781:Zinc finger, LIM-type;	(GO:0008270)zinc ion binding
	OrtFam_1670	13	9	Y	-	-	-	-	-	-	-	-	-	-	1	1	1	1	0	2	1	2	2	3	1	1	1	5	0	IPR000326:Phosphatidic acid phosphatase type 2/haloperoxidase;IPR016118:Phosphatidic acid phosphatase/chloroperoxidase, N-terminal;	(GO:0003824)catalytic activity (GO:0016020)membrane
	OrtFam_1679	14	10	Y	Y	-	-	-	-	-	-	-	-	-	1	1	1	1	1	1	2	1	1	1	3	3	3	2	0	IPR019748:FERM central domain;IPR014352:FERM/acyl-CoA-binding protein, 3-helical bundle;IPR019747:FERM conserved site;IPR019749:Band 4.1 domain;IPR001849:Pleckstrin homology domain;IPR011993:Pleckstrin homology-type;	(GO:0005488)binding (GO:0005515)protein binding
	OrtFam_1680	14	10	Y	Y	-	-	-	-	-	-	-	-	-	1	1	1	1	1	1	2	1	1	1	3	3	3	2	0	IPR000033:LDLR class B repeat;IPR001881:EGF-like calcium-binding;IPR006210:Epidermal growth factor-like;IPR000152:EGF-type aspartate/asparagine hydroxylation site;IPR000742:Epidermal growth factor-like, type 3;IPR002172:Low-density lipoprotein (LDL) receptor class A repeat;IPR023415:Low-density lipoprotein (LDL) receptor class A, conserved site;IPR018097:EGF-like calcium-binding, conserved site;I…	(GO:0005515)protein binding (GO:0005509)calcium ion binding
	OrtFam_1681	14	9	Y	-	-	-	-	-	-	-	-	-	-	2	1	1	1	1	1	2	1	1	0	2	2	2	2	3	IPR009038:GOLD;IPR015719:Glycoprotein 25L-related;	(GO:0016021)integral to membrane (GO:0006810)transport
	OrtFam_1683	13	9	Y	-	-	-	-	-	-	-	-	-	-	1	1	2	2	0	1	2	1	1	3	2	2	2	2	0	IPR013083:Zinc finger, RING/FYVE/PHD-type;IPR003888:FY-rich, N-terminal;IPR003889:FY-rich, C-terminal;IPR019787:Zinc finger, PHD-finger;IPR018518:FY-rich, N-terminal subgroup;IPR011011:Zinc finger, FYVE/PHD-type;IPR003616:Post-SET domain;IPR018516:FY-rich, C-terminal subgroup;IPR001214:SET domain;IPR001965:Zinc finger, PHD-type;	(GO:0005634)nucleus (GO:0005515)protein binding (GO:0008270)zinc ion binding (GO:0003677)DNA binding
	OrtFam_1685	14	10	Y	Y	-	-	-	-	-	-	-	-	-	1	1	1	2	2	2	4	2	2	1	1	1	1	1	0	IPR007741:Ribosomal protein/NADH dehydrogenase domain;IPR012336:Thioredoxin-like fold;	-
	OrtFam_1689	14	10	Y	Y	-	-	-	-	-	-	-	-	-	2	1	3	1	2	1	3	2	1	2	1	1	1	1	0	IPR006767:Cwf19-like protein, C-terminal domain-2;IPR006768:Cwf19-like, C-terminal domain-1;IPR011146:Histidine triad-like motif;	(GO:0003824)catalytic activity
	OrtFam_1690	13	9	Y	-	-	-	-	-	-	-	-	-	-	2	1	0	1	3	1	1	1	1	1	3	3	3	1	0	IPR002654:Glycosyl transferase, family 25;	(GO:0009103)lipopolysaccharide biosynthetic process
	OrtFam_1692	14	10	Y	Y	-	-	-	-	-	-	-	-	-	1	1	2	2	1	2	4	2	2	1	1	1	1	1	0	IPR000237:GRIP;	(GO:0005515)protein binding
	OrtFam_1696	14	10	Y	Y	-	-	-	-	-	-	-	-	-	1	2	3	1	1	1	6	1	1	1	1	1	1	1	0	IPR001450:4Fe-4S binding domain;IPR012285:Fumarate reductase, C-terminal;IPR017900:4Fe-4S ferredoxin, iron-sulphur binding, conserved site;IPR017896:4Fe-4S ferredoxin, iron-sulpur binding domain;	(GO:0051536)iron-sulfur cluster binding (GO:0055114)oxidation-reduction process (GO:0016651)oxidoreductase activity, acting on NAD(P)H (GO:0051539)4 iron, 4 sulfur cluster binding (GO:0009055)electron carrier activity (GO:0016491)oxidoreductase activity (GO:0016020)membrane
	OrtFam_1697	14	10	Y	Y	-	-	-	-	-	-	-	-	-	1	1	2	1	1	1	2	1	1	1	3	3	3	1	0	IPR001683:Phox homologous domain;IPR001452:Src homology-3 domain;	(GO:0007154)cell communication (GO:0005515)protein binding (GO:0035091)phosphatidylinositol binding
	OrtFam_1700	14	10	Y	Y	-	-	-	-	-	-	-	-	-	1	1	1	1	1	1	2	1	1	1	5	2	3	1	0	IPR023394:SEC7-like, alpha orthogonal bundle;IPR000904:SEC7-like;IPR011993:Pleckstrin homology-type;	(GO:0005086)ARF guanyl-nucleotide exchange factor activity (GO:0005515)protein binding (GO:0032012)regulation of ARF protein signal transduction (GO:0005622)intracellular
	OrtFam_1704	14	10	Y	Y	-	-	-	-	-	-	-	-	-	1	1	1	2	1	2	3	2	2	2	1	1	1	0	2	IPR002123:Phospholipid/glycerol acyltransferase;	(GO:0008152)metabolic process (GO:0008415)transferase activity, transferring acyl groups
	OrtFam_1706	14	10	Y	Y	-	-	-	-	-	-	-	-	-	1	1	1	1	1	2	3	1	1	1	3	3	2	1	0	IPR013517:FG-GAP;IPR013649:Integrin alpha-2;IPR000413:Integrin alpha chain;IPR013519:Integrin alpha beta-propellor;IPR018184:Integrin alpha chain, C-terminal cytoplasmic region, conserved site;	(GO:0007155)cell adhesion (GO:0008305)integrin complex
	OrtFam_1707	14	10	Y	Y	-	-	-	-	-	-	-	-	-	1	1	2	1	1	1	3	2	1	2	2	2	2	1	0	-	(GO:0016455)RNA polymerase II transcription cofactor activity (GO:0006357)regulation of transcription from RNA polymerase II promoter (GO:0016592)mediator complex
	OrtFam_1708	14	10	Y	Y	-	-	-	-	-	-	-	-	-	1	1	4	1	1	1	2	1	1	1	3	2	2	1	0	IPR008937:Ras guanine nucleotide exchange factor;IPR018490:Cyclic nucleotide-binding-like;IPR023578:Ras guanine nucleotide exchange factor, domain;IPR001478:PDZ/DHR/GLGF;IPR000159:Ras-association;IPR014710:RmlC-like jelly roll fold;IPR000651:Ras-like guanine nucleotide exchange factor, N-terminal;IPR000595:Cyclic nucleotide-binding domain;IPR001895:Guanine-nucleotide dissociation stimulator CDC25;	(GO:0007165)signal transduction (GO:0005085)guanyl-nucleotide exchange factor activity (GO:0007264)small GTPase mediated signal transduction (GO:0005515)protein binding (GO:0005622)intracellular (GO:0051056)regulation of small GTPase mediated signal transduction
	OrtFam_1709	14	9	Y	-	-	-	-	-	-	-	-	-	-	1	1	1	2	2	2	3	1	2	0	2	1	2	1	1	IPR001199:Cytochrome b5;	(GO:0020037)heme binding
	OrtFam_1715	14	10	Y	Y	-	-	-	-	-	-	-	-	-	1	1	1	1	1	1	2	1	1	1	4	3	3	1	0	IPR019821:Kinesin, motor region, conserved site;IPR001752:Kinesin, motor domain;	(GO:0003777)microtubule motor activity (GO:0007018)microtubule-based movement (GO:0005524)ATP binding
	OrtFam_1718	13	9	Y	-	-	-	-	-	-	-	-	-	-	1	1	2	1	1	1	3	0	1	1	3	3	3	1	0	IPR008936:Rho GTPase activation protein;IPR000198:Rho GTPase-activating protein domain;IPR001849:Pleckstrin homology domain;IPR011993:Pleckstrin homology-type;	(GO:0007165)signal transduction (GO:0005515)protein binding (GO:0005622)intracellular
	OrtFam_1724	14	10	Y	Y	-	-	-	-	-	-	-	-	-	1	1	1	1	2	1	2	1	1	1	4	2	3	1	0	IPR002151:Kinesin light chain;IPR019734:Tetratricopeptide repeat;IPR001440:Tetratricopeptide TPR-1;IPR015390:Rabaptin, GTPase-Rab5 binding;IPR013026:Tetratricopeptide repeat-containing;IPR011990:Tetratricopeptide-like helical;	(GO:0003777)microtubule motor activity (GO:0005488)binding (GO:0005515)protein binding (GO:0005871)kinesin complex
	OrtFam_1725	14	10	Y	Y	-	-	-	-	-	-	-	-	-	1	1	1	2	2	2	3	2	2	2	1	1	1	1	0	IPR003619:MAD homology 1, Dwarfin-type;IPR008984:SMAD/FHA domain;IPR013019:MAD homology, MH1;IPR013790:Dwarfin;IPR001132:SMAD domain, Dwarfin-type;IPR017855:SMAD domain-like;	(GO:0007179)transforming growth factor beta receptor signaling pathway (GO:0003700)sequence-specific DNA binding transcription factor activity (GO:0005515)protein binding (GO:0005667)transcription factor complex (GO:0005622)intracellular (GO:0006355)regulation of transcription, DNA-dependent
	OrtFam_1726	14	10	Y	Y	-	-	-	-	-	-	-	-	-	2	2	1	1	1	1	1	1	1	1	3	3	3	1	0	IPR001158:DIX;IPR000591:DEP domain;IPR001478:PDZ/DHR/GLGF;IPR011991:Winged helix-turn-helix transcription repressor DNA-binding;IPR015506:Dishevelled-related protein;	(GO:0035556)intracellular signal transduction (GO:0005515)protein binding (GO:0005622)intracellular (GO:0007275)multicellular organismal development (GO:0004871)signal transducer activity
	OrtFam_1728	14	10	Y	Y	-	-	-	-	-	-	-	-	-	1	1	1	1	1	1	1	1	1	1	4	4	3	1	0	IPR015940:Ubiquitin-associated/translation elongation factor EF1B, N-terminal, eukaryote;IPR008271:Serine/threonine-protein kinase, active site;IPR000719:Protein kinase, catalytic domain;IPR017442:Serine/threonine-protein kinase-like domain;IPR011009:Protein kinase-like domain;IPR001772:Kinase-associated KA1;IPR002290:Serine/threonine-protein kinase domain;IPR017441:Protein kinase, ATP binding si…	(GO:0004672)protein kinase activity (GO:0005524)ATP binding (GO:0006468)protein phosphorylation (GO:0016772)transferase activity, transferring phosphorus-containing groups (GO:0004674)protein serine/threonine kinase activity
	OrtFam_1729	14	10	Y	Y	-	-	-	-	-	-	-	-	-	1	1	2	2	1	1	1	1	1	2	2	2	4	1	0	IPR003619:MAD homology 1, Dwarfin-type;IPR019548:CTF transcription factor/nuclear factor 1, N-terminal;IPR000647:CTF transcription factor/nuclear factor 1;IPR020604:CTF transcription factor/nuclear factor 1, DNA-binding domain;	(GO:0003700)sequence-specific DNA binding transcription factor activity (GO:0005634)nucleus (GO:0005622)intracellular (GO:0006355)regulation of transcription, DNA-dependent (GO:0006260)DNA replication
	OrtFam_1730	13	9	Y	-	-	-	-	-	-	-	-	-	-	2	0	2	1	1	1	1	1	1	1	3	3	4	1	0	IPR006536:HnRNP-L/PTB/hephaestus splicing factor;IPR012677:Nucleotide-binding, alpha-beta plait;IPR000504:RNA recognition motif domain;	(GO:0006397)mRNA processing (GO:0003723)RNA binding (GO:0005634)nucleus (GO:0000166)nucleotide binding (GO:0003676)nucleic acid binding
	OrtFam_1731	14	10	Y	Y	-	-	-	-	-	-	-	-	-	1	1	1	1	1	1	1	1	1	1	4	4	3	1	0	IPR023801:Histone deacetylase domain;IPR000286:Histone deacetylase superfamily;	-
	OrtFam_1732	13	9	Y	-	-	-	-	-	-	-	-	-	-	1	1	1	1	0	1	1	2	1	2	3	3	4	1	0	-	-
	OrtFam_1735	14	10	Y	Y	-	-	-	-	-	-	-	-	-	1	1	1	1	1	1	1	1	1	1	4	4	3	1	0	IPR000863:Sulfotransferase domain;	(GO:0016787)hydrolase activity (GO:0008146)sulfotransferase activity
	OrtFam_1738	14	10	Y	Y	-	-	-	-	-	-	-	-	-	1	1	1	1	1	1	1	1	1	2	4	3	3	1	0	IPR022735:Domain of unknown function DUF3585;IPR001781:Zinc finger, LIM-type;IPR003042:Aromatic-ring hydroxylase-like;IPR001715:Calponin homology domain;	(GO:0008152)metabolic process (GO:0005515)protein binding (GO:0008270)zinc ion binding (GO:0016491)oxidoreductase activity
	OrtFam_1740	14	10	Y	Y	-	-	-	-	-	-	-	-	-	1	1	1	1	1	1	1	1	1	2	3	3	4	1	0	IPR008144:Guanylate kinase;IPR001478:PDZ/DHR/GLGF;IPR008145:Guanylate kinase/L-type calcium channel;IPR001452:Src homology-3 domain;IPR000906:ZU5;	(GO:0005515)protein binding
	OrtFam_1741	14	10	Y	Y	-	-	-	-	-	-	-	-	-	2	1	1	1	1	1	1	1	1	1	3	3	4	1	0	IPR000980:SH2 motif;IPR001720:PI3 kinase, P85 regulatory subunit;	(GO:0035014)phosphatidylinositol 3-kinase regulator activity (GO:0005942)phosphatidylinositol 3-kinase complex (GO:0005515)protein binding
	OrtFam_1745	14	10	Y	Y	-	-	-	-	-	-	-	-	-	1	1	2	1	3	1	1	3	1	1	2	2	2	1	0	IPR000299:FERM domain;IPR019748:FERM central domain;IPR014352:FERM/acyl-CoA-binding protein, 3-helical bundle;IPR019747:FERM conserved site;IPR019749:Band 4.1 domain;IPR006077:Vinculin/alpha-catenin;IPR002558:I/LWEQ;IPR015710:Talin-related;IPR002404:Insulin receptor substrate-1, PTB;IPR018979:FERM, N-terminal;IPR011993:Pleckstrin homology-type;	(GO:0005925)focal adhesion (GO:0005488)binding (GO:0007155)cell adhesion (GO:0005515)protein binding (GO:0005198)structural molecule activity (GO:0005856)cytoskeleton (GO:0015629)actin cytoskeleton (GO:0003779)actin binding (GO:0005158)insulin receptor binding
	OrtFam_1747	14	10	Y	Y	-	-	-	-	-	-	-	-	-	2	1	1	1	2	1	1	1	1	1	3	3	3	1	0	IPR000818:TEA/ATTS;	(GO:0003700)sequence-specific DNA binding transcription factor activity (GO:0005634)nucleus (GO:0006355)regulation of transcription, DNA-dependent
	OrtFam_1757	14	9	Y	-	-	-	-	-	-	-	-	-	-	1	1	1	1	1	1	1	0	1	1	3	3	3	2	2	IPR001388:Synaptobrevin;	(GO:0016192)vesicle-mediated transport (GO:0016021)integral to membrane
	OrtFam_1759	11	10	Y	Y	-	-	-	-	-	-	-	-	-	2	1	3	1	3	2	2	3	1	3	0	0	0	1	0	IPR001298:Filamin/ABP280 repeat;IPR013783:Immunoglobulin-like fold;IPR014756:Immunoglobulin E-set;IPR017868:Filamin/ABP280 repeat-like;	(GO:0005515)protein binding
	OrtFam_1762	14	10	Y	Y	-	-	-	-	-	-	-	-	-	1	1	2	1	1	2	2	2	1	2	2	2	2	1	0	IPR001683:Phox homologous domain;IPR015404:Vps5 C-terminal;	(GO:0007154)cell communication (GO:0005515)protein binding (GO:0035091)phosphatidylinositol binding
	OrtFam_1766	14	10	Y	Y	-	-	-	-	-	-	-	-	-	1	1	1	2	1	1	2	2	2	2	2	2	2	1	0	IPR006021:Staphylococcal nuclease (SNase-like);	(GO:0016788)hydrolase activity, acting on ester bonds (GO:0003735)structural constituent of ribosome (GO:0005622)intracellular (GO:0006412)translation (GO:0005840)ribosome (GO:0003676)nucleic acid binding
	OrtFam_1768	13	9	Y	-	-	-	-	-	-	-	-	-	-	1	2	2	2	1	3	1	0	2	1	2	2	2	1	0	IPR018080:Band 7/stomatin-like, conserved site;IPR001107:Band 7 protein;IPR001972:Stomatin;	(GO:0016020)membrane
	OrtFam_17691	3	3	Y	-	-	-	-	-	-	-	-	-	-	1	0	0	1	0	0	1	0	0	0	0	0	0	0	0	-	-
	OrtFam_1771	13	10	Y	Y	-	-	-	-	-	-	-	-	-	2	2	2	2	1	2	3	1	2	2	1	1	0	1	0	IPR012945:Tubulin binding cofactor C;IPR006599:CARP motif;IPR009423:NADH:ubiquinone oxidoreductase, subunit b14.5b;IPR017901:C-CAP/cofactor C-like domain;	(GO:0005488)binding (GO:0006120)mitochondrial electron transport, NADH to ubiquinone (GO:0005743)mitochondrial inner membrane (GO:0008137)NADH dehydrogenase (ubiquinone) activity
	OrtFam_1779	14	10	Y	Y	-	-	-	-	-	-	-	-	-	1	1	1	1	1	2	2	2	1	2	2	2	2	1	0	IPR011989:Armadillo-like helical;IPR016024:Armadillo-type fold;	(GO:0005488)binding
	OrtFam_1782	14	10	Y	Y	-	-	-	-	-	-	-	-	-	1	1	1	3	1	2	1	1	2	1	3	2	1	1	0	IPR018012:HAD-superfamily hydrolase, subfamily IE, plant;IPR023214:HAD-like domain;IPR006434:HAD-superfamily hydrolase, subfamily IE;	(GO:0008253)5'-nucleotidase activity (GO:0000287)magnesium ion binding (GO:0005737)cytoplasm
	OrtFam_1783	14	9	Y	-	-	-	-	-	-	-	-	-	-	1	1	1	2	0	2	2	1	1	1	2	2	2	1	2	IPR015421:Pyridoxal phosphate-dependent transferase, major region, subdomain 1;IPR004839:Aminotransferase, class I/classII;IPR015422:Pyridoxal phosphate-dependent transferase, major region, subdomain 2;IPR015424:Pyridoxal phosphate-dependent transferase, major domain;	(GO:0003824)catalytic activity (GO:0030170)pyridoxal phosphate binding (GO:0016769)transferase activity, transferring nitrogenous groups (GO:0009058)biosynthetic process
	OrtFam_1784	14	10	Y	Y	-	-	-	-	-	-	-	-	-	2	1	1	2	1	1	2	1	1	1	2	2	2	2	0	IPR008271:Serine/threonine-protein kinase, active site;IPR018490:Cyclic nucleotide-binding-like;IPR000719:Protein kinase, catalytic domain;IPR017442:Serine/threonine-protein kinase-like domain;IPR018488:Cyclic nucleotide-binding, conserved site;IPR000961:AGC-kinase, C-terminal;IPR011009:Protein kinase-like domain;IPR002290:Serine/threonine-protein kinase domain;IPR014710:RmlC-like jelly roll fold…	(GO:0004672)protein kinase activity (GO:0005524)ATP binding (GO:0006468)protein phosphorylation (GO:0016772)transferase activity, transferring phosphorus-containing groups (GO:0004674)protein serine/threonine kinase activity
	OrtFam_1791	14	9	Y	-	-	-	-	-	-	-	-	-	-	1	1	0	3	1	1	1	1	1	1	5	2	1	1	1	IPR009053:Prefoldin;IPR002777:Prefoldin beta-like;	(GO:0006457)protein folding (GO:0051082)unfolded protein binding (GO:0016272)prefoldin complex
	OrtFam_1795	14	10	Y	Y	-	-	-	-	-	-	-	-	-	1	1	1	2	1	1	3	2	3	2	1	0	1	1	1	IPR012677:Nucleotide-binding, alpha-beta plait;IPR000504:RNA recognition motif domain;	(GO:0000166)nucleotide binding (GO:0003676)nucleic acid binding
	OrtFam_1796	14	10	Y	Y	-	-	-	-	-	-	-	-	-	2	2	1	2	4	1	1	1	1	1	1	1	1	2	0	-	(GO:0003743)translation initiation factor activity (GO:0006413)translational initiation
	OrtFam_1798	14	9	Y	-	-	-	-	-	-	-	-	-	-	1	1	0	2	4	2	1	2	2	1	1	1	1	1	1	IPR013170:mRNA splicing factor, Cwf21;	-
	OrtFam_1799	13	9	Y	-	-	-	-	-	-	-	-	-	-	1	1	0	1	4	1	2	2	1	1	2	2	2	1	0	IPR000210:BTB/POZ-like;IPR002083:MATH;IPR011333:BTB/POZ fold;IPR013069:BTB/POZ;IPR013322:TRAF-type;IPR008974:TRAF-like;	(GO:0005515)protein binding
	OrtFam_1806	14	10	Y	Y	-	-	-	-	-	-	-	-	-	1	2	2	2	2	1	1	1	1	2	2	1	2	1	0	IPR023571:Ribosomal protein L14 domain;IPR000218:Ribosomal protein L14b/L23e;	(GO:0003735)structural constituent of ribosome (GO:0006412)translation (GO:0005840)ribosome
	OrtFam_1807	13	10	Y	Y	-	-	-	-	-	-	-	-	-	1	1	1	1	3	2	3	1	1	1	2	2	2	0	0	IPR000536:Nuclear hormone receptor, ligand-binding, core;IPR013088:Zinc finger, NHR/GATA-type;IPR008946:Nuclear hormone receptor, ligand-binding;IPR001628:Zinc finger, nuclear hormone receptor-type;	(GO:0003700)sequence-specific DNA binding transcription factor activity (GO:0003707)steroid hormone receptor activity (GO:0043401)steroid hormone mediated signaling pathway (GO:0005634)nucleus (GO:0043565)sequence-specific DNA binding (GO:0008270)zinc ion binding (GO:0003677)DNA binding (GO:0006355)regulation of transcription, DNA-dependent
	OrtFam_1816	10	10	Y	Y	-	Y	-	-	-	-	-	-	-	1	1	2	3	1	1	5	1	3	3	0	0	0	0	0	IPR003582:Metridin-like ShK toxin;IPR002007:Haem peroxidase, animal;IPR010255:Haem peroxidase;IPR019791:Haem peroxidase, animal, subgroup;	(GO:0055114)oxidation-reduction process (GO:0004601)peroxidase activity (GO:0020037)heme binding (GO:0006979)response to oxidative stress
	OrtFam_1818	12	9	Y	-	-	-	-	-	-	-	-	-	-	1	1	0	2	1	1	2	1	2	1	3	3	3	0	0	IPR000008:C2 calcium-dependent membrane targeting;IPR018029:C2 membrane targeting protein;IPR010734:Copine;IPR002035:von Willebrand factor, type A;IPR008973:C2 calcium/lipid-binding domain, CaLB;	(GO:0005515)protein binding
	OrtFam_1823	14	10	Y	Y	-	-	-	-	-	-	-	-	-	1	1	1	1	1	1	1	1	1	1	2	2	2	5	0	IPR017986:WD40-repeat-containing domain;IPR001680:WD40 repeat;IPR011046:WD40 repeat-like-containing domain;IPR019781:WD40 repeat, subgroup;IPR015943:WD40/YVTN repeat-like-containing domain;IPR019782:WD40 repeat 2;	(GO:0005515)protein binding
	OrtFam_1827	14	10	Y	Y	-	-	-	-	-	-	-	-	-	1	1	2	2	1	1	2	1	1	1	2	2	2	2	0	IPR016035:Acyl transferase/acyl hydrolase/lysophospholipase;IPR002641:Patatin/Phospholipase A2-related;	(GO:0008152)metabolic process (GO:0006629)lipid metabolic process
	OrtFam_1834	14	10	Y	Y	-	-	-	-	-	-	-	-	-	3	1	1	1	1	2	3	1	1	3	1	1	1	1	0	IPR011989:Armadillo-like helical;IPR001623:Heat shock protein DnaJ, N-terminal;IPR016024:Armadillo-type fold;	(GO:0005488)binding (GO:0031072)heat shock protein binding
	OrtFam_1836	14	10	Y	Y	-	-	-	-	-	-	-	-	-	2	3	2	1	1	1	2	2	1	2	1	1	1	1	0	IPR008949:Terpenoid synthase;IPR002060:Squalene/phytoene synthase;	(GO:0016740)transferase activity (GO:0009058)biosynthetic process
	OrtFam_1840	13	10	Y	Y	-	-	-	-	-	-	-	-	-	2	1	3	3	1	2	2	1	1	2	1	1	1	0	0	IPR007526:SWIRM;IPR011991:Winged helix-turn-helix transcription repressor DNA-binding;IPR009057:Homeodomain-like;IPR002937:Amine oxidase;	(GO:0005515)protein binding
	OrtFam_1847	14	10	Y	Y	-	-	-	-	-	-	-	-	-	2	2	1	3	1	1	4	1	1	1	1	1	1	1	0	IPR002549:Uncharacterised protein family UPF0118;	-
	OrtFam_1848	14	10	Y	Y	-	-	-	-	-	-	-	-	-	1	1	1	2	1	1	2	1	1	2	2	2	3	1	0	IPR011989:Armadillo-like helical;IPR016024:Armadillo-type fold;	(GO:0005488)binding
	OrtFam_1849	14	10	Y	Y	-	-	-	-	-	-	-	-	-	1	1	1	2	1	1	3	1	1	4	1	1	2	1	0	IPR011989:Armadillo-like helical;IPR013598:Exportin-1/Importin-beta-like;IPR016024:Armadillo-type fold;	(GO:0005488)binding
	OrtFam_1850	14	9	Y	-	-	-	-	-	-	-	-	-	-	1	1	1	3	0	1	3	1	1	1	4	1	1	1	1	IPR004595:TFIIH C1-like, C-terminal;IPR007087:Zinc finger, C2H2-type;IPR007198:Ssl1-like;IPR002035:von Willebrand factor, type A;	(GO:0005634)nucleus (GO:0005515)protein binding (GO:0008270)zinc ion binding (GO:0006281)DNA repair (GO:0005622)intracellular (GO:0006355)regulation of transcription, DNA-dependent
	OrtFam_1851	14	10	Y	Y	-	-	-	-	-	-	-	-	-	1	3	1	1	1	1	2	1	1	2	2	2	2	1	0	IPR000602:Glycoside hydrolase, family 38, core;IPR011682:Glycosyl hydrolases 38, C-terminal;IPR011013:Glycoside hydrolase-type carbohydrate-binding;IPR013780:Glycosyl hydrolase, family 13, all-beta;IPR015341:Glycoside hydrolase, family 38, central domain;IPR011330:Glycoside hydrolase/deacetylase, beta/alpha-barrel;	(GO:0003824)catalytic activity (GO:0043169)cation binding (GO:0030246)carbohydrate binding (GO:0004559)alpha-mannosidase activity (GO:0015923)mannosidase activity (GO:0005975)carbohydrate metabolic process (GO:0008270)zinc ion binding (GO:0004553)hydrolase activity, hydrolyzing O-glycosyl compounds (GO:0006013)mannose metabolic process
	OrtFam_1853	14	10	Y	Y	-	-	-	-	-	-	-	-	-	2	1	2	1	1	1	2	2	1	1	2	2	2	1	0	IPR010504:Arfaptin-like;	-
	OrtFam_1857	13	9	Y	-	-	-	-	-	-	-	-	-	-	1	1	0	1	1	1	2	1	1	2	3	3	3	1	0	IPR002420:Phosphoinositide 3-kinase, C2;IPR003113:Phosphatidylinositol 3-kinase, p85-binding;IPR011009:Protein kinase-like domain;IPR015433:Phosphatidylinositol Kinase;IPR000341:Phosphoinositide 3-kinase, ras-binding;IPR018936:Phosphatidylinositol 3/4-kinase, conserved site;IPR016024:Armadillo-type fold;IPR001263:Phosphoinositide 3-kinase, accessory (PIK) domain;IPR000403:Phosphatidylinositol 3-/…	(GO:0007165)signal transduction (GO:0005488)binding (GO:0046854)phosphatidylinositol phosphorylation (GO:0005942)phosphatidylinositol 3-kinase complex (GO:0046934)phosphatidylinositol-4,5-bisphosphate 3-kinase activity (GO:0004428)inositol or phosphatidylinositol kinase activity (GO:0005515)protein binding (GO:0016303)1-phosphatidylinositol-3-kinase activity (GO:0048015)phosphatidylinositol-media…
	OrtFam_1858	14	10	Y	Y	-	-	-	-	-	-	-	-	-	1	1	3	1	1	1	2	1	1	1	2	2	2	2	0	-	(GO:0006777)Mo-molybdopterin cofactor biosynthetic process
	OrtFam_1859	14	10	Y	Y	-	-	-	-	-	-	-	-	-	1	1	1	1	1	1	2	1	1	2	3	3	2	1	0	IPR008636:HOOK;	(GO:0008017)microtubule binding (GO:0000226)microtubule cytoskeleton organization (GO:0005737)cytoplasm
	OrtFam_1863	14	10	Y	Y	-	-	-	-	-	-	-	-	-	1	1	3	1	2	1	2	1	1	1	2	2	2	1	0	IPR000719:Protein kinase, catalytic domain;IPR011009:Protein kinase-like domain;IPR002290:Serine/threonine-protein kinase domain;IPR008266:Tyrosine-protein kinase, active site;IPR002219:Protein kinase C-like, phorbol ester/diacylglycerol binding;IPR017441:Protein kinase, ATP binding site;IPR001245:Serine-threonine/tyrosine-protein kinase;IPR020635:Tyrosine-protein kinase, catalytic domain;	(GO:0004672)protein kinase activity (GO:0035556)intracellular signal transduction (GO:0005524)ATP binding (GO:0006468)protein phosphorylation (GO:0016772)transferase activity, transferring phosphorus-containing groups (GO:0004674)protein serine/threonine kinase activity (GO:0004713)protein tyrosine kinase activity
	OrtFam_1866	13	10	Y	Y	-	-	-	-	-	-	-	-	-	1	1	1	2	2	1	4	2	2	2	1	1	1	0	0	IPR013128:Peptidase C1A, papain;IPR000668:Peptidase C1A, papain C-terminal;IPR000169:Peptidase, cysteine peptidase active site;	(GO:0008234)cysteine-type peptidase activity (GO:0004197)cysteine-type endopeptidase activity (GO:0006508)proteolysis
	OrtFam_1868	14	10	Y	Y	-	-	-	-	-	-	-	-	-	1	1	1	1	1	1	2	1	1	1	3	3	3	1	0	IPR001762:Blood coagulation inhibitor, Disintegrin;IPR006586:ADAM, cysteine-rich;IPR013032:EGF-like region, conserved site;IPR000742:Epidermal growth factor-like, type 3;IPR001590:Peptidase M12B, ADAM/reprolysin;	(GO:0004222)metalloendopeptidase activity (GO:0005515)protein binding (GO:0006508)proteolysis
	OrtFam_1869	14	10	Y	Y	-	-	-	-	-	-	-	-	-	1	1	1	1	1	1	2	1	1	1	3	3	3	1	0	IPR004934:Tropomodulin;	(GO:0005856)cytoskeleton (GO:0005523)tropomyosin binding
	OrtFam_1872	12	8	Y	-	-	-	-	-	-	-	-	-	-	1	1	1	1	0	0	2	2	1	1	3	3	4	0	1	IPR018200:Peptidase C19, ubiquitin carboxyl-terminal hydrolase 2, conserved site;IPR001394:Peptidase C19, ubiquitin carboxyl-terminal hydrolase 2;IPR006615:Peptidase C19, ubiquitin-specific peptidase, DUSP domain;	(GO:0004221)ubiquitin thiolesterase activity (GO:0006511)ubiquitin-dependent protein catabolic process
	OrtFam_1874	14	10	Y	Y	-	-	-	-	-	-	-	-	-	1	1	1	1	1	1	1	1	1	1	4	4	2	1	0	IPR000719:Protein kinase, catalytic domain;IPR011009:Protein kinase-like domain;IPR002290:Serine/threonine-protein kinase domain;IPR008266:Tyrosine-protein kinase, active site;IPR017441:Protein kinase, ATP binding site;IPR001245:Serine-threonine/tyrosine-protein kinase;IPR020635:Tyrosine-protein kinase, catalytic domain;IPR001452:Src homology-3 domain;IPR000980:SH2 motif;	(GO:0004672)protein kinase activity (GO:0005524)ATP binding (GO:0005515)protein binding (GO:0006468)protein phosphorylation (GO:0016772)transferase activity, transferring phosphorus-containing groups (GO:0004674)protein serine/threonine kinase activity (GO:0004713)protein tyrosine kinase activity
	OrtFam_1879	14	10	Y	Y	-	-	-	-	-	-	-	-	-	2	1	1	1	1	2	1	1	1	3	2	2	2	1	0	IPR015412:Autophagy-related, C-terminal;	-
	OrtFam_1880	14	10	Y	Y	-	-	-	-	-	-	-	-	-	1	1	1	1	1	1	1	1	1	1	3	3	4	1	0	IPR020683:Ankyrin repeat-containing domain;IPR001849:Pleckstrin homology domain;IPR001164:Arf GTPase activating protein;IPR002110:Ankyrin repeat;IPR011993:Pleckstrin homology-type;	(GO:0032312)regulation of ARF GTPase activity (GO:0005515)protein binding (GO:0008270)zinc ion binding (GO:0008060)ARF GTPase activator activity
	OrtFam_1882	14	10	Y	Y	-	-	-	-	-	-	-	-	-	2	1	1	1	1	1	1	2	1	3	2	2	2	1	0	IPR008271:Serine/threonine-protein kinase, active site;IPR000719:Protein kinase, catalytic domain;IPR017442:Serine/threonine-protein kinase-like domain;IPR011009:Protein kinase-like domain;IPR002290:Serine/threonine-protein kinase domain;IPR017441:Protein kinase, ATP binding site;IPR020635:Tyrosine-protein kinase, catalytic domain;	(GO:0004672)protein kinase activity (GO:0005524)ATP binding (GO:0006468)protein phosphorylation (GO:0016772)transferase activity, transferring phosphorus-containing groups (GO:0004674)protein serine/threonine kinase activity
	OrtFam_1883	14	10	Y	Y	-	-	-	-	-	-	-	-	-	1	1	3	2	1	1	1	1	1	1	2	3	2	1	0	IPR003961:Fibronectin, type III;IPR013783:Immunoglobulin-like fold;IPR008957:Fibronectin type III domain;	(GO:0005515)protein binding
	OrtFam_1886	13	9	Y	-	-	-	-	-	-	-	-	-	-	2	1	0	1	1	1	1	1	1	1	3	3	4	1	0	IPR003590:Leucine-rich repeat, ribonuclease inhibitor subtype;	-
	OrtFam_1889	14	10	Y	Y	-	-	-	-	-	-	-	-	-	1	1	1	1	1	2	1	1	1	1	3	3	3	1	0	IPR001478:PDZ/DHR/GLGF;IPR001202:WW/Rsp5/WWP;	(GO:0005515)protein binding
	OrtFam_1890	14	10	Y	Y	-	-	-	-	-	-	-	-	-	1	1	2	1	1	1	1	1	1	1	3	3	3	1	0	-	(GO:0016021)integral to membrane (GO:0005488)binding
	OrtFam_1891	14	10	Y	Y	-	-	-	-	-	-	-	-	-	1	1	1	1	1	1	1	1	1	1	3	3	4	1	0	IPR011025:G protein alpha subunit, helical insertion;IPR000654:G-protein alpha subunit, group Q;IPR001019:Guanine nucleotide binding protein (G-protein), alpha subunit;	(GO:0007165)signal transduction (GO:0019001)guanyl nucleotide binding (GO:0005525)GTP binding (GO:0007186)G-protein coupled receptor signaling pathway (GO:0006471)protein ADP-ribosylation (GO:0004871)signal transducer activity
	OrtFam_1893	14	9	Y	-	-	-	-	-	-	-	-	-	-	1	1	0	2	1	3	1	2	1	3	2	1	1	1	1	IPR012677:Nucleotide-binding, alpha-beta plait;IPR000504:RNA recognition motif domain;IPR003616:Post-SET domain;IPR001214:SET domain;	(GO:0018024)histone-lysine N-methyltransferase activity (GO:0000166)nucleotide binding (GO:0005515)protein binding (GO:0003676)nucleic acid binding
	OrtFam_1894	12	8	Y	-	-	-	-	-	-	-	-	-	-	1	1	3	3	0	0	1	1	1	3	2	2	2	1	0	IPR008936:Rho GTPase activation protein;IPR000198:Rho GTPase-activating protein domain;	(GO:0007165)signal transduction (GO:0005622)intracellular
	OrtFam_1898	14	10	Y	Y	-	-	-	-	-	-	-	-	-	2	1	1	1	1	1	1	1	1	1	3	3	3	1	0	IPR000542:Acyltransferase ChoActase/COT/CPT;	(GO:0008415)transferase activity, transferring acyl groups
	OrtFam_1901	14	10	Y	Y	-	-	-	-	-	-	-	-	-	1	1	1	1	1	1	2	1	1	2	2	2	4	1	0	IPR003961:Fibronectin, type III;IPR011989:Armadillo-like helical;IPR013783:Immunoglobulin-like fold;IPR008957:Fibronectin type III domain;IPR016024:Armadillo-type fold;IPR000225:Armadillo;	(GO:0005488)binding (GO:0005515)protein binding
	OrtFam_1902	13	9	Y	-	-	-	-	-	-	-	-	-	-	1	1	1	2	1	1	1	1	0	2	3	3	3	1	0	IPR017986:WD40-repeat-containing domain;IPR001680:WD40 repeat;IPR019775:WD40 repeat, conserved site;IPR011046:WD40 repeat-like-containing domain;IPR019781:WD40 repeat, subgroup;IPR015943:WD40/YVTN repeat-like-containing domain;IPR019782:WD40 repeat 2;IPR001487:Bromodomain;	(GO:0005515)protein binding
	OrtFam_1905	13	9	Y	-	-	-	-	-	-	-	-	-	-	3	1	0	3	1	1	2	1	1	3	2	1	1	1	0	IPR018500:DDT domain, subgroup;IPR018359:Bromodomain, conserved site;IPR013083:Zinc finger, RING/FYVE/PHD-type;IPR019787:Zinc finger, PHD-finger;IPR019786:Zinc finger, PHD-type, conserved site;IPR004022:DDT domain;IPR011011:Zinc finger, FYVE/PHD-type;IPR018501:DDT domain superfamily;IPR001965:Zinc finger, PHD-type;IPR001487:Bromodomain;	(GO:0005515)protein binding (GO:0008270)zinc ion binding
	OrtFam_1913	14	9	Y	-	-	-	-	-	-	-	-	-	-	1	1	1	1	0	1	1	1	1	1	2	2	3	1	4	IPR004182:GRAM;	-
	OrtFam_1914	14	9	Y	-	-	-	-	-	-	-	-	-	-	1	1	0	2	2	2	2	1	2	2	1	1	1	1	2	IPR001813:Ribosomal protein 60S;	(GO:0003735)structural constituent of ribosome (GO:0006414)translational elongation (GO:0005622)intracellular (GO:0005840)ribosome
	OrtFam_1917	14	10	Y	Y	-	-	-	-	-	-	-	-	-	1	1	1	1	1	1	1	1	1	1	3	3	4	1	0	IPR005112:dDENN;IPR005113:uDENN;IPR001194:DENN;	-
	OrtFam_1921	14	10	Y	Y	-	-	-	-	-	-	-	-	-	1	1	2	4	1	1	1	1	3	2	1	1	1	1	0	-	-
	OrtFam_1924	14	9	Y	-	-	-	-	-	-	-	-	-	-	1	2	0	2	1	1	1	1	2	1	2	2	2	2	1	IPR001753:Crotonase, core;IPR018376:Enoyl-CoA hydratase/isomerase, conserved site;IPR000086:NUDIX hydrolase domain;IPR014748:Crontonase, C-terminal;IPR021757:Ribosomal protein L46;IPR015797:NUDIX hydrolase domain-like;	(GO:0003824)catalytic activity (GO:0008152)metabolic process (GO:0016787)hydrolase activity
	OrtFam_1925	14	9	Y	-	-	-	-	-	-	-	-	-	-	1	1	1	2	0	1	1	1	1	1	3	3	3	1	1	IPR000719:Protein kinase, catalytic domain;IPR017442:Serine/threonine-protein kinase-like domain;IPR011009:Protein kinase-like domain;IPR002290:Serine/threonine-protein kinase domain;IPR017441:Protein kinase, ATP binding site;IPR020635:Tyrosine-protein kinase, catalytic domain;	(GO:0004672)protein kinase activity (GO:0005524)ATP binding (GO:0006468)protein phosphorylation (GO:0016772)transferase activity, transferring phosphorus-containing groups (GO:0004674)protein serine/threonine kinase activity
	OrtFam_1926	14	10	Y	Y	-	-	-	-	-	-	-	-	-	1	1	1	2	2	2	1	1	2	3	1	1	1	2	0	IPR000719:Protein kinase, catalytic domain;IPR011009:Protein kinase-like domain;IPR002290:Serine/threonine-protein kinase domain;IPR008266:Tyrosine-protein kinase, active site;IPR017441:Protein kinase, ATP binding site;IPR001245:Serine-threonine/tyrosine-protein kinase;IPR020635:Tyrosine-protein kinase, catalytic domain;IPR001452:Src homology-3 domain;IPR000095:PAK-box/P21-Rho-binding;	(GO:0004672)protein kinase activity (GO:0005524)ATP binding (GO:0005515)protein binding (GO:0006468)protein phosphorylation (GO:0016772)transferase activity, transferring phosphorus-containing groups (GO:0004674)protein serine/threonine kinase activity (GO:0004713)protein tyrosine kinase activity
	OrtFam_1927	14	10	Y	Y	-	-	-	-	-	-	-	-	-	2	1	1	1	1	1	1	2	1	1	3	2	3	1	0	-	-
	OrtFam_1937	14	10	Y	Y	-	-	-	-	-	-	-	-	-	1	1	2	2	1	1	1	2	2	2	2	1	1	1	0	IPR001023:Heat shock protein Hsp70;IPR013126:Heat shock protein 70;	(GO:0005524)ATP binding
	OrtFam_1944	14	10	Y	Y	-	-	-	-	-	-	-	-	-	1	1	2	1	1	2	3	2	1	2	1	1	1	1	0	IPR001478:PDZ/DHR/GLGF;IPR006643:ZASP;IPR001781:Zinc finger, LIM-type;	(GO:0005515)protein binding (GO:0008270)zinc ion binding
	OrtFam_1945	14	9	Y	-	-	-	-	-	-	-	-	-	-	1	1	1	1	0	1	3	2	1	1	2	2	2	1	1	IPR019734:Tetratricopeptide repeat;IPR001440:Tetratricopeptide TPR-1;IPR013026:Tetratricopeptide repeat-containing;IPR011990:Tetratricopeptide-like helical;	(GO:0005488)binding (GO:0005515)protein binding
	OrtFam_1946	12	9	Y	-	-	-	-	-	-	-	-	-	-	3	1	2	3	1	0	2	1	1	2	1	1	0	2	0	IPR020827:Asparaginase/glutaminase, conserved site;IPR020683:Ankyrin repeat-containing domain;IPR006034:Asparaginase/glutaminase;IPR002110:Ankyrin repeat;	(GO:0005515)protein binding (GO:0006520)cellular amino acid metabolic process
	OrtFam_1952	14	9	Y	-	-	-	-	-	-	-	-	-	-	1	1	0	2	3	2	2	1	1	1	1	1	2	1	1	IPR009053:Prefoldin;IPR002777:Prefoldin beta-like;	(GO:0006457)protein folding (GO:0051082)unfolded protein binding (GO:0016272)prefoldin complex
	OrtFam_1954	14	10	Y	Y	-	-	-	-	-	-	-	-	-	1	1	1	1	4	1	1	1	1	1	2	2	2	1	0	IPR004000:Actin-like;IPR004001:Actin, conserved site;IPR020902:Actin/actin-like conserved site;	(GO:0005524)ATP binding
	OrtFam_1955	14	9	Y	-	-	-	-	-	-	-	-	-	-	1	1	1	2	4	1	1	1	1	0	1	1	1	1	3	IPR003382:Flavoprotein;	(GO:0003824)catalytic activity
	OrtFam_1963	14	9	Y	-	-	-	-	-	-	-	-	-	-	1	1	0	1	1	1	1	1	4	1	1	1	1	2	3	IPR016040:NAD(P)-binding domain;IPR020829:Glyceraldehyde 3-phosphate dehydrogenase, catalytic domain;IPR020828:Glyceraldehyde 3-phosphate dehydrogenase, NAD(P) binding domain;IPR006424:Glyceraldehyde-3-phosphate dehydrogenase, type I;IPR020831:Glyceraldehyde/Erythrose phosphate dehydrogenase family;IPR020830:Glyceraldehyde 3-phosphate dehydrogenase, active site;	(GO:0016620)oxidoreductase activity, acting on the aldehyde or oxo group of donors, NAD or NADP as acceptor (GO:0055114)oxidation-reduction process (GO:0005488)binding (GO:0006006)glucose metabolic process (GO:0008943)glyceraldehyde-3-phosphate dehydrogenase activity (GO:0051287)NAD binding
	OrtFam_1966	14	10	Y	Y	-	-	-	-	-	-	-	-	-	1	1	1	1	1	1	1	1	2	1	3	2	3	1	0	IPR017892:Protein kinase, C-terminal;IPR008271:Serine/threonine-protein kinase, active site;IPR000719:Protein kinase, catalytic domain;IPR017442:Serine/threonine-protein kinase-like domain;IPR000961:AGC-kinase, C-terminal;IPR011009:Protein kinase-like domain;IPR002290:Serine/threonine-protein kinase domain;IPR001849:Pleckstrin homology domain;IPR017441:Protein kinase, ATP binding site;IPR020635:T…	(GO:0004672)protein kinase activity (GO:0005524)ATP binding (GO:0005515)protein binding (GO:0006468)protein phosphorylation (GO:0016772)transferase activity, transferring phosphorus-containing groups (GO:0004674)protein serine/threonine kinase activity
	OrtFam_1967	14	10	Y	Y	-	-	-	-	-	-	-	-	-	1	1	1	1	2	1	1	1	2	5	1	1	1	1	0	IPR002562:3'-5' exonuclease;IPR012337:Ribonuclease H-like;	(GO:0005622)intracellular (GO:0006139)nucleobase-containing compound metabolic process (GO:0008408)3'-5' exonuclease activity (GO:0003676)nucleic acid binding
[truncated: 9,605 more rows]
