# Supplementary material for: Pan-Nematoda Transcriptomic Elucidation of Essential Intestinal Functions and Therapeutic Targets With Broad Potential
Source: eBioMedicine. 2015 Jul 29;2(9):1079–89. doi: 10.1016/j.ebiom.2015.07.030 (PMC4587998; doi:10.1016/j.ebiom.2015.07.030)
Supplement: Table S7 — Annotation and expression data for A. suum nemS-cIntFam genes. [file mmc5.xlsx]

## Sheet: Table S7
	Table S7: Annotation and expression data for A. suum nemS-cIntFam genes
	Gene ID	nemS-cIntFam	Functional Annotation									Predicted Secretion sequences and Transmembrane domains					10 Tissue Results																			Intestinal Proteomics (Rosa et al, 2015)
																	10-tissue Expression Level [Rosa et al, 2014] DCPM, Replicates averaged												10 Tissue Overexpression (Rosa et al, 2014)							Any intestinal proteomics	Pseudocoelomic Cavity	Intestinal Tissue	Intestinal Lumen	Integral (IIM)	Peripheral (PIM)
			Annotation of top KEGG hit				Top BLAST hit to NCBI's nonredundant (NR) database	Top bidirectional BLAST hit to C. elegans	Interpro Domains	Degradome (Merops)	Gene Ontology Terms	Signal peptides	Non-Classical Secretion	Secreted	Number of transmembrane domains	Transmembrane Domain	Head		Pharynx		Intestine		Gonads		Reproductive Organs		Average expression		Head	Pharynx	Intestine	Testis	Ovary	Seminal Vesicle	Uterus
			Category Number	Category Description	Pathway Number	Pathway Description											Female	Male	Female	Male	Female	Male	Female (Ovary)	Male (Testis)	Female (Uterus)	Male (Seminal Vesicle)	Intestine	Repro
	GS_13015	OrtFam_1264	-	-	-	-	M7.12%CE37394 WBGene00010887 status:Partially_confirmed UniProt:Q21596_CAEEL protein_id:CAA92749.2%HMM_hit%4e-93	-	-	-	-	-	Y	Y	0	-	0.021344	0.069411	0	0.013925	0	0	0	0.21976	0	0.014294	0	0.0585135	0	0	0	0	0	0	0	-	-	-	-	-	-
	GS_00630	OrtFam_1264	-	-	-	-	M7.8%CE03488 WBGene00010884 status:Partially_confirmed UniProt:Q21589_CAEEL protein_id:CAA92743.1%HMM_hit%1.1e-87	-	IPR000182-GCN5-related N-acetyltransferase (GNAT) domain IPR016181-Acyl-CoA N-acyltransferase	-	Biological Process: metabolic process (GO:0008152), Molecular Function: N-acetyltransferase activity (GO:0008080)	-	Y	Y	0	-	1.1047	1.37864	0.949761	7.46532	1.18416	3.65564	0.017657	0.065414	0.667491	0.95392	2.4199	0.426121	0	0	0	0	0	0	0	Y	-	Y	-	-	-
	GS_01726	OrtFam_1264	-	-	-	-	W02D7.4%CE14442 WBGene00020940 status:Partially_confirmed UniProt:O17525_CAEEL protein_id:AAB63934.1%HMM_hit%4.7e-48	T10B5.4	IPR000182-GCN5-related N-acetyltransferase (GNAT) domain IPR016181-Acyl-CoA N-acyltransferase	-	Biological Process: metabolic process (GO:0008152), Molecular Function: N-acetyltransferase activity (GO:0008080)	-	-	-	0	-	0	0.063302	0	0.053214	0	0.008149	0.134643	0.033159	0	0.016743	0.0040745	0.0461363	0	0	0	0	1	0	0	-	-	-	-	-	-
	GS_14811	OrtFam_1264	K00669	arylalkylamine N-acetyltransferase	ko00380	Tryptophan metabolism	M7.12%CE37394 WBGene00010887 status:Partially_confirmed UniProt:Q21596_CAEEL protein_id:CAA92749.2%HMM_hit%6.4e-84	-	IPR016181-Acyl-CoA N-acyltransferase	-	-	-	Y	Y	0	-	4.18398	1.17967	2.00228	6.07312	3.71733	2.63666	0.125764	0.066211	3.3404	0.174439	3.17699	0.926703	0	1	1	0	0	0	0	Y	-	Y	-	-	-
	GS_17738	OrtFam_1264	-	-	-	-	W02D7.5%CE35793 WBGene00020941 status:Partially_confirmed UniProt:O17526_CAEEL protein_id:AAB63935.2%HMM_hit%2.6e-87	W02D7.4	IPR016181-Acyl-CoA N-acyltransferase	-	-	-	-	-	0	-	0.273459	0.583553	0.503885	0.507039	0.103468	0.210124	1.23615	0.096386	0.437141	10.4401	0.156796	3.05245	0	0	0	0	0	1	0	-	-	-	-	-	-
	GS_21388	OrtFam_1531	-	-	-	-	bmy:Bm1_10500 AMOP domain containing protein%1303%79.7390636991558%0.0	F54D1.6	IPR003886-Nidogen, extracellular domain IPR005533-AMOP	-	Biological Process: cell-matrix adhesion (GO:0007160)	-	Y	Y	1	Y	2.71082	0.659029	2.3901	0.914857	0.544116	1.54018	0.504085	0.120491	0.426113	0.102809	1.04215	0.288374	1	1	1	0	0	0	0	-	-	-	-	-	-
	GS_17141	OrtFam_1531	-	-	-	-	bmy:Bm1_10500 AMOP domain containing protein%1248%67.0673076923077%0.0	-	IPR003886-Nidogen, extracellular domain IPR005533-AMOP	-	Biological Process: cell-matrix adhesion (GO:0007160)	-	Y	Y	2	Y	0.103425	0.005957	0.103861	0.100897	0.012256	0.002177	1.98547	0.04527	0.286188	0.007185	0.0072165	0.581029	0	0	0	0	1	0	0	-	-	-	-	-	-
	GS_05933	OrtFam_1531	-	-	-	-	sp|P34501|YMS5_CAEEL%%Uncharacterized protein K03H1.5 OS=Caenorhabditis elegans GN=K03H1.5 PE=1 SV=2%%0	-	IPR003886-Nidogen, extracellular domain IPR005533-AMOP	-	Biological Process: cell-matrix adhesion (GO:0007160)	Y	-	Y	1	Y	0.960361	0.31946	1.89542	1.13276	0.006303	0.011196	1.21829	0.152912	0.243859	0.189595	0.0087495	0.451165	0	1	0	0	1	0	0	-	-	-	-	-	-
	GS_11444	OrtFam_1531	-	-	-	-	bmy:Bm1_10500 AMOP domain containing protein%1313%76.3899466869764%0.0	-	IPR003886-Nidogen, extracellular domain IPR005533-AMOP IPR000436-Sushi/SCR/CCP	-	Biological Process: cell-matrix adhesion (GO:0007160)	-	Y	Y	0	-	2.54836	3.23531	15.5173	16.5076	6.89999	21.6343	0.244401	0.432584	0.164948	0.393643	14.2672	0.308894	0	1	1	0	0	0	0	Y	-	Y	-	-	-
	GS_18892	OrtFam_1000	-	-	-	-	api:100163846 similar to BEL12_AG transposon polyprotein%84%35.7142857142857%3e-06	-	-	-	-	-	-	-	0	-	0	0	0	0	0	0	0	0	0	0	0	0	0	0	0	0	0	0	0	-	-	-	-	-	-
	GS_21843	OrtFam_1000	-	-	-	-	R07E4.1b%CE37661 WBGene00019935 status:Partially_confirmed UniProt:Q5WRT5_CAEEL protein_id:AAV28338.1%HMM_hit%1.3e-93	-	IPR000159-Ras-association	-	Biological Process: signal transduction (GO:0007165)	-	-	-	0	-	0.368827	0.417407	0.017901	0.052976	0.030314	0.020895	0	0	0.130974	0.032672	0.0256045	0.0409115	0	0	0	0	0	0	0	-	-	-	-	-	-
	GS_00798	OrtFam_1000	-	-	-	-	bmy:Bm1_06305 RNase H and integrase-like protein%98%41.8367346938776%2e-09	-	IPR008042-Retrotransposon, Pao	-	-	-	-	-	0	-	0	0	0	0	0	0	0	0.884369	0.014902	0.013273	0	0.228136	0	0	0	0	0	0	0	-	-	-	-	-	-
	GS_16570	OrtFam_1037	-	-	-	-	cel:ZK757.3 tag-76; Temporarily Assigned Gene name family member (tag-76)%750%61.0666666666667%0.0	ZK757.3a	IPR003100-Argonaute/Dicer protein, PAZ IPR003165-Stem cell self-renewal protein Piwi IPR012337-Ribonuclease H-like	-	Molecular Function: nucleic acid binding (GO:0003676), Molecular Function: protein binding (GO:0005515)	-	Y	Y	0	-	0.348017	3.03066	0.111189	0.060068	0.070515	0.205917	0.278373	165.472	0.733377	4.32958	0.138216	42.7033	0	0	0	1	0	0	0	-	-	-	-	-	-
	GS_23180	OrtFam_1037	-	-	-	-	sp|Q4KLV6|AGO4_XENLA%%Protein argonaute-4 OS=Xenopus laevis GN=eif2c4 PE=2 SV=1%%3.2e-81	-	IPR014811-Domain of unknown function DUF1785	-	-	-	Y	Y	0	-	0.192411	0.415646	0.08731	0.043567	0	0.136062	0.036965	56.0298	0.368853	0.614485	0.068031	14.2625	0	0	0	1	0	0	0	-	-	-	-	-	-
	GS_17834	OrtFam_1531	-	-	-	-	sp|Q20762|YAO6_CAEEL%%Uncharacterized protein F54D1.6 OS=Caenorhabditis elegans GN=F54D1.6 PE=1 SV=4%%0	-	IPR005533-AMOP	-	-	-	-	-	1	Y	3.22344	3.78499	16.4119	12.4377	6.00229	14.7204	0.496444	0.326071	15.9117	6.26628	10.3614	5.75013	0	0	0	0	0	0	0	-	-	-	-	-	-
	GS_18651	OrtFam_1581	K05312	nicotinic acetylcholine receptor, invertebrate	-	-	Channels and Transporters%gnl|TC-DB|Q23022%1%Channel/pores%1.A.%alpha-type channels%1.A.9%" Neurotransmitter Receptor, Cys loop, Ligand-gated Ion Channel (LIC) Family."%1.A.9.1.2%" Neurotransmitter Receptor, Cys loop, Ligand-gated Ion Channel (LIC) Family."%Acetylcholine receptor subunit alpha-type unc-38 - Caenorhabditis elegans.%271%42.80442804%2.00E-60	R01E6.4	IPR018000-Neurotransmitter-gated ion-channel, conserved site IPR006201-Neurotransmitter-gated ion-channel IPR006202-Neurotransmitter-gated ion-channel ligand-binding IPR006029-Neurotransmitter-gated ion-channel transmembrane domain	-	Biological Process: ion transport (GO:0006811), Biological Process: transport (GO:0006810), Cellular Component: integral to membrane (GO:0016021), Cellular Component: membrane (GO:0016020), Cellular Component: postsynaptic membrane (GO:0045211), Molecular Function: extracellular ligand-gated ion channel activity (GO:0005230)	Y	-	Y	2	Y	0	0	0.029573	0.073605	0	0	0.022923	0	0	0	0	0.00573075	0	0	0	0	0	0	0	-	-	-	-	-	-
	GS_13539	OrtFam_1581	-	-	-	-	Channels and Transporters%gnl|TC-DB|Q23022%1%Channel/pores%1.A.%alpha-type channels%1.A.9%" Neurotransmitter Receptor, Cys loop, Ligand-gated Ion Channel (LIC) Family."%1.A.9.1.2%" Neurotransmitter Receptor, Cys loop, Ligand-gated Ion Channel (LIC) Family."%Acetylcholine receptor subunit alpha-type unc-38 - Caenorhabditis elegans.%241%39.8340249%1.00E-50	C35C5.5	IPR018000-Neurotransmitter-gated ion-channel, conserved site IPR006201-Neurotransmitter-gated ion-channel IPR006202-Neurotransmitter-gated ion-channel ligand-binding IPR006029-Neurotransmitter-gated ion-channel transmembrane domain	-	Biological Process: ion transport (GO:0006811), Biological Process: transport (GO:0006810), Cellular Component: integral to membrane (GO:0016021), Cellular Component: membrane (GO:0016020), Cellular Component: postsynaptic membrane (GO:0045211), Molecular Function: extracellular ligand-gated ion channel activity (GO:0005230)	-	Y	Y	5	Y	0.356046	0.634407	0.31428	0.012433	0.026198	0	0.157875	0.075868	0.19083	0.069983	0.013099	0.123639	1	0	0	0	0	0	0	-	-	-	-	-	-
	GS_11871	OrtFam_1581	K05312	nicotinic acetylcholine receptor, invertebrate	-	-	Channels and Transporters%gnl|TC-DB|Q23022%1%Channel/pores%1.A.%alpha-type channels%1.A.9%" Neurotransmitter Receptor, Cys loop, Ligand-gated Ion Channel (LIC) Family."%1.A.9.1.2%" Neurotransmitter Receptor, Cys loop, Ligand-gated Ion Channel (LIC) Family."%Acetylcholine receptor subunit alpha-type unc-38 - Caenorhabditis elegans.%394%40.86294416%5.00E-83	ZC504.2	IPR018000-Neurotransmitter-gated ion-channel, conserved site IPR006201-Neurotransmitter-gated ion-channel IPR006202-Neurotransmitter-gated ion-channel ligand-binding IPR006029-Neurotransmitter-gated ion-channel transmembrane domain	-	Biological Process: ion transport (GO:0006811), Biological Process: transport (GO:0006810), Cellular Component: integral to membrane (GO:0016021), Cellular Component: membrane (GO:0016020), Cellular Component: postsynaptic membrane (GO:0045211), Molecular Function: extracellular ligand-gated ion channel activity (GO:0005230)	-	Y	Y	4	Y	3.98601	1.03863	0.808888	0.477227	0.673485	0.348354	8.88419	0.764875	0.518187	0.867664	0.510919	2.75873	0	0	0	0	1	0	0	-	-	-	-	-	-
	GS_12122	OrtFam_1634	-	-	-	-	bmy:Bm1_45475 Immunoglobulin I-set domain containing protein%4221%57.1428571428571%0.0	K07E12.1a	IPR002035-von Willebrand factor, type A IPR013783-Immunoglobulin-like fold IPR006210-Epidermal growth factor-like IPR003961-Fibronectin, type III IPR011042-Six-bladed beta-propeller, TolB-like IPR003598-Immunoglobulin subtype 2 IPR013098-Immunoglobulin I-set IPR007110-Immunoglobulin-like IPR003599-Immunoglobulin subtype IPR008957-Fibronectin type III domain IPR011041-Soluble quinoprotein glucose/…	-	Molecular Function: catalytic activity (GO:0003824), Molecular Function: protein binding (GO:0005515)	-	-	-	0	-	0.454015	1.34206	4.68663	0.104174	0.124347	0.453077	2.84951	11.173	1.32467	0.82516	0.288712	4.0431	0	0	0	0	0	0	0	-	Y	-	-	-	-
	L4_03215	OrtFam_1634	-	-	-	-	bmy:Bm1_45475 Immunoglobulin I-set domain containing protein%201%62.1890547263682%5e-74	-	IPR018097-EGF-like calcium-binding, conserved site IPR006210-Epidermal growth factor-like IPR013091-EGF calcium-binding IPR001881-EGF-like calcium-binding	-	Molecular Function: calcium ion binding (GO:0005509), Molecular Function: protein binding (GO:0005515)	Y	-	Y	0	-	1.51346	0.902241	1.29353	0.086535	0.036517	0.134809	2.20531	4.70956	0.18928	0.63969	0.085663	1.93596	0	0	0	1	0	0	0	-	-	-	-	-	-
	GS_03498	OrtFam_1816	-	-	-	-	sp|Q23490|MLT7_CAEEL%%Peroxidase mlt-7 OS=Caenorhabditis elegans GN=mlt-7 PE=1 SV=1%%2.8e-55	-	IPR003582-Metridin-like ShK toxin IPR002007-Haem peroxidase, animal IPR010255-Haem peroxidase	-	Biological Process: oxidation-reduction process (GO:0055114), Biological Process: response to oxidative stress (GO:0006979), Molecular Function: heme binding (GO:0020037), Molecular Function: peroxidase activity (GO:0004601)	-	-	-	0	-	0.006677	0	0.028028	0	0	0	0.007434	0.230952	0.115204	0.012252	0	0.0914605	0	0	0	1	0	0	0	-	-	-	-	-	-
	GS_06118	OrtFam_1816	-	-	-	-	Channels and Transporters%gnl|TC-DB|Q9NRD9%5%Transport electron carriers%5.B.%Transmembrane 1-electron transfer carriers%5.B.1%Transmembrane 1-electron transfer carriers%5.B.1.2.1% Phagocyte (gp91phox) NADPH Oxidase Family.%Dual oxidase 1 - Homo sapiens (Human).%424%24.76415094%9.00E-25	C16C8.2	IPR019791-Haem peroxidase, animal, subgroup IPR002007-Haem peroxidase, animal IPR010255-Haem peroxidase	-	Biological Process: oxidation-reduction process (GO:0055114), Biological Process: response to oxidative stress (GO:0006979), Molecular Function: heme binding (GO:0020037), Molecular Function: peroxidase activity (GO:0004601)	-	Y	Y	1	Y	0.028378	0.057638	0	0.050959	0	0	0.041715	0.075948	0.008597	0.011231	0	0.0343728	0	0	0	0	0	0	0	-	-	-	-	-	-
	GS_01164	OrtFam_1816	-	-	-	-	Channels and Transporters%gnl|TC-DB|Q9NRD9%5%Transport electron carriers%5.B.%Transmembrane 1-electron transfer carriers%5.B.1%Transmembrane 1-electron transfer carriers%5.B.1.2.1% Phagocyte (gp91phox) NADPH Oxidase Family.%Dual oxidase 1 - Homo sapiens (Human).%566%25.44169611%1.00E-27	F32A5.2a	IPR019791-Haem peroxidase, animal, subgroup IPR003582-Metridin-like ShK toxin IPR002007-Haem peroxidase, animal IPR010255-Haem peroxidase	-	Biological Process: oxidation-reduction process (GO:0055114), Biological Process: response to oxidative stress (GO:0006979), Molecular Function: heme binding (GO:0020037), Molecular Function: peroxidase activity (GO:0004601)	Y	-	Y	0	-	14.6827	2.74286	0.046702	0.445703	0.003295	0.022549	5.37258	1.991	1.97182	1.99246	0.012922	2.83197	1	0	0	0	0	0	0	-	-	-	-	-	-
	GS_14587	OrtFam_3039	-	-	-	-	GPCR%Class A%Q9EQD2%Neuropeptide FF/neuropeptide AF receptors%Neuropeptide FF/neuropeptide AF receptors%NPFF2%"GPR74, F8Famide receptor"%104443%214%34.5794392523364%9e-28	-	IPR017452-GPCR, rhodopsin-like superfamily IPR000276-GPCR, rhodopsin-like, 7TM	-	Biological Process: G-protein coupled receptor protein signaling pathway (GO:0007186), Cellular Component: integral to membrane (GO:0016021)	-	-	-	5	Y	0.560163	0.061941	0.088718	0.287465	0.007354	0.006338	5.51943	0.238495	0.186906	0.013023	0.006846	1.48946	0	0	0	0	1	0	0	-	-	-	-	-	-
	GS_08494	OrtFam_3039	-	-	-	-	GPCR%Class A%Q61041%Neuropeptide Y receptors%Neuropeptide Y receptors%pancreatic polypeptide%Y<sub>4</sub>%19065%300%28.3333333333333%3e-33	Y58G8A.4b	IPR017452-GPCR, rhodopsin-like superfamily IPR000276-GPCR, rhodopsin-like, 7TM	-	Biological Process: G-protein coupled receptor protein signaling pathway (GO:0007186), Cellular Component: integral to membrane (GO:0016021)	-	-	-	7	Y	2.58105	1.6302	0.636364	0.107348	0.712166	0.217816	0	3.15393	0.204267	2.2399	0.464991	1.39952	0	0	0	0	0	0	0	-	-	-	-	-	-
	GS_17528	OrtFam_3039	-	-	-	-	GPCR%Class A%Q9ERC0%Neuropeptide Y receptors%Neuropeptide Y receptors%neuropeptide Y%Y<sub>2</sub>%18167%312%34.2948717948718%8e-35	C53C7.1a	IPR017452-GPCR, rhodopsin-like superfamily IPR000276-GPCR, rhodopsin-like, 7TM IPR000611-Neuropeptide Y receptor	-	Biological Process: G-protein coupled receptor protein signaling pathway (GO:0007186), Cellular Component: integral to membrane (GO:0016021), Molecular Function: neuropeptide Y receptor activity (GO:0004983)	-	-	-	7	Y	0.250783	0.193194	1.04182	1.23363	0.190554	0.285702	0.091586	0.013727	0.091849	0.050114	0.238128	0.061819	0	1	0	0	0	0	0	-	-	-	-	-	-
	GS_08001	OrtFam_3145	-	-	-	-	sp|P05377|ACHAB_XENLA%%Acetylcholine receptor subunit alpha-1-B OS=Xenopus laevis GN=chrna1-b PE=2 SV=1%%6.2e-64	-	IPR006201-Neurotransmitter-gated ion-channel IPR006029-Neurotransmitter-gated ion-channel transmembrane domain	-	Biological Process: ion transport (GO:0006811), Cellular Component: integral to membrane (GO:0016021), Cellular Component: membrane (GO:0016020)	-	Y	Y	4	Y	0.686833	1.58079	20.5055	0.912242	1.77889	2.974	0	0	0	0	2.37645	0	0	0	0	0	0	0	0	-	-	-	-	-	-
	GS_04816	OrtFam_3145	-	-	-	-	Channels and Transporters%gnl|TC-DB|Q23022%1%Channel/pores%1.A.%alpha-type channels%1.A.9%" Neurotransmitter Receptor, Cys loop, Ligand-gated Ion Channel (LIC) Family."%1.A.9.1.2%" Neurotransmitter Receptor, Cys loop, Ligand-gated Ion Channel (LIC) Family."%Acetylcholine receptor subunit alpha-type unc-38 - Caenorhabditis elegans.%165%32.12121212%5.00E-17	R03E1.3	IPR018000-Neurotransmitter-gated ion-channel, conserved site IPR006201-Neurotransmitter-gated ion-channel IPR006202-Neurotransmitter-gated ion-channel ligand-binding	-	Biological Process: ion transport (GO:0006811), Biological Process: transport (GO:0006810), Cellular Component: integral to membrane (GO:0016021), Cellular Component: membrane (GO:0016020), Cellular Component: postsynaptic membrane (GO:0045211), Molecular Function: extracellular ligand-gated ion channel activity (GO:0005230)	Y	-	Y	0	-	0.261067	0.28675	6.79087	0.26503	0.404513	1.13118	0.035003	0	0	0	0.767845	0.00875075	0	0	0	0	0	0	0	-	-	-	-	-	-
	GS_14092	OrtFam_3261	-	-	-	-	Y57G11A.1b%CE42684 WBGene00013289 locus:tag-273 LIM domain containing proteins status:Confirmed UniProt:Q86CZ7_CAEEL protein_id:CAD89758.2%HMM_hit%5.2e-149	-	-	-	-	-	-	-	0	-	13.3801	16.3211	1.83729	1.17704	0.058077	0.139326	6.25263	0.161655	2.26592	0.03063	0.0987015	2.17771	1	0	0	0	0	0	0	-	-	-	-	-	-
	GS_23740	OrtFam_3261	-	-	-	-	bmy:Bm1_38275 major surface protein 3%306%62.7450980392157%5e-99	Y57G11A.1d	IPR001781-Zinc finger, LIM-type	-	Molecular Function: zinc ion binding (GO:0008270)	-	-	-	0	-	23.6699	44.285	4.06061	1.99401	0.286768	0.295117	13.429	0.077515	4.90583	0.097071	0.290942	4.62735	0	0	0	0	0	0	0	-	-	-	-	-	-
	GS_24315	OrtFam_3360	-	-	-	-	Y41D4A.8%CE21846 WBGene00021510 status:Partially_confirmed UniProt:Q95Y20_CAEEL protein_id:AAK68458.1%HMM_hit%6.3e-31	-	-	-	-	-	Y	Y	2	Y	1.27995	0.921508	0.398883	0.151386	0.008052	0.039695	0.15168	0.095792	0	0	0.0238735	0.061868	1	0	0	0	0	0	0	-	-	-	-	-	-
	GS_14204	OrtFam_3360	-	-	-	-	GPCR%Class A%P18762%Adrenoceptors%Adrenoceptors%adrenaline%&beta;<sub>2</sub>- adrenoceptor%11555%300%24.6666666666667%1e-07	-	IPR017452-GPCR, rhodopsin-like superfamily IPR000276-GPCR, rhodopsin-like, 7TM	-	Biological Process: G-protein coupled receptor protein signaling pathway (GO:0007186), Cellular Component: integral to membrane (GO:0016021)	-	Y	Y	5	Y	0.983951	0.615386	0.007041	0.004973	0	0	0	0	0	0	0	0	1	0	0	0	0	0	0	-	-	-	-	-	-
	GS_18449	OrtFam_3360	-	-	-	-	GPCR%Class A%Q92847%Ghrelin receptor%Ghrelin receptor%ghrelin%ghrelin%208188%310%26.7741935483871%3e-08	Y41D4A.8	IPR017452-GPCR, rhodopsin-like superfamily IPR000276-GPCR, rhodopsin-like, 7TM	-	Biological Process: G-protein coupled receptor protein signaling pathway (GO:0007186), Cellular Component: integral to membrane (GO:0016021)	-	Y	Y	7	Y	0.552218	0.037868	0.005594	0.006608	0.06163	0	4.89	0.541337	0.177634	0.110779	0.030815	1.42994	0	0	0	0	1	0	0	-	-	-	-	-	-
	GS_06976	OrtFam_3647	-	-	-	-	sp|Q5DX34|RPGRH_CAEEL%%X-linked retinitis pigmentosa GTPase regulator homolog OS=Caenorhabditis elegans GN=glo-4 PE=1 SV=1%%9.2e-72	-	-	-	-	-	Y	Y	1	Y	0.498616	0.816924	0.887073	0.776845	0.894993	1.5719	3.69971	0.938329	1.49046	1.11528	1.23345	1.81094	0	0	0	0	0	0	0	-	-	-	-	-	-
	GS_22254	OrtFam_3647	-	-	-	-	bmy:Bm1_37400 Regulator of chromosome condensation%845%41.8934911242604%0.0	F07C3.4	IPR000408-Regulator of chromosome condensation, RCC1 IPR009091-Regulator of chromosome condensation/beta-lactamase-inhibitor protein II	-	-	-	-	-	0	-	0.402624	0.467931	0.511258	0.656524	0.415915	0.970217	2.19085	1.91785	0.683423	0.889471	0.693066	1.4204	0	0	0	0	1	0	0	-	-	-	-	-	-
	GS_06549	OrtFam_4423	-	-	-	-	Channels and Transporters%gnl|TC-DB|A4ZUV2%2%Electorchemical potential-driven transporters%2.A.%"Porters (uniporters, symporters, antiporters)"%2.A.4% Cation Diffusion Facilitator (CDF) Family.%2.A.4.5.1% Cation Diffusion Facilitator (CDF) Family.%Mn-specific cation diffusion facilitator transporter - Populus trichocarpa (Western balsam poplar) (Populus balsamifera subsp. trichocarpa).%242%38.429…	R02F11.3b	IPR002524-Cation efflux protein	-	Biological Process: cation transport (GO:0006812), Biological Process: transmembrane transport (GO:0055085), Cellular Component: integral to membrane (GO:0016021), Molecular Function: cation transmembrane transporter activity (GO:0008324)	-	-	-	6	Y	0.695944	0.557059	0.173479	0.166803	0.0582	0.124466	0.616116	5.14046	1.26158	0.201468	0.091333	1.80491	0	0	0	1	0	0	0	-	-	-	-	-	-
	GS_08328	OrtFam_4441	K14410	acid phosphatase	ko00740	Riboflavin metabolism	bmy:Bm1_50155 Histidine acid phosphatase family protein%373%50.6702412868633%1e-106	R13H4.3	IPR000560-Histidine phosphatase superfamily, clade-2	-	Molecular Function: acid phosphatase activity (GO:0003993)	Y	-	Y	0	-	0.221702	0.979449	1.54154	2.41601	2.70202	4.84282	0.038721	0.057558	0.009744	0.025525	3.77242	0.032887	0	0	1	0	0	0	0	-	-	-	-	-	-
	GS_15199	OrtFam_4554	-	-	-	-	C23G10.8%CE25784 WBGene00016015 S. pombe adenylyl cyclase-associated protein (weak) status:Partially_confirmed UniProt:Q9GYR5_CAEEL protein_id:AAF99879.1%HMM_hit%0	C23G10.8	IPR012816-Conserved hypothetical protein CHP02464	-	-	-	Y	Y	0	-	1.71657	0.97733	3.22142	2.20427	0.963834	2.66693	4.45035	21.7705	2.99752	3.02373	1.81538	8.06051	0	0	0	1	0	0	0	-	-	-	-	-	-
	GS_08023	OrtFam_4581	-	-	-	-	Phosphatase%RPTP%K04D7.4%protein-tyrosine phosphatase%246%23.9837398373984%1e-12	H19M22.2b	IPR013783-Immunoglobulin-like fold IPR003961-Fibronectin, type III IPR008957-Fibronectin type III domain	-	Molecular Function: protein binding (GO:0005515)	-	-	-	1	Y	5.85411	7.83236	14.7915	5.02937	1.44231	4.49567	0.782872	0.555139	14.9316	11.4433	2.96899	6.92825	0	1	0	0	0	1	1	-	-	-	-	-	-
	GS_05894	OrtFam_4706	K05759	profilin	ko04810	Regulation of actin cytoskeleton	bmy:Bm1_21620 Profilin family protein; K05759 profilin%132%81.8181818181818%7e-58	Y18D10A.20	IPR002097-Profilin/allergen IPR005455-Profilin, plant	-	Biological Process: actin cytoskeleton organization (GO:0030036), Biological Process: cytoskeleton organization (GO:0007010), Cellular Component: actin cytoskeleton (GO:0015629), Molecular Function: actin binding (GO:0003779)	-	-	-	0	-	21.8767	3.46305	10.0314	14.9694	4.4337	8.64823	6.96253	3.8653	9.45608	9.3944	6.54096	7.41958	0	0	0	0	0	0	0	Y	-	Y	-	-	-
	GS_08678	OrtFam_4753	-	-	-	-	T23F2.2a%CE31245 WBGene00020735 status:Partially_confirmed UniProt:Q8MPV7_CAEEL protein_id:AAM69069.1%HMM_hit%0	T23F2.2b	-	-	-	-	-	-	0	-	1.09163	1.56447	1.52358	1.50332	0.867594	2.70913	3.04775	0.097567	0.25764	2.01465	1.78836	1.3544	0	0	1	0	1	0	0	-	-	-	-	-	-
	GS_13614	OrtFam_5208	-	-	-	-	bmy:Bm1_40305 Actin family protein%599%64.9415692821369%0.0	F42C5.9	IPR001849-Pleckstrin homology domain IPR004000-Actin-like	-	Molecular Function: protein binding (GO:0005515)	-	-	-	0	-	32.529	16.4441	30.1806	35.5227	10.2316	17.3016	21.6212	2.10272	12.5158	2.02807	13.7666	9.56694	0	1	0	0	0	0	0	Y	-	Y	-	-	-
	GS_21776	OrtFam_5381	K14354	solute carrier organic anion transporter family, member 4A	-	-	Channels and Transporters%gnl|TC-DB|Q96BD0%2%Electorchemical potential-driven transporters%2.A.%"Porters (uniporters, symporters, antiporters)"%2.A.6% Resistance-Nodulation-Cell Division (RND) Superfamily.%2.A.60.1.9% Organo Anion Transporter (OAT) Family.; Resistance-Nodulation-Cell Division (RND) Superfamily.%Solute carrier family 21 member 12 (Sodium-independent organic anion transporter E) (O…	F53B1.8	IPR004156-Organic anion transporter polypeptide OATP IPR016196-Major facilitator superfamily domain, general substrate transporter	-	Biological Process: transport (GO:0006810), Cellular Component: membrane (GO:0016020), Molecular Function: transporter activity (GO:0005215)	-	Y	Y	12	Y	1.02042	0.567502	2.42679	0.797631	0.539444	0.72674	2.89339	0.943737	1.35028	1.03751	0.633092	1.55623	0	0	0	0	0	0	0	-	-	-	-	-	-
	GS_11167	OrtFam_5519	-	-	-	-	W06F12.2b%CE24034 WBGene00012306 status:Partially_confirmed UniProt:Q9U344_CAEEL protein_id:CAB54315.1%HMM_hit%0	W06F12.2e	-	-	-	-	-	-	4	Y	8.50208	7.54515	14.9249	20.6267	11.7012	16.4834	71.8183	1.42996	10.9234	4.54369	14.0923	22.1788	0	0	0	0	1	0	0	-	-	-	-	-	-
	GS_09462	OrtFam_5616	-	-	-	-	C01B4.10%CE20479 WBGene00006136 locus:str-76 7TM chemoreceptor, str family status:Predicted UniProt:Q9UAU0_CAEEL protein_id:AAD14692.1%HMM_hit%4.3e-44	Y37D8A.16	-	-	-	-	-	-	4	Y	14.8707	16.45	106.167	78.4473	24.4674	41.8096	1.61314	0.70404	164.986	35.1083	33.1385	50.603	0	0	0	0	0	0	1	-	-	-	-	-	-
	GS_19815	OrtFam_5624	K06550	L1 cell adhesion molecule	ko04360	Axon guidance	bmy:Bm1_00885 Immunoglobulin I-set domain containing protein%961%67.9500520291363%0.0	C18F3.2c	IPR013783-Immunoglobulin-like fold IPR003961-Fibronectin, type III IPR003598-Immunoglobulin subtype 2 IPR013098-Immunoglobulin I-set IPR007110-Immunoglobulin-like IPR003599-Immunoglobulin subtype IPR008957-Fibronectin type III domain	-	Molecular Function: protein binding (GO:0005515)	-	-	-	1	Y	4.56792	2.02576	5.056	1.71353	0.152842	0.564392	3.12994	0.718682	4.13545	9.16508	0.358617	4.28729	0	0	0	0	0	1	0	-	-	-	-	-	-
	GS_05220	OrtFam_5624	-	-	-	-	bmy:Bm1_00885 Immunoglobulin I-set domain containing protein%706%45.4674220963173%1e-177	-	IPR013783-Immunoglobulin-like fold IPR003961-Fibronectin, type III IPR003598-Immunoglobulin subtype 2 IPR013098-Immunoglobulin I-set IPR007110-Immunoglobulin-like IPR008957-Fibronectin type III domain	-	Molecular Function: protein binding (GO:0005515)	Y	-	Y	1	Y	0.920295	0.082912	0.005633	0	0.086492	0.007638	10.1044	3.65866	0.989544	1.97238	0.047065	4.18126	0	0	0	0	1	0	0	-	-	-	-	-	-
	GS_01939	OrtFam_5719	-	-	-	-	bmy:Bm1_02260 LD06138p; K13173 arginine and glutamate-rich protein 1%137%73.7226277372263%9e-42	F44E2.3	-	-	-	-	-	-	1	Y	0.504778	0.768367	0.712957	0.625444	0.407136	0.712855	1.4088	3.5978	0.883189	0.759769	0.559995	1.66239	0	0	0	1	0	0	0	-	-	-	-	-	-
	GS_14462	OrtFam_5784	-	-	-	-	sp|Q09346|YRR5_CAEEL%%Uncharacterized protein R144.5 OS=Caenorhabditis elegans GN=R144.5 PE=2 SV=2%%3.2e-234	R144.5	-	-	-	-	Y	Y	1	Y	0.606401	0.244297	0.918113	1.16333	0.489082	0.550085	5.12387	1.53632	1.67663	1.34183	0.519583	2.41966	0	0	0	0	1	0	0	-	-	-	-	-	-
	GS_02431	OrtFam_5859	-	-	-	-	Y72A10A.1%CE37172 WBGene00022202 status:Partially_confirmed UniProt:Q3V5K9_CAEEL protein_id:ABA00162.1%HMM_hit%4.2e-55	Y72A10A.1	-	-	-	-	-	-	0	-	1.12502	0.40778	0.084009	0.198326	0	0.112429	4.88703	0.016266	0.860106	0.013273	0.0562145	1.44417	0	0	0	0	1	0	0	-	-	-	-	-	-
	GS_16343	OrtFam_5900	-	-	-	-	Channels and Transporters%gnl|TC-DB|Q9VUW9%9%Incompletely characterized transport systems%9.B.%Putative transport proteins%9.B.3% Putative Bacterial Murein Precursor Exporter (MPE) Family.%9.B.37.1.2% Huntington-interacting Protein 14 (HIP14) Family.; Putative Bacterial Murein Precursor Exporter (MPE) Family.%Huntingtin-interacting protein 14 OS=Drosophila melanogaster GN=Hip14 PE=2 SV=1%115%31.3…	T16G1.9	IPR020683-Ankyrin repeat-containing domain IPR015882-Acetylhexosaminidase, subunit a/b IPR002110-Ankyrin repeat	-	Biological Process: carbohydrate metabolic process (GO:0005975), Molecular Function: beta-N-acetylhexosaminidase activity (GO:0004563), Molecular Function: protein binding (GO:0005515)	-	Y	Y	0	-	2.72671	0.904676	3.12298	2.34859	1.24752	1.83772	4.80834	0.915299	2.83666	1.24898	1.54262	2.45232	0	0	0	0	0	0	0	-	-	-	-	-	-
	GS_03921	OrtFam_5941	-	-	-	-	GPCR%Class A%O75473%Class A Orphans%Class A Orphans%LGR5%"GPR67, GPR49, HG38, FEX, MGC117008"%14160%291%30.2405498281787%7e-15	-	IPR001611-Leucine-rich repeat IPR003591-Leucine-rich repeat, typical subtype	-	Molecular Function: protein binding (GO:0005515)	-	-	-	0	-	2.5385	1.30448	3.54321	2.54043	0.231483	0.218465	1.81623	0.022609	0.402669	0.004595	0.224974	0.561525	0	1	0	0	0	0	0	-	-	-	-	-	-
	GS_09308	OrtFam_5941	-	-	-	-	GPCR%Class A%Q9Z2H4%Class A Orphans%Class A Orphans%LGR4%GPR48%107515%70%32.8571428571429%3e-08	ZK682.5	IPR001611-Leucine-rich repeat IPR003591-Leucine-rich repeat, typical subtype	-	Molecular Function: protein binding (GO:0005515)	-	-	-	1	Y	1.85449	0.810536	1.39207	0.88469	0.37087	0.359868	0.4919	0.020186	0.06853	0	0.365369	0.145154	1	1	0	0	0	0	0	-	-	-	-	-	-
	GS_18737	OrtFam_6037	-	-	-	-	bmy:Bm1_32810 BAT2 N-terminus family protein%1059%42.5873465533522%1e-159	F52G3.1	IPR009738-BAT2, N-terminal	-	-	-	-	-	0	-	2.78156	2.97351	5.72262	3.27684	1.06954	4.17185	4.86884	4.98475	10.3295	4.95497	2.62069	6.28451	0	0	0	0	0	0	1	-	-	-	-	-	-
	GS_24124	OrtFam_6118	-	-	-	-	bmy:Bm1_49075 Calponin homolog OV9M%376%90.1595744680851%0.0	F08B6.4a	IPR000557-Calponin repeat	-	-	-	Y	Y	0	-	12.9957	20.7834	2.02543	2.10723	0.023209	0.063928	0.027775	0.061687	1.46744	0.048733	0.0435685	0.401409	1	0	0	0	0	0	0	-	-	-	-	-	-
	GS_15482	OrtFam_6118	-	-	-	-	bmy:Bm1_49075 Calponin homolog OV9M%357%90.1960784313726%0.0	-	IPR000557-Calponin repeat	-	-	-	Y	Y	0	-	48.2174	59.6226	0.305303	0.809652	0.216567	0.362471	1.91752	0	11.134	0.097472	0.289519	3.28726	1	0	0	0	0	0	0	-	-	-	-	-	-
	GS_08534	OrtFam_6190	K15167	mediator of RNA polymerase II transcription subunit 24	-	-	sp|Q10573|LIN25_CAEEL%%Protein lin-25 OS=Caenorhabditis elegans GN=lin-25 PE=1 SV=1%%0	F56H9.5	IPR021429-Mediator complex subunit Med24, N-terminal	-	-	-	Y	Y	0	-	0.924062	0.888892	0.860364	1.04856	0.25843	0.417266	5.52162	2.40537	2.42481	1.34182	0.337848	2.9234	0	0	0	0	1	0	0	-	-	-	-	-	-
	GS_09103	OrtFam_6206	K00504	peptidylglycine monooxygenase	-	-	bmy:Bm1_41845 Copper type II ascorbate-dependent monooxygenase, C-terminal domain containing protein; K00504 peptidylglycine monooxygenase [EC:1.14.17.3]%496%62.9032258064516%0.0	T19B4.1	IPR000323-Copper type II, ascorbate-dependent monooxygenase, N-terminal IPR008977-PHM/PNGase F-fold domain IPR014784-Copper type II, ascorbate-dependent monooxygenase-like, C-terminal IPR000720-Peptidyl-glycine alpha-amidating monooxygenase IPR013017-NHL repeat, subgroup IPR001258-NHL repeat IPR014783-Copper type II, ascorbate-dependent monooxygenase, histidine-cluster-2 conserved site IPR011042-…	-	Biological Process: cellular process (GO:0009987), Biological Process: oxidation-reduction process (GO:0055114), Biological Process: peptide metabolic process (GO:0006518), Cellular Component: membrane (GO:0016020), Molecular Function: catalytic activity (GO:0003824), Molecular Function: copper ion binding (GO:0005507), Molecular Function: monooxygenase activity (GO:0004497), Molecular Function: …	-	Y	Y	0	-	3.5049	2.42551	2.85143	1.93909	0.34764	0.844601	1.02975	1.94587	4.79329	0.88433	0.596121	2.16331	0	0	0	0	0	0	0	-	-	-	-	-	-
	GS_02376	OrtFam_6220	-	-	-	-	Channels and Transporters%gnl|TC-DB|P14906%3%Primary active transporters%3.A.%P-P-bond-hydrolysis-driven transporters%3.A.5% General Secretory Pathway (Sec) Family.%3.A.5.8.1% General Secretory Pathway (Sec) Family.%Translocation protein (NPL1 protein) - Saccharomyces cerevisiae (Baker's yeast).%68%36.76470588%8.00E-07	R74.4b	IPR003095-Heat shock protein DnaJ IPR018253-Heat shock protein DnaJ, conserved site IPR001623-Heat shock protein DnaJ, N-terminal	-	Biological Process: protein folding (GO:0006457), Molecular Function: heat shock protein binding (GO:0031072), Molecular Function: unfolded protein binding (GO:0051082)	-	-	-	0	-	11.4956	6.45767	21.5425	12.3751	5.67975	9.21358	7.62385	26.8387	15.447	5.95115	7.44666	13.9652	0	0	0	0	0	0	0	-	-	-	-	-	-
	GS_10545	OrtFam_6222	-	-	-	-	ks-sarfari_kinase%unc-51-like kinase 2%Other%ULK%ULK%9606%hULK2_1186%258%32.5581395348837%6e-28	T07F12.4	IPR002290-Serine/threonine-protein kinase domain IPR020635-Tyrosine-protein kinase, catalytic domain IPR017442-Serine/threonine-protein kinase-like domain IPR000719-Protein kinase, catalytic domain IPR008271-Serine/threonine-protein kinase, active site IPR011009-Protein kinase-like domain IPR017441-Protein kinase, ATP binding site	-	Biological Process: protein phosphorylation (GO:0006468), Molecular Function: ATP binding (GO:0005524), Molecular Function: protein kinase activity (GO:0004672), Molecular Function: protein serine/threonine kinase activity (GO:0004674), Molecular Function: transferase activity, transferring phosphorus-containing groups (GO:0016772)	-	Y	Y	0	-	1.46176	0.33205	0.019676	1.65795	0.17109	1.51553	5.58306	0.099718	1.8454	1.59318	0.843309	2.28034	0	0	0	0	1	0	0	-	-	-	-	-	-
	GS_06350	OrtFam_6232	-	-	-	-	sp|A2PYL6|HXK2_HORSE%%Hexokinase-2 OS=Equus caballus GN=HK2 PE=2 SV=1%%0	H25P06.1	IPR001312-Hexokinase IPR022672-Hexokinase, N-terminal IPR022673-Hexokinase, C-terminal	-	Biological Process: carbohydrate metabolic process (GO:0005975), Molecular Function: ATP binding (GO:0005524), Molecular Function: phosphotransferase activity, alcohol group as acceptor (GO:0016773)	-	-	-	0	-	4.89862	3.60613	0.742555	3.5425	1.74544	6.55676	4.15959	0.164136	3.57098	1.65212	4.1511	2.38671	0	0	1	0	0	0	0	-	-	-	-	-	-
	GS_08729	OrtFam_6237	-	-	-	-	sp|P34594|YOD2_CAEEL%%Uncharacterized protein ZC262.2 OS=Caenorhabditis elegans GN=ZC262.2 PE=2 SV=1%%1.7e-42	ZC262.2a	-	-	-	-	-	-	0	-	1.87529	0.368871	1.51992	2.20409	0.592601	1.05208	1.9706	0.906863	1.24476	1.25068	0.822342	1.34323	0	0	0	0	0	0	0	-	-	-	-	-	-
	GS_18534	OrtFam_6244	-	-	-	-	M05B5.2%CE31044 WBGene00010870 status:Confirmed UniProt:Q21516_CAEEL protein_id:CAA95834.2%HMM_hit%9e-81	M05B5.2	-	-	-	-	-	-	2	Y	4.28337	2.26143	23.6878	29.5424	3.79786	7.67234	11.2443	0.059056	1.9987	0.817958	5.7351	3.53	0	1	0	0	0	0	0	-	-	-	-	-	-
	GS_08114	OrtFam_6247	-	-	-	-	bmy:Bm1_55130 Zinc finger, C2H2 type family protein%353%59.7733711048159%1e-102	F13H6.1b	IPR015880-Zinc finger, C2H2-like IPR013087-Zinc finger, C2H2-type/integrase, DNA-binding IPR007087-Zinc finger, C2H2-type	-	Cellular Component: intracellular (GO:0005622), Molecular Function: nucleic acid binding (GO:0003676), Molecular Function: zinc ion binding (GO:0008270)	Y	-	Y	0	-	1.06208	0.874967	2.95464	2.95301	0.800824	1.31262	1.46487	3.57514	18.5043	0.698049	1.05672	6.06059	0	0	0	0	0	0	1	-	-	-	-	-	-
	GS_16923	OrtFam_6259	-	-	-	-	bmy:Bm1_50640 oxidoreductase, short chain dehydrogenase/reductase family protein%290%52.7586206896552%2e-82	F29G9.6a	IPR002198-Short-chain dehydrogenase/reductase SDR IPR002347-Glucose/ribitol dehydrogenase IPR016040-NAD(P)-binding domain	-	Biological Process: metabolic process (GO:0008152), Biological Process: oxidation-reduction process (GO:0055114), Molecular Function: binding (GO:0005488), Molecular Function: oxidoreductase activity (GO:0016491)	-	Y	Y	0	-	1.97581	3.34959	2.86666	4.2805	1.55828	2.30267	7.82345	1.88647	4.99561	1.73425	1.93047	4.10994	0	0	0	0	1	0	1	Y	-	Y	-	-	-
	GS_22800	OrtFam_6260	-	-	-	-	bmy:Bm1_27890 PAP/25A associated domain containing protein%296%65.2027027027027%1e-115	F31C3.2b	IPR002058-PAP/25A-associated	-	-	-	Y	Y	0	-	0.078356	0.218272	0.339954	0.571523	0.296062	0.315814	1.2312	2.21054	0.947983	0.429901	0.305938	1.20491	0	0	0	1	0	0	0	-	-	-	-	-	-
	GS_12891	OrtFam_6380	-	-	-	-	sp|A6QGQ6|PLSY_STAAE%%Glycerol-3-phosphate acyltransferase OS=Staphylococcus aureus (strain Newman) GN=plsY PE=3 SV=1%%2.1e-38	B0491.5	-	-	-	-	-	-	2	Y	24.7976	17.5886	23.8232	14.0419	8.78719	21.1282	14.0921	11.0044	21.5671	12.8897	14.9577	14.8883	0	0	0	0	0	0	0	Y	-	Y	-	Y	-
	GS_19670	OrtFam_6413	-	-	-	-	Channels and Transporters%gnl|TC-DB|O14649%1%Channel/pores%1.A.%alpha-type channels%1.A.1% Voltage-gated Ion Channel (VIC) Superfamily .%1.A.1.9.2% Voltage-gated Ion Channel (VIC) Superfamily .%Potassium channel subfamily K member 3 - Homo sapiens (Human).%205%29.75609756%1.00E-17	C44E12.3c	IPR003280-Potassium channel, two pore-domain IPR003092-Potassium channel, two pore, TASK family IPR013099-Ion transport 2	-	Biological Process: potassium ion transmembrane transport (GO:0071805), Cellular Component: membrane (GO:0016020), Molecular Function: potassium channel activity (GO:0005267)	-	-	-	6	Y	3.55416	4.1706	0.598732	1.56412	0.996302	1.52906	0.72567	0.117315	0.034464	0.39773	1.26268	0.318795	1	0	0	0	0	0	0	-	-	-	-	-	-
	GS_00340	OrtFam_6424	-	-	-	-	sp|A1YF12|ZNF16_GORGO%%Zinc finger protein 16 OS=Gorilla gorilla gorilla GN=ZNF16 PE=3 SV=1%%0	F49H12.1a	IPR015880-Zinc finger, C2H2-like IPR013087-Zinc finger, C2H2-type/integrase, DNA-binding IPR007087-Zinc finger, C2H2-type	-	Cellular Component: intracellular (GO:0005622), Molecular Function: nucleic acid binding (GO:0003676), Molecular Function: zinc ion binding (GO:0008270)	-	Y	Y	0	-	0.895696	0.355279	0.709733	0.454057	0.38382	0.267592	2.23029	1.34899	0.874159	1.19057	0.325706	1.411	0	0	0	0	1	0	0	-	-	-	-	-	-
	GS_16920	OrtFam_6432	K07976	Rab family, other	-	-	GTPase%rab_6.2 %149%44.2953020134228%3e-34	C56E6.2	IPR020851-Small GTPase IPR001806-Ras GTPase IPR013753-Ras IPR002041-Ran GTPase IPR003579-Ras small GTPase, Rab type IPR003578-Small GTPase, Rho type IPR003577-Ras small GTPase, Ras type IPR005225-Small GTP-binding protein domain	-	Biological Process: GTP catabolic process (GO:0006184), Biological Process: intracellular protein transport (GO:0006886), Biological Process: nucleocytoplasmic transport (GO:0006913), Biological Process: protein transport (GO:0015031), Biological Process: signal transduction (GO:0007165), Biological Process: small GTPase mediated signal transduction (GO:0007264), Cellular Component: intracellular…	-	Y	Y	0	-	0.07975	0.121674	0.217323	0.147046	0.010155	0.096054	0.611369	0.382678	0.036106	0.120084	0.0531045	0.287559	0	0	0	0	1	0	0	-	-	-	-	-	-
	GS_08558	OrtFam_6432	-	-	-	-	GTPase%unc_108 %118%44.0677966101695%1e-29	-	IPR020851-Small GTPase IPR001806-Ras GTPase IPR013753-Ras IPR003579-Ras small GTPase, Rab type IPR003578-Small GTPase, Rho type IPR003577-Ras small GTPase, Ras type IPR005225-Small GTP-binding protein domain	-	Biological Process: protein transport (GO:0015031), Biological Process: small GTPase mediated signal transduction (GO:0007264), Cellular Component: intracellular (GO:0005622), Molecular Function: GTP binding (GO:0005525)	-	-	-	0	-	0.366426	0.011595	0.351467	0.655954	0.019893	0.241961	0.308421	0.370647	0.337619	0.090879	0.130927	0.276892	0	0	0	0	0	0	0	-	-	-	-	-	-
	GS_16458	OrtFam_6444	-	-	-	-	bmy:Bm1_31350 PH domain containing protein%357%66.1064425770308%1e-139	C28C12.10	IPR001849-Pleckstrin homology domain IPR011993-Pleckstrin homology-type IPR000219-Dbl homology (DH) domain	-	Biological Process: regulation of Rho protein signal transduction (GO:0035023), Cellular Component: intracellular (GO:0005622), Molecular Function: protein binding (GO:0005515), Molecular Function: Rho guanyl-nucleotide exchange factor activity (GO:0005089)	-	-	-	0	-	2.30029	0.7989	1.61579	1.7837	0.761701	1.55474	22.1745	1.34286	2.72455	0.945402	1.15822	6.79684	0	0	0	0	1	0	0	-	-	-	-	-	-
	GS_12793	OrtFam_6444	-	-	-	-	bmy:Bm1_31350 PH domain containing protein%430%27.6744186046512%4e-41	-	IPR017455-Zinc finger, FYVE-related IPR001849-Pleckstrin homology domain IPR013083-Zinc finger, RING/FYVE/PHD-type IPR000306-Zinc finger, FYVE-type IPR011993-Pleckstrin homology-type IPR000219-Dbl homology (DH) domain IPR011011-Zinc finger, FYVE/PHD-type	-	Biological Process: regulation of Rho protein signal transduction (GO:0035023), Cellular Component: intracellular (GO:0005622), Molecular Function: metal ion binding (GO:0046872), Molecular Function: protein binding (GO:0005515), Molecular Function: Rho guanyl-nucleotide exchange factor activity (GO:0005089)	-	-	-	0	-	0.973541	2.66252	4.35312	8.51999	5.00784	8.60759	0.188336	0.053532	0.051082	0.017107	6.80771	0.0775142	0	1	1	0	0	0	0	-	-	-	-	-	-
	GS_12530	OrtFam_6498	K03959	NADH dehydrogenase (ubiquinone) 1 beta subcomplex 3	ko00190	Oxidative phosphorylation	sp|O43676|NDUB3_HUMAN%%NADH dehydrogenase [ubiquinone] 1 beta subcomplex subunit 3 OS=Homo sapiens GN=NDUFB3 PE=1 SV=3%%4.5e-46	C18E9.4	IPR012576-NADH:ubiquinone oxidoreductase, B12 subunit	-	Cellular Component: mitochondrion (GO:0005739), Molecular Function: NADH dehydrogenase (ubiquinone) activity (GO:0008137)	-	-	-	0	-	0.770307	0.332822	0.393914	0.581189	0.097547	0.242686	1.14468	0.986352	0.154581	0.413953	0.170117	0.674891	0	0	0	0	0	0	0	Y	-	Y	-	-	-
	GS_08607	OrtFam_6534	-	-	-	-	sp|P37806|UNC87_CAEEL%%Protein unc-87 OS=Caenorhabditis elegans GN=unc-87 PE=1 SV=3%%3.1e-135	T25F10.6a	IPR000557-Calponin repeat	-	-	-	-	-	0	-	21.9363	15.0112	0.011747	0.452653	0.161784	0.037124	0.112754	0.013138	2.2104	0	0.099454	0.584074	1	0	0	0	0	0	0	-	-	-	-	-	-
	GS_14164	OrtFam_6534	-	-	-	-	sp|P37801|CLPH_ONCVO%%Calponin homolog OV9M OS=Onchocerca volvulus PE=2 SV=2%%7.1e-122	-	IPR000557-Calponin repeat	-	-	-	-	-	0	-	31.0766	59.5332	0.181772	0.600774	0.197872	0.205239	0.392057	0	12.333	0.160809	0.201555	3.22148	1	0	0	0	0	0	0	-	-	-	-	-	-
	GS_21992	OrtFam_6944	-	-	-	-	bmy:Bm1_08695 trehalose-6-phosphate synthase%427%68.8524590163934%0.0	H13N06.3a	-	-	-	-	Y	Y	0	-	2.24286	0.903948	1.87326	1.6523	0.589821	1.24107	2.42213	3.94782	2.88176	0.779244	0.915446	2.50774	0	0	0	1	0	0	0	-	-	-	-	-	-
	GS_15341	OrtFam_6961	-	-	-	-	sp|Q9BPN8|Y92H3_CAEEL%%Uncharacterized protein Y92H12BR.3 OS=Caenorhabditis elegans GN=Y92H12BR.3 PE=1 SV=2%%4.7e-29	Y92H12BR.3a	-	-	-	-	-	-	1	Y	3.52352	2.29798	4.11349	4.40743	2.05199	4.59839	4.94887	2.32377	5.79652	3.84522	3.32519	4.2286	0	0	0	0	0	0	0	Y	-	Y	-	Y	-
	GS_19906	OrtFam_6966	-	-	-	-	Channels and Transporters%gnl|TC-DB|Q02989%1%Channel/pores%1.C.%pore-forming toxins (proteins and peptides)%1.C.6%Pore-forming toxin%1.C.63.1.2% alpha-Latrotoxin (Latrotoxin) Family.; Yeast Killer Toxin K1 (YKT-K1) Family.%Alpha-latroinsectotoxin (Fragment) - Latrodectus mactans (Black widow spider).%105%34.28571429%1.00E-06	C33A11.1	IPR020683-Ankyrin repeat-containing domain IPR002110-Ankyrin repeat	-	Molecular Function: protein binding (GO:0005515)	-	Y	Y	0	-	4.1094	2.5802	3.08368	4.05925	3.13207	5.46655	4.69186	0.557093	3.63611	0.249074	4.29931	2.28353	0	0	1	0	0	0	0	-	-	-	-	-	-
	GS_00136	OrtFam_6970	K03876	BTB domain ubiquitin protein ligase cofactor	ko04120	Ubiquitin mediated proteolysis	bmy:Bm1_48575 BTB/POZ domain containing protein%363%93.66391184573%0.0	ZK858.4	IPR013069-BTB/POZ IPR002083-MATH IPR013322-TRAF-type IPR011333-BTB/POZ fold IPR008974-TRAF-like IPR000210-BTB/POZ-like	-	Molecular Function: protein binding (GO:0005515)	-	Y	Y	0	-	4.13984	1.40064	3.64135	1.96331	1.11852	2.94794	6.33165	1.59563	3.75994	1.86242	2.03323	3.38741	0	0	0	0	1	0	0	-	-	-	-	-	-
	GS_15727	OrtFam_7016	-	-	-	-	F10E7.6%CE04361 WBGene00017348 status:Partially_confirmed UniProt:Q19303_CAEEL protein_id:AAA82425.1%HMM_hit%8e-78	F10E7.6	-	-	-	-	-	-	1	Y	1.7157	1.72233	1.52554	1.52305	1.22658	0.828926	4.39157	2.32961	0.564337	0.960517	1.02775	2.06151	0	0	0	0	0	0	0	-	-	-	-	-	-
	GS_02424	OrtFam_7018	-	-	-	-	F23F1.4%CE41395 WBGene00017745 status:Confirmed UniProt:O17065_CAEEL protein_id:AAB70327.3%HMM_hit%3.4e-165	F23F1.4	-	-	-	-	-	-	0	-	1.35378	0.514437	0.30188	0.062166	0	0.00332	0.296546	0.076178	0.04666	0.054593	0.00166	0.118494	1	0	0	0	0	0	0	-	-	-	-	-	-
	GS_21324	OrtFam_7031	K03960	NADH dehydrogenase (ubiquinone) 1 beta subcomplex 4	ko00190	Oxidative phosphorylation	sp|O95168|NDUB4_HUMAN%%NADH dehydrogenase [ubiquinone] 1 beta subcomplex subunit 4 OS=Homo sapiens GN=NDUFB4 PE=1 SV=3%%1.3e-40	W01A8.4	IPR009866-NADH:ubiquinone oxidoreductase, subunit NDUFB4	-	Cellular Component: mitochondrion (GO:0005739), Molecular Function: NADH dehydrogenase (ubiquinone) activity (GO:0008137)	-	-	-	1	Y	4.69891	6.09798	2.66708	4.69887	1.58599	3.32095	11.1832	4.94665	6.03455	4.01208	2.45347	6.54413	0	0	0	0	1	0	0	Y	-	Y	-	-	-
	GS_16036	OrtFam_7046	K03951	NADH dehydrogenase (ubiquinone) 1 alpha subcomplex 7	ko00190	Oxidative phosphorylation	Channels and Transporters%gnl|TC-DB|Q05752%3%Primary active transporters%3.D.%Oxidoreduction-driven transporters%3.D.1%Oxidoreduction-driven transporters%3.D.1.6.1% H+ or Na+-translocating NADH Dehydrogenase (NDH) Family.%NADH dehydrogenase [ubiquinone] 1 alpha subcomplex subunit 7 - Bos taurus (Bovine).%36%58.33333333%2.00E-06	F45H10.3	IPR009947-NADH:ubiquinone oxidoreductase subunit B14.5a	-	Biological Process: ATP synthesis coupled electron transport (GO:0042773), Cellular Component: mitochondrial inner membrane (GO:0005743), Molecular Function: NADH dehydrogenase (ubiquinone) activity (GO:0008137)	-	-	-	0	-	8.68217	2.6696	3.4239	3.08217	0.858183	1.68025	4.19263	1.56646	1.64774	1.03166	1.26921	2.10962	1	0	0	0	0	0	0	Y	-	Y	-	-	-
	GS_22351	OrtFam_7051	-	-	-	-	W05B5.1%CE19005 WBGene00012274 status:Partially_confirmed UniProt:Q9XUK9_CAEEL protein_id:CAB04917.1%HMM_hit%4.3e-54	W05B5.1g	-	-	-	-	Y	Y	0	-	32.9104	11.4647	30.5678	25.0738	2.26086	12.216	2.94005	0.484886	15.836	11.255	7.23842	7.62899	1	1	0	0	0	0	0	-	-	-	-	-	-
	GS_11702	OrtFam_7089	K15633	2,3-bisphosphoglycerate-independent phosphoglycerate mutase	ko00010	Glycolysis / Gluconeogenesis	Channels and Transporters%gnl|TC-DB|Q8Z2F0%2%Electorchemical potential-driven transporters%2.A.%"Porters (uniporters, symporters, antiporters)"%2.A.7% Drug/Metabolite Transporter (DMT) Superfamily.%2.A.7.22.2% Drug/Metabolite Transporter (DMT) Superfamily.%"2,3-bisphosphoglycerate-independent phosphoglycerate mutase OS=Salmonella typhi GN=gpmI PE=3 SV=2"%519%45.27938343%1.00E-124	F57B10.3a	IPR017850-Alkaline-phosphatase-like, core domain IPR005995-Phosphoglycerate mutase, 2,3-bisphosphoglycerate-independent IPR011258-BPG-independent PGAM, N-terminal IPR017849-Alkaline phosphatase-like, alpha/beta/alpha IPR006124-Metalloenzyme	-	Biological Process: glucose catabolic process (GO:0006007), Biological Process: metabolic process (GO:0008152), Cellular Component: cytoplasm (GO:0005737), Molecular Function: catalytic activity (GO:0003824), Molecular Function: manganese ion binding (GO:0030145), Molecular Function: metal ion binding (GO:0046872), Molecular Function: phosphoglycerate mutase activity (GO:0004619)	-	Y	Y	0	-	11.4732	11.1784	7.47239	9.04664	6.24164	8.1981	3.87223	4.75695	3.62006	6.949	7.21987	4.79956	0	0	0	0	0	0	0	Y	-	Y	-	-	Y
	GS_23527	OrtFam_7111	-	-	-	-	bmy:Bm1_40320 Disorganized muscle protein 1%311%96.7845659163987%1e-178	C18A11.7a	IPR013783-Immunoglobulin-like fold IPR003598-Immunoglobulin subtype 2 IPR013098-Immunoglobulin I-set IPR007110-Immunoglobulin-like IPR003599-Immunoglobulin subtype	-	Molecular Function: protein binding (GO:0005515)	-	Y	Y	0	-	72.546	74.194	10.2879	8.24343	0.126251	0.346716	8.35851	0.143459	10.8628	0.910308	0.236484	5.06877	1	0	0	0	0	0	0	-	-	-	-	-	-
